# Supplementary material for: BRD4 isoforms have distinct roles in tumour progression and metastasis in rhabdomyosarcoma
Source: EMBO Rep. 2024 Jan 8;25(2):832–52. doi: 10.1038/s44319-023-00033-1 (PMC10897194; doi:10.1038/s44319-023-00033-1)
Supplement: Supplementary file 3 — Dataset EV1 [file 44319_2023_33_MOESM3_ESM.xlsx]

## Sheet: Legend
Dataset EV1: Complete RNA-Seq Differentially Expressed Genes (DEGs) in siBRD4-L and siBRD4-S compared to siScr (Control)

## Sheet: BRD4_LvsWT_BRD4_DEG
Gene_ID	BRD4_L	WT_BRD4	log2FoldChange	pvalue	padj	GeneName	Chrom	Strand	Start	End	GeneLength	GeneType	GeneDescription	BRD4_L2_readcount	BRD4_L3_readcount	WT_BRD41_readcount	WT_BRD42_readcount	BRD4_L2_fpkm	BRD4_L3_fpkm	WT_BRD41_fpkm	WT_BRD42_fpkm
ENSG00000000003	1332.23	1629.43	-0.27368	0.00070494	0.0041458	TSPAN6	chrX	-	99883667	99894988	2206	protein_coding	tetraspanin_6	1167	1468	1776	1557	20.6374	22.0193	28.0836	24.4868
ENSG00000000005	3.06363	0.977467	0.049134	0.43484	NA	TNMD	chrX	+	99839799	99854882	1339	protein_coding	tenomodulin	3	3	1	1	0.0874039	0.0741352	0.0260516	0.0259101
ENSG00000000419	1709.64	1774.61	-0.051587	0.44308	0.63184	DPM1	chr20	-	49551404	49575092	1161	protein_coding	dolichyl-phosphate_mannosyltransferase_polypeptide_1_catalytic_subunit	1532	1843	1820	1811	51.4774	52.5263	54.6833	54.1172
ENSG00000000457	406.405	307.442	0.34076	0.0074003	0.029977	SCYL3	chr1	-	169821804	169863408	3477	protein_coding	SCY1-like_3_(S._cerevisiae)	371	430	321	308	4.16255	4.09211	3.22045	3.07323
ENSG00000000460	1214.76	1149.86	0.074013	0.35953	0.55319	C1orf112	chr1	+	169631245	169823221	4355	protein_coding	chromosome_1_open_reading_frame_112	1126	1265	1148	1205	10.0865	9.61139	9.19537	9.59948
ENSG00000000938	1.48792	1.45957	0.00073655	0.98857	NA	FGR	chr1	-	27938575	27961788	2729	protein_coding	Gardner-Rasheed_feline_sarcoma_viral_(v-fgr)_oncogene_homolog	1	2	0	3	0.0142951	0.0242499	0	0.0381388
ENSG00000000971	140.077	118.773	0.16043	0.33392	0.52643	CFH	chr1	+	196621008	196716634	6985	protein_coding	complement_factor_H	123	154	124	119	0.686956	0.729521	0.619257	0.591057
ENSG00000001036	1905.01	1569.06	0.26892	0.00010425	0.00078616	FUCA2	chr6	-	143816614	143832827	1690	protein_coding	fucosidase_alpha-L-_2_plasma	1700	2062	1545	1666	39.2421	40.3725	31.8902	34.2009
ENSG00000001084	756.353	915.515	-0.25201	0.011293	0.042606	GCLC	chr6	-	53362139	53481768	3813	protein_coding	glutamate-cysteine_ligase_catalytic_subunit	689	802	853	1021	7.04924	6.95971	7.80365	9.28983
ENSG00000001167	2781.34	2144.42	0.36478	3.7435e-10	8.4382e-09	NFYA	chr6	+	41040684	41067715	3811	protein_coding	nuclear_transcription_factor_Y_alpha	2501	2988	2162	2226	25.6015	25.9433	19.7894	20.2645
ENSG00000001460	99.3486	92.8947	0.05671	0.74376	0.85987	STPG1	chr1	-	24683489	24743424	6016	protein_coding	sperm-tail_PG-rich_repeat_containing_1	95	100	103	87	0.616036	0.550017	0.597235	0.501719
ENSG00000001461	325.115	304.549	0.078732	0.55627	0.7274	NIPAL3	chr1	+	24742284	24799466	5481	protein_coding	NIPA-like_domain_containing_3	285	358	327	296	2.0285	2.16126	2.08115	1.87362
ENSG00000001497	1923.46	2118.01	-0.13492	0.035567	0.10478	LAS1L	chrX	-	64732462	64754655	5205	protein_coding	LAS1-like_(S._cerevisiae)	1772	2016	2131	2203	13.2811	12.816	14.2817	14.6839
ENSG00000001561	121.875	131.905	-0.076519	0.65028	0.79694	ENPP4	chr6	+	46097730	46114436	4651	protein_coding	ectonucleotide_pyrophosphatase/phosphodiesterase_4_(putative)	123	115	123	147	1.03169	0.818154	0.922517	1.09653
ENSG00000001617	47.7012	64.5526	-0.18843	0.28302	0.47415	SEMA3F	chr3	+	50192478	50226508	3802	protein_coding	sema_domain_immunoglobulin_domain_(Ig)_short_basic_domain_secreted_(semaphorin)_3F	33	63	75	57	0.338604	0.548292	0.688121	0.52013
ENSG00000001629	2238.89	2402.65	-0.099109	0.096852	0.22314	ANKIB1	chr7	+	91875548	92030698	6081	protein_coding	ankyrin_repeat_and_IBR_domain_containing_1	2037	2377	2466	2450	13.0679	12.9341	14.146	13.9778
ENSG00000001630	195.255	185.661	0.052206	0.73615	0.85447	CYP51A1	chr7	-	91741465	91772266	3210	protein_coding	cytochrome_P450_family_51_subfamily_A_polypeptide_1	188	195	177	203	2.28477	2.01008	1.92346	2.19402
ENSG00000001631	2069.94	1767.09	0.22052	0.0007626	0.0044374	KRIT1	chr7	-	91828283	91875480	4762	protein_coding	KRIT1_ankyrin_repeat_containing	1835	2255	1769	1847	15.0327	15.669	12.9585	13.4563
ENSG00000002016	494.405	463.275	0.081743	0.47642	0.66231	RAD52	chr12	-	1021243	1100356	2826	protein_coding	RAD52_homolog_(S._cerevisiae)	459	514	464	484	6.33622	6.01831	5.72745	5.94186
ENSG00000002079	0	0.977467	-0.020057	0.50533	NA	MYH16	chr7	+	98836417	98908753	6294	pseudogene	myosin_heavy_chain_16_pseudogene	0	0	1	1	0	0	0.00554229	0.00551216
ENSG00000002330	686.61	855.743	-0.29044	0.0026616	0.012709	BAD	chr11	-	64037302	64052176	1157	protein_coding	BCL2-associated_agonist_of_cell_death	591	769	869	882	19.9271	21.9926	26.2	26.4475
ENSG00000002549	2135.31	2370.41	-0.14624	0.015419	0.05453	LAP3	chr4	+	17578815	17609595	2213	protein_coding	leucine_aminopeptidase_3	1931	2281	2437	2413	34.0401	34.1057	38.414	37.829
ENSG00000002586	3455.38	3778.88	-0.12706	0.013613	0.049416	CD99	chrX	+	2609220	2659350	1245	protein_coding	CD99_molecule	3204	3597	3865	3867	100.395	95.5993	108.292	107.759
ENSG00000002587	0	0.486525	-0.0068971	0.7817	NA	HS3ST1	chr4	-	11394774	11431389	8031	protein_coding	heparan_sulfate_(glucosamine)_3-O-sulfotransferase_1	0	0	0	1	0	0	0	0.00431996
ENSG00000002726	0.466708	0	0.0074731	0.76399	NA	ABP1	chr7	+	150521715	150558592	3135	protein_coding	amiloride_binding_protein_1_(amine_oxidase_(copper-containing))	0	1	0	0	0	0.0105547	0	0
ENSG00000002745	3.79373	2.9324	0.016642	0.82586	NA	WNT16	chr7	+	120965421	120981158	3147	protein_coding	wingless-type_MMTV_integration_site_family_member_16	6	1	3	3	0.074378	0.0105145	0.0332537	0.033073
ENSG00000002746	50.7094	43.5216	0.09336	0.59307	0.75551	HECW1	chr7	+	43152198	43602938	6839	protein_coding	HECT_C2_and_WW_domain_containing_E3_ubiquitin_protein_ligase_1	46	54	50	39	0.262395	0.261267	0.255031	0.197843
ENSG00000002822	1595.94	1503.67	0.082646	0.24799	0.43346	MAD1L1	chr7	-	1855429	2272878	2991	protein_coding	MAD1_mitotic_arrest_deficient-like_1_(yeast)	1417	1736	1502	1575	18.4818	19.2051	17.5174	18.2689
ENSG00000002834	10709.2	8811.79	0.27805	1.0027e-14	4.0253e-13	LASP1	chr17	+	37026112	37078023	4109	protein_coding	LIM_and_SH3_protein_1	9836	11260	8889	9142	93.384	90.6747	75.4627	77.1887
ENSG00000002919	663.977	702.44	-0.073861	0.46593	0.65377	SNX11	chr17	+	46180719	46200436	2733	protein_coding	sorting_nexin_11	599	711	748	689	8.55022	8.60823	9.54724	8.74638
ENSG00000002933	0	0.977467	-0.020057	0.50533	NA	TMEM176A	chr7	+	150497491	150502208	2065	protein_coding	transmembrane_protein_176A	0	0	1	1	0	0	0.0168926	0.0168008
ENSG00000003056	3661.09	3032.57	0.26473	1.0956e-06	1.3246e-05	M6PR	chr12	-	9092959	9102551	2756	protein_coding	mannose-6-phosphate_receptor_(cation_dependent)	3357	3856	2988	3218	47.5184	46.2958	37.8196	40.5094
ENSG00000003096	105.24	149.132	-0.32898	0.050151	0.13691	KLHL13	chrX	-	117031776	117251303	5331	protein_coding	kelch-like_family_member_13	93	115	168	137	0.680557	0.713794	1.0993	0.891581
ENSG00000003137	61.2126	71.8283	-0.1181	0.50397	0.6855	CYP26B1	chr2	-	72356367	72375167	4732	protein_coding	cytochrome_P450_family_26_subfamily_B_polypeptide_1	54	67	70	77	0.445184	0.468504	0.516023	0.56454
ENSG00000003147	29.7029	24.4411	0.082998	0.6083	NA	ICA1	chr7	-	8152814	8302317	2458	protein_coding	islet_cell_autoantigen_1_69kDa	30	28	26	24	0.476134	0.376929	0.368984	0.338749
ENSG00000003249	943.951	1037.94	-0.12727	0.14327	0.29623	DBNDD1	chr16	-	90071273	90086536	2889	protein_coding	dysbindin_(dystrobrevin_binding_protein_1)_domain_containing_1	827	1040	1032	1092	11.1673	11.9116	12.4609	13.1137
ENSG00000003393	3936.68	3624.73	0.11679	0.016346	0.057169	ALS2	chr2	-	202565277	202645912	6644	protein_coding	amyotrophic_lateral_sclerosis_2_(juvenile)	3551	4216	3661	3756	20.8502	20.9969	19.2214	19.613
ENSG00000003400	48.4914	69.869	-0.25281	0.15245	0.30999	CASP10	chr2	+	202047604	202094129	5928	protein_coding	caspase_10_apoptosis-related_cysteine_peptidase	42	54	67	76	0.276396	0.301418	0.39426	0.444789
ENSG00000003402	1398.68	1521.91	-0.11667	0.1074	0.24065	CFLAR	chr2	+	201980827	202029033	4415	protein_coding	CASP8_and_FADD-like_apoptosis_regulator	1270	1488	1556	1558	11.2218	11.1521	12.294	12.2429
ENSG00000003436	7323.72	8110.97	-0.14553	9.7159e-05	0.00073935	TFPI	chr2	-	188328957	188430487	7690	protein_coding	tissue_factor_pathway_inhibitor_(lipoprotein-associated_coagulation_inhibitor)	6572	7884	8177	8420	33.3397	33.9238	37.0923	37.987
ENSG00000003509	704.973	768.802	-0.11533	0.23319	0.41664	NDUFAF7	chr2	+	37458774	37480546	2974	protein_coding	NADH_dehydrogenase_(ubiquinone)_complex_I_assembly_factor_7	646	743	792	781	8.47387	8.26669	9.28966	9.11085
ENSG00000003756	4410.42	3713.02	0.2439	1.3089e-06	1.5575e-05	RBM5	chr3	+	50126341	50156454	5616	protein_coding	RNA_binding_motif_protein_5	3849	4877	3823	3774	26.7369	28.7349	23.7461	23.3144
ENSG00000003987	16.1638	19.5405	-0.060395	0.6811	NA	MTMR7	chr8	-	17155539	17271037	3850	protein_coding	myotubularin_related_protein_7	14	18	18	22	0.141859	0.154702	0.16309	0.198249
ENSG00000003989	2360.26	2311.39	0.029373	0.62826	0.78243	SLC7A2	chr8	+	17354597	17428082	7638	protein_coding	solute_carrier_family_7_(cationic_amino_acid_transporter_y+_system)_member_2	2117	2542	2294	2436	10.8126	11.0123	10.4768	11.0649
ENSG00000004059	1766.56	1719.08	0.038101	0.58269	0.74771	ARF5	chr7	+	127228399	127231759	1509	protein_coding	ADP-ribosylation_factor_5	1569	1921	1694	1824	40.5624	42.1232	39.1597	41.9358
ENSG00000004139	1211.67	1308.81	-0.10643	0.17539	0.34199	SARM1	chr17	+	26691378	26728065	7304	protein_coding	sterile_alpha_and_TIR_motif_containing_1	1128	1256	1336	1342	6.02474	5.69	6.3806	6.37442
ENSG00000004142	2717.77	2972.45	-0.12642	0.021437	0.070492	POLDIP2	chr17	-	26673659	26684545	2588	processed_transcript	polymerase_(DNA-directed)_delta_interacting_protein_2	2484	2872	3036	3046	37.4436	36.7201	40.9217	40.8333
ENSG00000004399	4743.81	3697.2	0.35242	5.2567e-13	1.7151e-11	PLXND1	chr3	-	129274018	129325661	7101	protein_coding	plexin_D1	4308	5046	3658	3908	23.6672	23.5132	17.9697	19.0934
ENSG00000004455	7817.76	8534.11	-0.12476	0.00085516	0.0048642	AK2	chr1	-	33473585	33546597	3586	protein_coding	adenylate_kinase_2	6963	8478	8806	8655	75.7489	78.2288	85.6612	83.7347
ENSG00000004468	1.57571	0.490942	0.024517	0.58264	NA	CD38	chr4	+	15779898	15851069	1884	protein_coding	CD38_molecule	2	1	1	0	0.0414132	0.0175632	0.0185155	0
ENSG00000004478	6110.12	6368.29	-0.059126	0.16692	0.33065	FKBP4	chr12	+	2904119	2914576	2267	protein_coding	FK506_binding_protein_4_59kDa	5592	6448	6646	6383	96.2289	94.1146	102.264	97.6837
ENSG00000004487	4892.67	5560.98	-0.18216	2.2925e-05	0.00020425	KDM1A	chr1	+	23345941	23410182	3059	protein_coding	lysine_(K)-specific_demethylase_1A	4446	5201	5618	5761	56.6996	56.2589	64.0646	65.3382
ENSG00000004534	2356.55	2402.35	-0.026592	0.65769	0.80169	RBM6	chr3	+	49977440	50137478	4324	protein_coding	RNA_binding_motif_protein_6	2096	2559	2398	2518	18.9102	19.5825	19.3455	20.2031
ENSG00000004660	319.011	447.242	-0.40659	0.0017032	0.0087023	CAMKK1	chr17	-	3763609	3798185	3898	protein_coding	calcium/calmodulin-dependent_protein_kinase_kinase_1_alpha	258	377	469	446	2.58207	3.20024	4.19707	3.96956
ENSG00000004700	2874.03	2712.96	0.081086	0.16206	0.32395	RECQL	chr12	-	21621845	21654603	3702	protein_coding	RecQ_protein-like_(DNA_helicase_Q1-like)	2568	3107	2665	2887	27.0613	27.7708	25.1117	27.0557
ENSG00000004766	1162.59	1054.09	0.13178	0.1164	0.2558	CCDC132	chr7	+	92861653	92988338	3614	protein_coding	coiled-coil_domain_containing_132	1090	1196	1053	1104	11.766	10.9503	10.1638	10.5981
ENSG00000004776	62.8761	71.3286	-0.093585	0.59641	0.7581	HSPB6	chr19	-	36245469	36248980	1634	protein_coding	heat_shock_protein_alpha-crystallin-related_B6	57	67	67	79	1.36086	1.35677	1.43034	1.67735
ENSG00000004777	285.87	329.88	-0.16848	0.21116	0.38824	ARHGAP33	chr19	+	36265434	36279724	4401	protein_coding	Rho_GTPase_activating_protein_33	242	325	334	341	2.14513	2.44352	2.64735	2.68814
ENSG00000004779	1800.53	1772.31	0.022281	0.74207	0.85848	NDUFAB1	chr16	-	23592323	23607677	885	protein_coding	NADH_dehydrogenase_(ubiquinone)_1_alpha/beta_subcomplex_1_8kDa	1605	1951	1849	1777	70.7492	72.9454	72.8802	69.6615
ENSG00000004799	3.44255	12.7071	-0.18908	0.090155	NA	PDK4	chr7	-	95212811	95225803	3576	protein_coding	pyruvate_dehydrogenase_kinase_isozyme_4	2	5	13	13	0.0218184	0.0462654	0.126812	0.126123
ENSG00000004838	21.2699	20.5312	0.012914	0.93289	NA	ZMYND10	chr3	-	50378541	50384283	2896	protein_coding	zinc_finger_MYND-type_containing_10	19	23	22	20	0.255944	0.262792	0.264996	0.239596
ENSG00000004846	6.03947	8.81045	-0.055981	0.60463	NA	ABCB5	chr7	+	20654830	20816658	5811	protein_coding	ATP-binding_cassette_sub-family_B_(MDR/TAP)_member_5	5	7	12	6	0.0335667	0.0398594	0.0720354	0.035822
ENSG00000004848	92.9903	84.04	0.07979	0.64894	0.79608	ARX	chrX	-	25021811	25034065	2876	protein_coding	aristaless_related_homeobox	97	84	81	91	1.31575	0.966438	0.982453	1.09774
ENSG00000004864	3631.45	3317.63	0.1273	0.012507	0.046222	SLC25A13	chr7	-	95749532	95951459	3192	protein_coding	solute_carrier_family_25_(aspartate/glutamate_carrier)_member_13	3317	3840	3418	3370	40.539	39.8063	37.3529	36.6282
ENSG00000004866	793.236	961.451	-0.25814	0.0049556	0.021422	ST7	chr7	+	116593292	116870157	2899	protein_coding	suppression_of_tumorigenicity_7	737	824	1009	958	9.91766	9.40508	12.1411	11.4648
ENSG00000004897	4851.49	4045.27	0.25693	6.5851e-08	1.0263e-06	CDC27	chr17	-	45195069	45266788	5801	protein_coding	cell_division_cycle_27	4450	5108	4035	4243	29.9259	29.1361	24.2637	25.3758
ENSG00000004939	0.466708	0.977467	-0.011629	0.76019	NA	SLC4A1	chr17	-	42325753	42345509	4965	protein_coding	solute_carrier_family_4_anion_exchanger_member_1_(erythrocyte_membrane_protein_band_3_Diego_blood_group)	0	1	1	1	0	0.00666445	0.00702581	0.00698763
ENSG00000004948	2.13022	0.977467	0.026522	0.63137	NA	CALCR	chr7	-	93053799	93204042	3696	protein_coding	calcitonin_receptor	3	1	1	1	0.031665	0.00895265	0.00943808	0.00938679
ENSG00000004961	1315.97	1106.47	0.23597	0.0030382	0.014226	HCCS	chrX	+	11129421	11141198	2277	protein_coding	holocytochrome_c_synthase	1221	1369	1126	1138	20.9191	19.8941	17.2501	17.3392
ENSG00000004975	1832.94	1710.97	0.095966	0.15162	0.30892	DVL2	chr17	-	7128660	7137864	3018	protein_coding	dishevelled_dsh_homolog_2_(Drosophila)	1634	1986	1731	1770	21.1214	21.7743	20.0075	20.3471
ENSG00000005001	0	0.486525	-0.0068971	0.7817	NA	PRSS22	chr16	-	2902728	2908171	1386	protein_coding	protease_serine_22	0	0	0	1	0	0	0	0.0250314
ENSG00000005007	6101.3	5606.46	0.12004	0.0037629	0.016974	UPF1	chr19	+	18942747	18979045	5348	protein_coding	UPF1_regulator_of_nonsense_transcripts_homolog_(yeast)	5566	6460	5670	5802	40.6015	39.9691	36.9834	37.6388
ENSG00000005020	607.08	590.377	0.036679	0.7262	0.84733	SKAP2	chr7	-	26706681	27034858	3998	protein_coding	src_kinase_associated_phosphoprotein_2	541	658	601	607	5.27891	5.44586	5.24381	5.26738
ENSG00000005022	9852.36	10140.4	-0.041317	0.22545	0.40661	SLC25A5	chrX	+	118602363	118605282	1274	protein_coding	solute_carrier_family_25_(mitochondrial_carrier;_adenine_nucleotide_translocator)_member_5	8943	10485	10400	10348	273.844	272.322	284.76	281.797
ENSG00000005059	1184.87	1323.81	-0.15203	0.051699	0.13988	CCDC109B	chr4	+	110481361	110609874	2270	protein_coding	coiled-coil_domain_containing_109B	1078	1258	1317	1392	18.5261	18.3374	20.2384	21.2746
ENSG00000005073	689.858	898.305	-0.35218	0.00017337	0.001223	HOXA11	chr7	-	27221129	27224842	2295	protein_coding	homeobox_A11	628	732	922	916	10.675	10.5539	14.0141	13.8472
ENSG00000005075	1423.29	1296	0.12612	0.13299	0.28119	POLR2J	chr7	-	102113565	102119354	932	protein_coding	polymerase_(RNA)_II_(DNA_directed)_polypeptide_J_13.3kDa	1343	1454	1409	1242	56.2147	51.6217	52.7364	46.2333
ENSG00000005100	1973.12	2085.64	-0.077794	0.23481	0.41831	DHX33	chr17	-	5344232	5372380	5618	protein_coding	DEAH_(Asp-Glu-Ala-His)_box_polypeptide_33	1822	2063	2183	2084	12.6519	12.1507	13.5546	12.8696
ENSG00000005102	56.5132	37.6258	0.24628	0.15788	0.31769	MEOX1	chr17	-	41717756	41739322	2707	protein_coding	mesenchyme_homeobox_1	43	70	37	40	0.619684	0.855645	0.476792	0.51265
ENSG00000005108	19.3152	16.1348	0.057078	0.69722	NA	THSD7A	chr7	-	11414247	11871824	6385	protein_coding	thrombospondin_type_I_domain_containing_7A	18	20	18	15	0.109977	0.103646	0.0983393	0.0815041
ENSG00000005156	839.621	1384.15	-0.67974	1.2869e-16	6.4759e-15	LIG3	chr17	+	33307513	33332083	4664	protein_coding	ligase_III_DNA_ATP-dependent	755	902	1429	1403	6.31507	6.39929	10.6878	10.4363
ENSG00000005175	1543.66	1619.91	-0.066317	0.35951	0.55319	RPAP3	chr12	-	48057070	48099844	2332	protein_coding	RNA_polymerase_II_associated_protein_3	1385	1662	1712	1602	23.1692	23.5823	25.6089	23.8332
ENSG00000005187	16.515	20.518	-0.071493	0.6276	NA	ACSM3	chr16	+	20621565	20808903	2845	protein_coding	acyl-CoA_synthetase_medium-chain_family_member_3	18	14	19	23	0.24682	0.162828	0.232963	0.280475
ENSG00000005189	229.01	357.788	-0.52746	0.00010737	0.00080677	AC004381.6	chr16	+	20817751	20860987	2719	protein_coding	Putative_RNA_exonuclease_NEF-sp_	211	240	374	358	3.02735	2.92069	4.7982	4.56796
ENSG00000005194	1752.4	1656.31	0.077201	0.26713	0.45544	CIAPIN1	chr16	-	57462081	57481440	2182	protein_coding	cytokine_induced_apoptosis_inhibitor_1	1631	1817	1692	1697	29.1601	27.5539	27.0496	26.9821
ENSG00000005206	1954.78	1496.93	0.3706	5.4341e-08	8.6182e-07	SPPL2B	chr19	+	2328617	2355099	3811	processed_transcript	signal_peptide_peptidase_like_2B	1730	2133	1517	1546	17.7091	18.5198	13.8855	14.0741
ENSG00000005238	668.122	592.818	0.15618	0.12816	0.27422	FAM214B	chr9	-	35104109	35116338	5771	protein_coding	family_with_sequence_similarity_214_member_B	609	708	603	610	4.11677	4.05944	3.64487	3.66714
ENSG00000005243	183.231	229.139	-0.24503	0.10553	0.23755	COPZ2	chr17	-	46103533	46115392	891	protein_coding	coatomer_protein_complex_subunit_zeta_2	168	193	217	252	7.35566	7.16743	8.49567	9.81232
ENSG00000005249	74.5161	214.591	-1.0249	5.3051e-10	1.1754e-08	PRKAR2B	chr7	+	106685094	106802256	3745	protein_coding	protein_kinase_cAMP-dependent_regulatory_type_II_beta	62	86	228	211	0.645847	0.759854	2.12373	1.9547
ENSG00000005302	674.942	772.522	-0.17705	0.075829	0.18575	MSL3	chrX	+	11776278	11793870	3446	protein_coding	male-specific_lethal_3_homolog_(Drosophila)	591	744	753	828	6.69056	7.144	7.62246	8.33612
ENSG00000005339	4521.57	4322.87	0.064052	0.17801	0.34521	CREBBP	chr16	-	3775055	3930727	10803	protein_coding	CREB_binding_protein	4004	4931	4318	4528	14.459	15.1034	13.9429	14.5416
ENSG00000005379	0.554503	0.490942	0.00074157	0.98077	NA	BZRAP1	chr17	-	56378592	56406152	7626	protein_coding	benzodiazapine_receptor_(peripheral)_associated_protein_1	1	0	1	0	0.00511556	0	0.00457424	0
ENSG00000005381	0.466708	0	0.0074731	0.76399	NA	MPO	chr17	-	56347217	56358296	3311	protein_coding	myeloperoxidase	0	1	0	0	0	0.00999366	0	0
ENSG00000005421	0	1.45957	-0.025914	0.4366	NA	PON1	chr7	-	94926988	95025673	2568	protein_coding	paraoxonase_1	0	0	0	3	0	0	0	0.0405299
ENSG00000005436	840.85	1046.02	-0.29412	0.00091518	0.0051532	GCFC2	chr2	-	75879126	75938115	4440	protein_coding	GC-rich_sequence_DNA-binding_factor_2	769	888	1100	1040	6.75668	6.6178	8.64222	8.12642
ENSG00000005448	713.462	626.468	0.17066	0.0904	0.21189	WDR54	chr2	+	74648805	74652882	2356	protein_coding	WD_repeat_domain_54	647	760	621	661	10.7132	10.6739	9.19458	9.73364
ENSG00000005469	681.661	510.574	0.37283	0.00056744	0.0034287	CROT	chr7	+	86974997	87029111	3175	protein_coding	carnitine_O-octanoyltransferase	625	718	488	557	7.67938	7.4828	5.36157	6.0864
ENSG00000005471	5.10606	4.40523	0.014966	0.86919	NA	ABCB4	chr7	-	87031013	87109751	4020	protein_coding	ATP-binding_cassette_sub-family_B_(MDR/TAP)_member_4	5	5	6	3	0.0485215	0.0411555	0.0520644	0.0258907
ENSG00000005483	2734.32	3395.44	-0.30406	2.9322e-08	4.8501e-07	MLL5	chr7	+	104654626	104754808	7013	protein_coding	myeloid/lymphoid_or_mixed-lineage_leukemia_5_(trithorax_homolog_Drosophila)	2412	2993	3520	3427	13.4173	14.1217	17.5087	16.9535
ENSG00000005486	2142.34	2074.54	0.044503	0.47585	0.66185	RHBDD2	chr7	+	75471920	75518244	1878	protein_coding	rhomboid_domain_containing_2	1958	2264	2092	2153	40.6731	39.89	38.8581	39.7738
ENSG00000005513	3099.57	2445.56	0.33006	1.2872e-07	1.8964e-06	SOX8	chr16	+	1031808	1036979	4153	protein_coding	SRY_(sex_determining_region_Y)-box_8	2899	3197	2378	2627	27.2318	25.4721	19.974	21.9456
ENSG00000005700	2715.2	2369.3	0.18932	0.0021873	0.010797	IBTK	chr6	-	82879700	82957471	6054	protein_coding	inhibitor_of_Bruton_agammaglobulinemia_tyrosine_kinase	2561	2775	2406	2442	16.5028	15.1672	13.8634	13.9943
ENSG00000005801	1611.52	1845.17	-0.18759	0.0065266	0.02688	ZNF195	chr11	-	3360491	3400448	2970	protein_coding	zinc_finger_protein_195	1451	1729	1824	1952	19.059	19.2629	21.4232	22.802
ENSG00000005810	2137.7	1774.89	0.2582	0.00012127	0.00089517	MYCBP2	chr13	-	77618792	77901185	15025	protein_coding	MYC_binding_protein_2_E3_ubiquitin_protein_ligase	1937	2279	1884	1747	5.02927	5.01896	4.37403	4.03392
ENSG00000005812	777.036	943.817	-0.26022	0.0042904	0.018924	FBXL3	chr13	-	77566740	77601330	3503	protein_coding	F-box_and_leucine-rich_repeat_protein_3	696	838	982	949	7.75103	7.91567	9.77883	9.39886
ENSG00000005844	0.466708	0.981884	-0.010255	0.77364	NA	ITGAL	chr16	+	30483979	30534506	5213	protein_coding	integrin_alpha_L_(antigen_CD11A_(p180)_lymphocyte_function-associated_antigen_1;_alpha_polypeptide)	0	1	2	0	0	0.0063474	0.0133831	0
ENSG00000005882	307.985	436.388	-0.42366	0.000885	0.0050109	PDK2	chr17	+	48172101	48189516	3440	protein_coding	pyruvate_dehydrogenase_kinase_isozyme_2	260	351	435	458	2.94853	3.37623	4.4111	4.61908
ENSG00000005884	578.556	618.803	-0.088463	0.41226	0.60496	ITGA3	chr17	+	48133332	48167845	5479	protein_coding	integrin_alpha_3_(antigen_CD49C_alpha_3_subunit_of_VLA-3_receptor)	551	585	648	618	3.9232	3.53296	4.12562	3.91324
ENSG00000005889	1336.79	1383.72	-0.047305	0.53054	0.70742	ZFX	chrX	+	24167290	24234372	7558	protein_coding	zinc_finger_protein_X-linked	1203	1435	1442	1389	6.20939	6.28244	6.6554	6.37594
ENSG00000005893	4334.92	4507	-0.055805	0.2417	0.4258	LAMP2	chrX	-	119561682	119603220	4030	protein_coding	lysosomal-associated_membrane_protein_2	4015	4518	4589	4633	38.8661	37.0958	39.7218	39.8847
ENSG00000005955	2864.68	2611.77	0.12986	0.028837	0.088663	GGNBP2	chr17	+	34900737	34946278	3497	protein_coding	gametogenetin_binding_protein_2	2536	3125	2558	2787	28.2907	29.5691	25.5165	27.6497
ENSG00000005961	46.3612	33.6939	0.17447	0.30897	0.50091	ITGA2B	chr17	-	42449548	42466873	3333	protein_coding	integrin_alpha_2b_(platelet_glycoprotein_IIb_of_IIb/IIIa_complex_antigen_CD41)	39	53	28	41	0.456477	0.526168	0.293048	0.426773
ENSG00000005981	1.57571	0.490942	0.024517	0.58264	NA	ASB4	chr7	+	95107756	95169544	3825	protein_coding	ankyrin_repeat_and_SOCS_box_containing_4	2	1	1	0	0.020398	0.00865072	0.00911978	0
ENSG00000006007	1459.2	2164.91	-0.54829	5.2806e-16	2.4581e-14	GDE1	chr16	-	19513015	19533467	2954	protein_coding	glycerophosphodiester_phosphodiesterase_1	1348	1525	2175	2255	17.802	17.0822	25.6841	26.4841
ENSG00000006015	799.507	910.203	-0.1725	0.073775	0.18209	C19orf60	chr19	+	18699495	18703146	2465	protein_coding	chromosome_19_open_reading_frame_60	734	841	862	1001	11.6163	11.2892	12.1985	14.0885
ENSG00000006016	30.1373	76.2424	-0.55386	0.001536	0.0079908	CRLF1	chr19	-	18683030	18718551	1792	protein_coding	cytokine_receptor-like_factor_1	19	42	78	78	0.413624	0.775523	1.51835	1.5101
ENSG00000006025	292.256	290.693	0.0085107	0.95228	0.97812	OSBPL7	chr17	-	45884738	45899200	4497	protein_coding	oxysterol_binding_protein-like_7	235	347	274	321	2.03861	2.55323	2.12541	2.47646
ENSG00000006042	756.112	933.459	-0.28108	0.0022104	0.010881	TMEM98	chr17	+	31254928	31272124	4434	protein_coding	transmembrane_protein_98	665	830	950	960	5.85081	6.19393	7.47384	7.51146
ENSG00000006047	3.82146	1.46399	0.051158	0.45432	NA	YBX2	chr17	-	7191571	7197934	4553	protein_coding	Y_box_binding_protein_2	1	7	1	2	0.00856826	0.0508726	0.00766157	0.0152399
ENSG00000006062	359.43	414.893	-0.17775	0.14971	0.30605	MAP3K14	chr17	-	43340488	43394414	4465	processed_transcript	mitogen-activated_protein_kinase_kinase_kinase_14	325	384	415	434	2.83957	2.84573	3.24222	3.37223
ENSG00000006071	5.74836	21.5264	-0.29233	0.026962	NA	ABCC8	chr11	-	17414432	17498449	4981	protein_coding	ATP-binding_cassette_sub-family_C_(CFTR/MRP)_member_8	7	4	27	17	0.0548241	0.0265722	0.189088	0.118408
ENSG00000006075	0	1.46399	-0.030684	0.39683	NA	CCL3	chr17	-	34415602	34417515	1494	protein_coding	chemokine_(C-C_motif)_ligand_3	0	0	1	2	0	0	0.0233488	0.0464439
ENSG00000006114	1659.96	1612.5	0.039739	0.57335	0.74044	SYNRG	chr17	-	35874900	35969544	8229	protein_coding	synergin_gamma	1519	1752	1687	1612	7.20113	7.04483	7.15128	6.79621
ENSG00000006118	2644.67	2682.53	-0.019774	0.74543	0.8609	TMEM132A	chr11	+	60691935	60704631	3981	protein_coding	transmembrane_protein_132A	2369	2852	2605	2885	23.2147	23.7051	22.8261	25.1422
ENSG00000006125	9635.35	10554.1	-0.13041	0.00013677	0.00099875	AP2B1	chr17	+	33905065	34053436	6085	protein_coding	adaptor-related_protein_complex_2_beta_1_subunit	8789	10203	10775	10820	56.3468	55.4819	61.7693	61.6901
ENSG00000006128	2.97584	2.44146	0.012593	0.86055	NA	TAC1	chr7	+	97361220	97369784	1239	protein_coding	tachykinin_precursor_1	2	4	2	3	0.0629722	0.106825	0.0563086	0.0840038
ENSG00000006194	1089.5	1073.45	0.019457	0.81988	0.90478	ZNF263	chr16	+	3313743	3351401	3830	protein_coding	zinc_finger_protein_263	1007	1138	1141	1055	10.257	9.83167	10.3921	9.55658
ENSG00000006210	2.04242	1.95052	0.0020017	0.97434	NA	CX3CL1	chr16	+	57406370	57418960	5796	protein_coding	chemokine_(C-X3-C_motif)_ligand_1	2	2	1	3	0.0134614	0.0114179	0.00601849	0.0179573
ENSG00000006282	1648.34	1568.6	0.068669	0.33296	0.52582	SPATA20	chr17	+	48620419	48633213	3539	protein_coding	spermatogenesis_associated_20	1477	1777	1551	1659	16.2813	16.6146	15.2879	16.2635
ENSG00000006283	38.8338	59.1478	-0.26248	0.13438	0.28337	CACNA1G	chr17	+	48638429	48704835	7848	protein_coding	calcium_channel_voltage-dependent_T_type_alpha_1G_subunit	33	44	63	58	0.164038	0.185514	0.280025	0.2564
ENSG00000006327	2068.88	1576.4	0.37672	3.0385e-08	5.0085e-07	TNFRSF12A	chr16	+	3068446	3072384	1678	protein_coding	tumor_necrosis_factor_receptor_superfamily_member_12A	1892	2185	1555	1671	43.9865	43.0867	32.3262	34.5488
ENSG00000006377	71.9792	77.2243	-0.055146	0.75419	0.86697	DLX6	chr7	+	96634860	96640351	2304	protein_coding	distal-less_homeobox_6	65	77	80	78	1.10058	1.10584	1.21122	1.17452
ENSG00000006432	1757.33	1650.72	0.087205	0.22823	0.41012	MAP3K9	chr14	-	71189243	71276251	11169	protein_coding	mitogen-activated_protein_kinase_kinase_kinase_9	1533	1944	1750	1627	5.35449	5.75925	5.46562	5.05385
ENSG00000006451	2495.81	2233.83	0.15365	0.015004	0.05338	RALA	chr7	+	39663082	39747723	2880	protein_coding	v-ral_simian_leukemia_viral_oncogene_homolog_A_(ras_related)	2348	2558	2247	2324	31.805	29.3895	27.2161	27.9958
ENSG00000006453	500.463	391.398	0.30873	0.010118	0.039038	BAIAP2L1	chr7	-	97920963	98030380	3622	protein_coding	BAI1-associated_protein_2-like_1	427	565	383	418	4.59906	5.16159	3.68864	4.00384
ENSG00000006459	275.002	404.76	-0.45501	0.0010341	0.005719	JHDM1D	chr7	-	139784546	139876835	9272	protein_coding	jumonji_C_domain_containing_histone_demethylase_1_homolog_D_(S._cerevisiae)	283	253	434	394	1.1907	0.902882	1.6328	1.47425
ENSG00000006468	4834.53	5357.95	-0.1463	0.0010827	0.0059468	ETV1	chr7	-	13930853	14031050	6752	protein_coding	ets_variant_1	4427	5099	5363	5601	25.578	24.9883	27.7071	28.7794
ENSG00000006530	1776.23	1730.65	0.035663	0.59727	0.75859	AGK	chr7	+	141250989	141355044	3849	protein_coding	acylglycerol_kinase	1626	1874	1780	1761	16.4802	16.1104	16.132	15.873
ENSG00000006534	198.577	139.76	0.3683	0.019375	0.065073	ALDH3B1	chr11	+	67776048	67796744	5876	protein_coding	aldehyde_dehydrogenase_3_family_member_B1	178	214	139	147	1.18176	1.20508	0.82518	0.867929
ENSG00000006576	2698.75	2465.09	0.12679	0.026515	0.083061	PHTF2	chr7	+	77428122	77586818	5005	protein_coding	putative_homeodomain_transcription_factor_2	2464	2855	2503	2541	19.2055	18.8749	17.4451	17.6137
ENSG00000006606	3.53034	3.91428	-0.008425	0.91851	NA	CCL26	chr7	-	75398851	75419214	703	protein_coding	chemokine_(C-C_motif)_ligand_26	3	4	5	3	0.166478	0.188273	0.248102	0.148052
ENSG00000006607	1542.64	1537.01	0.0045236	0.9494	0.97681	FARP2	chr2	+	242295658	242434256	4051	protein_coding	FERM_RhoGEF_and_pleckstrin_domain_protein_2	1416	1623	1559	1586	13.6361	13.2568	13.4245	13.5828
ENSG00000006611	9.1909	18.0986	-0.16825	0.21164	NA	USH1C	chr11	-	17515442	17565963	2700	protein_coding	Usher_syndrome_1C_(autosomal_recessive_severe)	9	9	22	15	0.130038	0.110297	0.284233	0.192742
ENSG00000006625	2380.11	2669.8	-0.16154	0.0051975	0.022285	GGCT	chr7	-	30536237	30591095	1173	protein_coding	gamma-glutamylcyclotransferase	2173	2518	2698	2765	72.269	71.0299	80.2342	81.7798
ENSG00000006634	2033.04	2364.87	-0.20894	0.001504	0.007856	DBF4	chr7	+	87505531	87538856	3907	protein_coding	DBF4_homolog_(S._cerevisiae)	1739	2290	2395	2444	17.3639	19.3944	21.3835	21.7023
ENSG00000006638	158.436	163.776	-0.035894	0.82565	0.90736	TBXA2R	chr19	-	3594504	3606838	2608	protein_coding	thromboxane_A2_receptor	162	147	179	156	2.42325	1.86506	2.3942	2.07523
ENSG00000006652	2333.07	2837.76	-0.27481	1.9645e-06	2.2316e-05	IFRD1	chr7	+	112063023	112121072	2290	protein_coding	interferon-related_developmental_regulator_1	2105	2498	2832	2975	35.8597	36.0945	43.1393	45.0713
ENSG00000006695	729.076	649.52	0.15137	0.12913	0.27563	COX10	chr17	+	13972813	14111994	2873	protein_coding	cytochrome_c_oxidase_assembly_homolog_10_(yeast)	676	759	663	666	9.17912	8.74158	8.04996	8.04243
ENSG00000006704	1393.9	1321.54	0.072885	0.33095	0.52378	GTF2IRD1	chr7	+	73868120	74016931	5868	protein_coding	GTF2I_repeat_domain_containing_1	1274	1473	1354	1350	8.46973	8.30608	8.04904	7.98165
ENSG00000006712	2137.28	2059.23	0.052359	0.41178	0.60443	PAF1	chr19	-	39876492	39881835	2066	protein_coding	Paf1_RNA_polymerase_II_associated_factor_homolog_(S._cerevisiae)	1895	2328	2150	2063	35.7824	37.2852	36.3014	34.6432
ENSG00000006715	2908.61	2303.41	0.32764	7.4311e-09	1.3633e-07	VPS41	chr7	-	38762563	38971994	5903	protein_coding	vacuolar_protein_sorting_41_homolog_(S._cerevisiae)	2627	3111	2358	2355	17.3611	17.4386	13.9343	13.841
ENSG00000006740	54.822	88.4409	-0.35974	0.04159	0.11847	ARHGAP44	chr17	+	12692856	12894960	4428	protein_coding	Rho_GTPase_activating_protein_44	45	64	86	95	0.396456	0.478251	0.677496	0.744329
ENSG00000006744	3208.41	3477.4	-0.11389	0.031001	0.093783	ELAC2	chr17	-	12895708	12921504	3738	protein_coding	elaC_homolog_2_(E._coli)	2932	3391	3461	3655	30.5995	30.0173	32.2982	33.9232
ENSG00000006747	4.63935	4.40964	0.0044268	0.95957	NA	SCIN	chr7	+	12610203	12693228	3137	protein_coding	scinderin	5	4	7	2	0.0621793	0.0421919	0.0778393	0.0221189
ENSG00000006756	314.958	233.101	0.35078	0.012361	0.045872	ARSD	chrX	-	2822011	2847392	5159	protein_coding	arylsulfatase_D	265	360	233	244	2.00387	2.30898	1.57546	1.64087
ENSG00000006757	320.392	214.061	0.46859	0.00079311	0.0045833	PNPLA4	chrX	-	7866288	7895780	3372	protein_coding	patatin-like_phospholipase_domain_containing_4	295	336	218	220	3.41291	3.29712	2.2552	2.26352
ENSG00000006831	2697.98	2891.15	-0.096925	0.087388	0.20653	ADIPOR2	chr12	+	1797740	1897844	4018	protein_coding	adiponectin_receptor_2	2418	2908	3023	2892	23.4767	23.9479	26.2448	24.9711
ENSG00000006837	74.4283	63.0576	0.12519	0.47861	0.66426	CDKL3	chr5	-	133541305	133706738	2160	protein_coding	cyclin-dependent_kinase-like_3	61	87	67	62	1.10171	1.33275	1.08202	0.995834
ENSG00000007001	3.44255	3.43218	0.00081522	0.99148	NA	UPP2	chr2	+	158733214	158992666	2435	protein_coding	uridine_phosphorylase_2	2	5	6	1	0.0320421	0.0679446	0.0859544	0.0142479
ENSG00000007047	1243.17	1096.16	0.17137	0.032025	0.096269	MARK4	chr19	+	45582546	45808541	5209	protein_coding	MAP/microtubule_affinity-regulating_kinase_4	1136	1314	1105	1138	8.50774	8.34689	7.39986	7.57943
ENSG00000007062	441.011	385.701	0.16559	0.17721	0.34442	PROM1	chr4	-	15964699	16086001	4349	protein_coding	prominin_1	409	459	415	374	3.6688	3.49226	3.3287	2.98353
ENSG00000007080	2638.82	2678.07	-0.021326	0.71015	0.83756	CCDC124	chr19	+	18043825	18054800	1055	protein_coding	coiled-coil_domain_containing_124	2430	2767	2697	2783	89.8553	86.7841	89.1752	91.5187
ENSG00000007129	956.085	848.463	0.1612	0.075597	0.18528	CEACAM21	chr19	+	42055886	42093197	1691	protein_coding	carcinoembryonic_antigen-related_cell_adhesion_molecule_21	827	1066	873	863	19.0788	20.8592	18.0089	17.7058
ENSG00000007168	5044.2	4401.73	0.19348	1.5181e-05	0.00014088	PAFAH1B1	chr17	+	2496504	2588909	5497	protein_coding	platelet-activating_factor_acetylhydrolase_1b_regulatory_subunit_1_(45kDa)	4524	5433	4438	4569	32.1061	32.7038	28.1629	28.8366
ENSG00000007171	18.7607	20.5003	-0.029556	0.84256	NA	NOS2	chr17	-	26083792	26127525	4176	protein_coding	nitric_oxide_synthase_2_inducible	17	20	15	27	0.15881	0.158472	0.125299	0.224312
ENSG00000007174	2.97584	2.92798	0.0014508	0.98438	NA	DNAH9	chr17	+	11501748	11873485	14170	protein_coding	dynein_axonemal_heavy_chain_9	2	4	2	4	0.00550618	0.00934058	0.00492352	0.00979353
ENSG00000007202	5579.46	6128.95	-0.13373	0.0012544	0.0067217	KIAA0100	chr17	-	26941458	26972472	7407	protein_coding	KIAA0100	5055	5949	6322	6218	26.6237	26.5757	29.7734	29.1244
ENSG00000007237	12.1667	19.5493	-0.13726	0.33454	NA	GAS7	chr17	-	9813926	10101868	8181	protein_coding	growth_arrest-specific_7	11	13	20	20	0.0524537	0.05258	0.0852784	0.084815
ENSG00000007255	207.153	164.197	0.25023	0.10485	0.23654	TRAPPC6A	chr19	-	45666186	45681495	805	protein_coding	trafficking_protein_particle_complex_6A	180	230	164	172	8.72302	9.454	7.10663	7.41279
ENSG00000007264	77.8709	90.4576	-0.11856	0.49958	0.68218	MATK	chr19	-	3777971	3802127	2133	protein_coding	megakaryocyte-associated_tyrosine_kinase	63	92	102	83	1.15223	1.42719	1.66811	1.35001
ENSG00000007312	1.48792	1.46841	0.00070261	0.98975	NA	CD79B	chr17	-	62006100	62009714	1269	protein_coding	CD79b_molecule_immunoglobulin-associated_beta	1	2	2	1	0.0307417	0.0521497	0.0549774	0.0273393
ENSG00000007314	5.36944	7.32879	-0.039742	0.68742	NA	SCN4A	chr17	-	62015914	62050278	7805	protein_coding	sodium_channel_voltage-gated_type_IV_alpha_subunit	8	2	7	8	0.0399859	0.00847892	0.0312853	0.0355603
ENSG00000007341	655.35	678.826	-0.047557	0.64401	0.79265	ST7L	chr1	-	113066140	113163447	4528	protein_coding	suppression_of_tumorigenicity_7_like	623	664	689	700	5.3675	4.85227	5.30797	5.3634
ENSG00000007350	2.04242	0.973049	0.023256	0.65895	NA	TKTL1	chrX	+	153524024	153558700	2642	protein_coding	transketolase-like_1	2	2	0	2	0.0295316	0.0250484	0	0.0262631
ENSG00000007372	362.964	416.502	-0.16999	0.17842	0.34569	PAX6	chr11	-	31806340	31839509	6922	protein_coding	paired_box_6	344	369	449	403	1.93873	1.76392	2.26272	2.01987
ENSG00000007376	1520.01	1552.07	-0.029595	0.68309	0.81885	RPUSD1	chr16	-	834974	838397	2159	protein_coding	RNA_pseudouridylate_synthase_domain_containing_1	1408	1584	1554	1622	25.4413	24.2765	25.1081	26.0644
ENSG00000007384	968.746	638.755	0.55402	7.3402e-09	1.3518e-07	RHBDF1	chr16	-	108058	126354	2992	protein_coding	rhomboid_5_homolog_1_(Drosophila)	833	1086	649	658	10.8611	12.0102	7.56657	7.6298
ENSG00000007392	1466.19	1474.02	-0.0068435	0.92491	0.96461	LUC7L	chr16	-	238968	279462	2737	protein_coding	LUC7-like_(S._cerevisiae)	1300	1597	1507	1509	18.5293	19.307	19.2068	19.1277
ENSG00000007402	44.8732	75.3091	-0.35228	0.04604	0.12825	CACNA2D2	chr3	-	50400233	50541675	5500	protein_coding	calcium_channel_voltage-dependent_alpha_2/delta_subunit_2	38	51	87	67	0.269532	0.306825	0.551788	0.422631
ENSG00000007516	81.1701	77.6799	0.034918	0.84248	0.9181	BAIAP3	chr16	+	1383602	1399439	4678	protein_coding	BAI1-associated_protein_3	74	86	73	86	0.617109	0.608306	0.54435	0.637804
ENSG00000007520	1092.52	1184.77	-0.1098	0.17742	0.34455	TSR3	chr16	-	1399241	1401912	1243	protein_coding	TSR3_20S_rRNA_accumulation_homolog_(S._cerevisiae)	967	1192	1230	1194	30.3491	31.7314	34.5183	33.3259
ENSG00000007541	1087.28	1029.6	0.073661	0.38102	0.57444	PIGQ	chr16	+	616995	634136	3006	protein_coding	phosphatidylinositol_glycan_anchor_biosynthesis_class_Q	987	1157	1018	1089	12.8091	12.7359	11.8134	12.5686
ENSG00000007545	816.073	755.892	0.10188	0.29043	0.48102	CRAMP1L	chr16	+	1662326	1727909	7772	protein_coding	Crm_cramped-like_(Drosophila)	726	886	733	814	3.64413	3.77211	3.28993	3.63363
ENSG00000007866	839.759	818.073	0.035897	0.7007	0.83136	TEAD3	chr6	-	35441374	35464853	2983	protein_coding	TEA_domain_family_member_3	730	932	822	852	9.54684	10.3382	9.61245	9.90912
ENSG00000007923	3681.46	3031.64	0.27446	1.0618e-07	1.5972e-06	DNAJC11	chr1	-	6694228	6761984	3311	protein_coding	DnaJ_(Hsp40)_homolog_subfamily_C_member_11	3270	4003	3108	3095	38.5282	40.0046	32.7444	32.4303
ENSG00000007933	0.466708	0	0.0074731	0.76399	NA	FMO3	chr1	+	171060018	171086959	2087	protein_coding	flavin_containing_monooxygenase_3	0	1	0	0	0	0.0158548	0	0
ENSG00000007944	364.942	463.757	-0.29863	0.013395	0.048766	MYLIP	chr6	+	16129356	16148479	2796	protein_coding	myosin_regulatory_light_chain_interacting_protein	324	397	463	486	4.52062	4.69826	5.77643	6.03043
ENSG00000007952	0.554503	0.977467	-0.010173	0.79396	NA	NOX1	chrX	-	100098313	100129334	2529	protein_coding	NADPH_oxidase_1	1	0	1	1	0.0154256	0	0.0137933	0.0137183
ENSG00000007968	805.514	737.62	0.11679	0.22502	0.40616	E2F2	chr1	-	23832922	23857712	5191	protein_coding	E2F_transcription_factor_2	728	861	782	727	5.47105	5.48827	5.25498	4.85884
ENSG00000008018	7662.32	7681.47	-0.0034802	0.92547	0.96486	PSMB1	chr6	-	170844205	170862429	1939	protein_coding	proteasome_(prosome_macropain)_subunit_beta_type_1	6883	8240	7760	7958	138.481	140.615	139.605	142.389
ENSG00000008056	22.4944	23.4283	-0.013692	0.92902	NA	SYN1	chrX	-	47431303	47479252	3203	protein_coding	synapsin_I	17	28	17	31	0.207053	0.289258	0.185143	0.335779
ENSG00000008083	1750.05	1727.51	0.018169	0.78843	0.8865	JARID2	chr6	+	15246527	15522252	5755	protein_coding	jumonji_AT_rich_interactive_domain_2	1567	1888	1731	1804	10.6222	10.8553	10.4922	10.8753
ENSG00000008086	110.374	117.822	-0.058496	0.73093	0.85043	CDKL5	chrX	+	18443703	18671749	3459	protein_coding	cyclin-dependent_kinase-like_5	93	126	129	112	1.04887	1.20532	1.30093	1.12335
ENSG00000008118	0.466708	0.973049	-0.010115	0.77612	NA	CAMK1G	chr1	+	209757062	209787283	2612	protein_coding	calcium/calmodulin-dependent_protein_kinase_IG	0	1	0	2	0	0.0126681	0	0.0265647
ENSG00000008128	17.8273	22.4817	-0.082013	0.58931	NA	CDK11A	chr1	-	1634169	1655766	2653	protein_coding	cyclin-dependent_kinase_11A	17	18	23	23	0.249978	0.224501	0.302417	0.300773
ENSG00000008130	2171.61	1826.27	0.24178	0.00021867	0.0014874	NADK	chr1	-	1682671	1711896	3663	protein_coding	NAD_kinase	1898	2398	1839	1898	20.2139	21.6619	17.513	17.9766
ENSG00000008196	0	0.490942	-0.0068971	0.7817	NA	TFAP2B	chr6	+	50786436	50815326	5797	protein_coding	transcription_factor_AP-2_beta_(activating_enhancer_binding_protein_2_beta)	0	0	1	0	0	0	0.00601745	0
ENSG00000008226	30.8997	28.811	0.029329	0.85754	0.92708	DLEC1	chr3	+	38080696	38165516	6426	protein_coding	deleted_in_lung_and_esophageal_cancer_1	33	27	24	35	0.200338	0.139029	0.130283	0.188963
ENSG00000008256	1693.54	1972.49	-0.21203	0.0012534	0.0067189	CYTH3	chr7	-	6201407	6312275	4505	protein_coding	cytohesin_3	1524	1818	2009	2027	13.1972	13.3531	15.5561	15.6102
ENSG00000008277	149.619	191.128	-0.25691	0.10285	0.23275	ADAM22	chr7	+	87563458	87832204	9334	protein_coding	ADAM_metallopeptidase_domain_22	136	159	203	188	0.568409	0.563655	0.758654	0.698778
ENSG00000008282	2393.06	2408.17	-0.009095	0.87933	0.93942	SYPL1	chr7	-	105730949	105753022	2151	protein_coding	synaptophysin-like_1	2177	2541	2395	2533	39.4828	39.0884	38.8401	40.8549
ENSG00000008283	797.525	803.31	-0.01039	0.91354	0.95826	CYB561	chr17	-	61509665	61523739	3200	protein_coding	cytochrome_b561	738	832	784	860	8.99697	8.60314	8.54637	9.32389
ENSG00000008294	6814.41	6069.59	0.16337	0.00044359	0.0027743	SPAG9	chr17	-	49039535	49198226	8273	protein_coding	sperm_associated_antigen_9	6395	7003	6321	6097	30.1556	28.0095	26.6525	25.5683
ENSG00000008300	914.627	749.23	0.26713	0.0041305	0.018343	CELSR3	chr3	-	48673902	48700348	11971	protein_coding	cadherin_EGF_LAG_seven-pass_G-type_receptor_3	796	1014	767	766	2.59402	2.80279	2.23502	2.21997
ENSG00000008311	1439.84	1504.74	-0.061924	0.42153	0.61224	AASS	chr7	-	121715701	121784334	3233	protein_coding	aminoadipate-semialdehyde_synthase	1372	1455	1524	1555	16.5554	14.8916	16.4435	16.6868
ENSG00000008323	13.2757	8.31951	0.095823	0.44055	NA	PLEKHG6	chr12	+	6419602	6437672	3111	protein_coding	pleckstrin_homology_domain_containing_family_G_(with_RhoGef_domain)_member_6	13	13	11	6	0.163017	0.13827	0.123341	0.0669114
ENSG00000008324	584.526	539.973	0.10289	0.34101	0.53336	SS18L2	chr3	+	42623332	42636606	1047	protein_coding	synovial_sarcoma_translocation_gene_on_chromosome_18-like_2	518	637	535	570	19.3007	20.1315	17.8247	18.8876
ENSG00000008382	290.366	294.567	-0.016299	0.90708	0.95521	MPND	chr19	+	4343524	4360083	1611	protein_coding	MPN_domain_containing	256	318	270	333	6.19918	6.53153	5.84634	7.1713
ENSG00000008394	1379.13	1847.9	-0.40455	6.8494e-09	1.2696e-07	MGST1	chr12	+	16500076	16762193	2152	protein_coding	microsomal_glutathione_S-transferase_1	1228	1496	1891	1890	22.2611	23.0024	30.6524	30.4697
ENSG00000008405	1435.87	1310.59	0.12384	0.1125	0.249	CRY1	chr12	-	107385142	107487607	3834	protein_coding	cryptochrome_1_(photolyase-like)	1348	1475	1297	1385	13.716	12.7299	11.8006	12.5328
ENSG00000008438	1.02121	0.490942	0.012375	0.74992	NA	PGLYRP1	chr19	-	46522411	46526323	720	protein_coding	peptidoglycan_recognition_protein_1	1	1	1	0	0.0541823	0.0459569	0.0484488	0
ENSG00000008441	1214.89	1261.59	-0.050737	0.52622	0.70401	NFIX	chr19	+	13106422	13209610	5530	protein_coding	nuclear_factor_I/X_(CCAAT-binding_transcription_factor)	1069	1333	1328	1253	7.54124	7.97607	8.377	7.86095
ENSG00000008513	1145.99	876.849	0.35896	5.0696e-05	0.00041643	ST3GAL1	chr8	-	134467091	134584183	6967	protein_coding	ST3_beta-galactoside_alpha-23-sialyltransferase_1	1087	1164	911	883	6.08659	5.52829	4.5613	4.39707
ENSG00000008516	25.4425	19.567	0.09763	0.52858	NA	MMP25	chr16	+	3096682	3110727	3554	protein_coding	matrix_metallopeptidase_25	24	26	24	16	0.263441	0.242069	0.235564	0.156189
ENSG00000008517	12.2545	14.6399	-0.044116	0.73982	NA	IL32	chr16	+	3115298	3131908	1381	protein_coding	interleukin_32	12	12	10	20	0.338983	0.287522	0.252593	0.502441
ENSG00000008710	3740.94	3279.37	0.18598	0.00059093	0.0035528	PKD1	chr16	-	2138711	2185899	14138	protein_coding	polycystic_kidney_disease_1_(autosomal_dominant)	3283	4115	3239	3472	9.05885	9.63087	7.99169	8.52002
ENSG00000008735	259.813	434.172	-0.60124	1.1535e-05	0.00011071	MAPK8IP2	chr22	+	51039114	51052409	5595	protein_coding	mitogen-activated_protein_kinase_8_interacting_protein_2	211	306	484	404	1.4712	1.80969	3.01759	2.50513
ENSG00000008838	2810.88	2621.1	0.097771	0.082598	0.19801	MED24	chr17	-	38175350	38217468	3896	protein_coding	mediator_complex_subunit_24	2577	2961	2687	2676	25.8039	25.148	24.0583	23.8296
ENSG00000008853	1700.35	1337.65	0.33078	4.0109e-06	4.2554e-05	RHOBTB2	chr8	+	22844930	22877712	5451	protein_coding	Rho-related_BTB_domain_containing_2	1559	1791	1366	1371	11.1573	10.8718	8.74159	8.7259
ENSG00000008869	2154.97	1942.56	0.14463	0.021681	0.071133	HEATR5B	chr2	-	37195526	37311485	6905	protein_coding	HEAT_repeat_containing_5B	1953	2297	1953	2022	11.0339	11.0073	9.8663	10.1594
ENSG00000008952	3281.55	3492.39	-0.087934	0.082824	0.19842	SEC62	chr3	+	169684423	169716161	6568	protein_coding	SEC62_homolog_(S._cerevisiae)	2957	3518	3550	3596	17.5634	17.7234	18.8543	18.9948
ENSG00000008988	12376	13016.8	-0.072205	0.023377	0.075327	RPS20	chr8	-	56979854	56987069	1826	protein_coding	ribosomal_protein_S20	11145	13276	13406	13227	238.105	240.575	256.103	251.31
ENSG00000009307	27258.4	27808.8	-0.028682	0.25914	0.44626	CSDE1	chr1	-	115259534	115301297	4167	protein_coding	cold_shock_domain_containing_E1_RNA-binding	24557	29229	28320	28581	229.902	232.099	237.075	237.959
ENSG00000009335	5472.91	5337.48	0.035367	0.4114	0.60415	UBE3C	chr7	+	156931607	157062066	5229	protein_coding	ubiquitin_protein_ligase_E3C	4979	5811	5355	5567	37.1461	36.7719	35.7237	36.9361
ENSG00000009413	2276.71	1939.5	0.22267	0.00054988	0.003334	REV3L	chr6	-	111620234	111804918	10964	protein_coding	REV3-like_polymerase_(DNA_directed)_zeta_catalytic_subunit	2101	2382	1921	2048	7.47562	7.1888	6.11187	6.48052
ENSG00000009694	3.06363	0.981884	0.044691	0.45772	NA	TENM1	chrX	-	123509753	124097666	12891	protein_coding	teneurin_transmembrane_protein_1	3	3	2	0	0.00907872	0.00770049	0.00541202	0
ENSG00000009709	297.256	323.006	-0.10006	0.45358	0.64205	PAX7	chr1	+	18957500	19075360	5538	protein_coding	paired_box_7	276	309	320	341	1.94422	1.84624	2.01564	2.13624
ENSG00000009724	13.6547	9.77025	0.076272	0.55487	NA	MASP2	chr1	-	11086580	11107290	2439	protein_coding	mannan-binding_lectin_serine_peptidase_2	12	15	9	11	0.191937	0.203499	0.12872	0.15647
ENSG00000009780	482.058	494.589	-0.032414	0.77466	0.87849	FAM76A	chr1	+	28052490	28089633	3567	protein_coding	family_with_sequence_similarity_76_member_A	430	522	504	508	4.70279	4.84229	4.92882	4.94094
ENSG00000009790	1.57571	0	0.033023	0.37668	NA	TRAF3IP3	chr1	+	209929377	209955668	3302	protein_coding	TRAF3_interacting_protein_3	2	1	0	0	0.0236289	0.0100209	0	0
ENSG00000009830	1314.15	1055.52	0.29911	0.0001883	0.0013146	POMT2	chr14	-	77741299	77787227	5647	protein_coding	protein-O-mannosyltransferase_2	1179	1415	1047	1113	8.14491	8.29129	6.46762	6.83796
ENSG00000009844	1838.32	2127.84	-0.20437	0.0014888	0.0077819	VTA1	chr6	+	142468367	142542085	3287	protein_coding	Vps20-associated_1_homolog_(S._cerevisiae)	1690	1931	2153	2201	20.0575	19.4387	22.8486	23.2311
ENSG00000009950	49.337	46.914	0.032528	0.85269	0.92442	MLXIPL	chr7	-	73007524	73038873	3278	protein_coding	MLX_interacting_protein-like	41	57	47	49	0.487938	0.575373	0.500155	0.518604
ENSG00000009954	9111.84	9092.64	0.0027292	0.93963	0.9723	BAZ1B	chr7	-	72854728	72936608	6102	protein_coding	bromodomain_adjacent_to_zinc_finger_domain_1B	8328	9629	9358	9246	53.2425	52.2147	53.4966	52.5691
ENSG00000010017	1479.26	1380.19	0.095902	0.19097	0.36234	RANBP9	chr6	-	13621730	13711796	3113	protein_coding	RAN_binding_protein_9	1316	1606	1413	1411	16.4918	17.0707	15.8336	15.7252
ENSG00000010030	2.88804	2.43704	0.010297	0.88067	NA	ETV7	chr6	-	36322419	36356164	2157	protein_coding	ets_variant_7	1	5	1	4	0.0180859	0.0767014	0.0161721	0.0643367
ENSG00000010072	864.643	872.838	-0.01109	0.90542	0.9543	SPRTN	chr1	+	231472850	231490769	3559	protein_coding	SprT-like_N-terminal_domain	737	977	884	902	8.07848	9.08344	8.66443	8.79281
ENSG00000010165	1964.18	2572.68	-0.37729	4.077e-10	9.1467e-09	METTL13	chr1	+	171750788	171783163	3327	protein_coding	methyltransferase_like_13	1752	2127	2629	2635	20.5434	21.1543	27.5647	27.4775
ENSG00000010219	166.448	185.338	-0.10563	0.51515	0.69534	DYRK4	chr12	+	4671370	4723325	1816	protein_coding	dual-specificity_tyrosine-(Y)-phosphorylation_regulated_kinase_4	131	201	214	165	2.81414	3.66238	4.11068	3.15222
ENSG00000010244	4623.2	5201.04	-0.16694	0.00014832	0.0010732	ZNF207	chr17	+	30677136	30708905	13781	protein_coding	zinc_finger_protein_207	4125	5005	5308	5334	11.6771	12.0173	13.4359	13.4283
ENSG00000010256	4543.43	4053.47	0.16129	0.00085437	0.0048625	UQCRC1	chr3	-	48636435	48648409	1985	protein_coding	ubiquinol-cytochrome_c_reductase_core_protein_I	4136	4821	4239	4054	81.2849	80.3638	74.4935	70.8553
ENSG00000010270	2085.81	2309.43	-0.14279	0.025572	0.080851	STARD3NL	chr7	+	38217824	38270272	3653	protein_coding	STARD3_N-terminal_like	1936	2169	2289	2437	20.675	19.6469	21.8581	23.1449
ENSG00000010278	283.86	425.247	-0.49172	0.00012368	0.00091155	CD9	chr12	+	6308881	6347425	1554	protein_coding	CD9_molecule	251	310	446	424	6.30105	6.60077	10.0115	9.46594
ENSG00000010282	1.02121	0	0.021746	0.47635	NA	HHATL	chr3	-	42734155	42744319	1865	protein_coding	hedgehog_acyltransferase-like	1	1	0	0	0.0209176	0.0177421	0	0
ENSG00000010292	9286.97	8623.47	0.10555	0.0054776	0.02327	NCAPD2	chr12	+	6602522	6641121	5548	protein_coding	non-SMC_condensin_I_complex_subunit_D2	8425	9889	8551	9096	59.2412	58.9793	53.7646	56.8804
ENSG00000010295	1947.93	1549.9	0.31609	8.4743e-06	8.3063e-05	IFFO1	chr12	-	6647541	6665239	3101	protein_coding	intermediate_filament_family_orphan_1	1737	2110	1504	1668	21.8518	22.5146	16.9185	18.6614
ENSG00000010310	23.4278	20.5091	0.049548	0.74644	NA	GIPR	chr19	+	46171502	46186982	3289	protein_coding	gastric_inhibitory_polypeptide_receptor	17	30	17	25	0.201639	0.301815	0.180302	0.263709
ENSG00000010318	189.825	179.911	0.05687	0.71429	0.84034	PHF7	chr3	+	52443510	52457657	2130	protein_coding	PHD_finger_protein_7	174	200	197	171	3.18684	3.10695	3.22628	2.78526
ENSG00000010319	17.5639	29.8105	-0.20454	0.19399	NA	SEMA3G	chr3	-	52467069	52479101	4899	protein_coding	sema_domain_immunoglobulin_domain_(Ig)_short_basic_domain_secreted_(semaphorin)_3G	14	21	30	31	0.111484	0.141839	0.213614	0.219535
ENSG00000010322	4320.03	4163.42	0.0525	0.2573	0.44415	NISCH	chr3	+	52489134	52527087	5350	protein_coding	nischarin	3872	4656	4238	4281	28.2339	28.7967	27.6327	27.7613
ENSG00000010327	43.4177	39.1119	0.054445	0.75088	0.86449	STAB1	chr3	+	52529354	52558511	7928	protein_coding	stabilin_1	48	36	43	37	0.236193	0.150253	0.1892	0.161915
ENSG00000010361	834.87	745.338	0.15041	0.11078	0.24617	FUZ	chr19	-	50310126	50320633	1675	protein_coding	fuzzy_planar_cell_polarity_protein	770	874	767	758	17.9335	17.2655	15.9734	15.7001
ENSG00000010379	9.94873	13.1627	-0.054626	0.65406	NA	SLC6A13	chr12	-	329789	372039	2185	protein_coding	solute_carrier_family_6_(neurotransmitter_transporter_GABA)_member_13	7	13	6	21	0.124979	0.196868	0.095789	0.333439
ENSG00000010404	2109.84	2551.92	-0.26619	1.2109e-05	0.00011529	IDS	chrX	-	148558521	148615470	7619	protein_coding	iduronate_2-sulfatase	1912	2249	2665	2556	9.78994	9.76731	12.2015	11.6389
ENSG00000010539	781.264	701.463	0.14284	0.14701	0.30199	ZNF200	chr16	-	3272325	3286221	4308	protein_coding	zinc_finger_protein_200	691	853	747	688	6.25738	6.55175	6.04868	5.54066
ENSG00000010610	1.02121	3.41009	-0.052197	0.41096	NA	CD4	chr12	+	6896024	6929974	3114	protein_coding	CD4_molecule	1	1	1	6	0.0125277	0.0106259	0.011202	0.0668469
ENSG00000010626	113.937	111.4	0.019791	0.90729	0.95535	LRRC23	chr12	+	6982733	7023407	1629	protein_coding	leucine_rich_repeat_containing_23	107	117	107	121	2.56243	2.37656	2.29128	2.57699
ENSG00000010671	8.0819	10.2656	-0.044307	0.70894	NA	BTK	chrX	-	100604435	100641183	2579	protein_coding	Bruton_agammaglobulinemia_tyrosine_kinase	7	9	11	10	0.105886	0.115472	0.148784	0.134523
ENSG00000010704	207.329	193.941	0.072638	0.63557	0.78697	HFE	chr6	+	26087509	26098571	5286	protein_coding	hemochromatosis	182	228	179	218	1.34318	1.42722	1.18125	1.4308
ENSG00000010803	1804.33	1526.85	0.23132	0.0016057	0.0082959	SCMH1	chr1	-	41492872	41707826	3346	protein_coding	sex_comb_on_midleg_homolog_1_(Drosophila)	1542	2034	1573	1551	17.9783	20.1145	16.399	16.0818
ENSG00000010810	3183.09	3390.2	-0.089411	0.08649	0.20515	FYN	chr6	-	111981535	112194655	3628	protein_coding	FYN_oncogene_related_to_SRC_FGR_YES	2920	3351	3435	3502	31.3983	30.5626	33.0275	33.4887
ENSG00000010818	963.368	1124.5	-0.21041	0.012954	0.047514	HIVEP2	chr6	-	143072604	143266338	9723	protein_coding	human_immunodeficiency_virus_type_I_enhancer_binding_protein_2	894	1002	1133	1168	3.58697	3.40997	4.06486	4.16765
ENSG00000011007	3481	3336.61	0.059792	0.23793	0.42124	TCEB3	chr1	+	24069645	24088549	5154	protein_coding	transcription_elongation_factor_B_(SIII)_polypeptide_3_(110kDa_elongin_A)	3145	3722	3420	3407	23.8049	23.8955	23.1471	22.9338
ENSG00000011009	2355.34	1817.88	0.35998	3.9949e-08	6.451e-07	LYPLA2	chr1	+	24117460	24122029	1810	protein_coding	lysophospholipase_II	2162	2478	1922	1797	46.598	45.3009	37.0417	34.4444
ENSG00000011021	1109.39	1229.29	-0.1395	0.084155	0.20088	CLCN6	chr1	+	11866207	11903201	5583	protein_coding	chloride_channel_voltage-sensitive_6	989	1202	1286	1229	6.91065	7.12394	8.03506	7.63718
ENSG00000011028	5294.83	4184.68	0.33289	9.0352e-12	2.5318e-10	MRC2	chr17	+	60704762	60770958	5988	protein_coding	mannose_receptor_C_type_2	4758	5692	4094	4470	30.9979	31.4533	23.8496	25.8985
ENSG00000011105	8211.19	7199.65	0.18718	1.4857e-06	1.7432e-05	TSPAN9	chr12	+	3186521	3395730	4323	protein_coding	tetraspanin_9	7452	8740	7172	7561	67.2477	66.8975	57.8723	60.6796
ENSG00000011114	2034.15	1600.18	0.33343	5.0936e-07	6.705e-06	BTBD7	chr14	-	93703896	93799438	8430	protein_coding	BTB_(POZ)_domain_containing_7	1842	2170	1653	1621	8.52417	8.51757	6.84008	6.67121
ENSG00000011132	455.239	439.71	0.044521	0.71627	0.84192	APBA3	chr19	-	3750817	3761697	4250	protein_coding	amyloid_beta_(A4)_precursor_protein-binding_family_A_member_3	385	518	416	484	3.53396	4.03297	3.41444	3.95098
ENSG00000011143	464.73	427.582	0.10461	0.37352	0.56762	MKS1	chr17	-	56282803	56296966	2392	protein_coding	Meckel_syndrome_type_1	424	492	424	451	6.91504	6.80593	6.1833	6.5413
ENSG00000011198	520.069	491.776	0.072303	0.53282	0.70912	ABHD5	chr3	+	43731605	43775863	1690	protein_coding	abhydrolase_domain_containing_5	443	588	528	478	10.226	11.5126	10.8984	9.81274
ENSG00000011201	0.933416	2.93682	-0.042285	0.47372	NA	KAL1	chrX	-	8496915	8700227	6314	protein_coding	Kallmann_syndrome_1_sequence	0	2	4	2	0	0.0104812	0.0220989	0.0109894
ENSG00000011243	2421.34	2266.09	0.093356	0.12494	0.26891	AKAP8L	chr19	-	15490861	15529952	2749	protein_coding	A_kinase_(PRKA)_anchor_protein_8-like	2127	2661	2281	2356	30.1844	32.0298	28.9445	29.7337
ENSG00000011258	969.892	891.569	0.11365	0.20224	0.37745	MBTD1	chr17	-	49254786	49337524	5382	protein_coding	mbt_domain_containing_1	862	1054	939	885	6.24818	6.48008	6.08608	5.70491
ENSG00000011260	2108.95	2105.77	0.0023252	0.97028	0.98601	UTP18	chr17	+	49337889	49375297	1894	protein_coding	UTP18_small_subunit_(SSU)_processome_component_homolog_(yeast)	1886	2278	2114	2195	38.8465	39.7976	38.935	40.2072
ENSG00000011275	2574.7	2336.62	0.13497	0.025091	0.079608	RNF216	chr7	-	5659678	5821370	5639	protein_coding	ring_finger_protein_216	2396	2670	2387	2394	16.5758	15.6673	14.7661	14.7289
ENSG00000011295	1238.93	1464.16	-0.22937	0.002236	0.010992	TTC19	chr17	+	15902694	15948329	3075	protein_coding	tetratricopeptide_repeat_domain_19	1109	1337	1479	1517	14.0694	14.387	16.7779	17.1155
ENSG00000011304	16643.8	18738.2	-0.16998	3.9534e-09	7.6763e-08	PTBP1	chr19	+	797075	812327	4661	protein_coding	polypyrimidine_tract_binding_protein_1	15119	17699	19199	19141	126.542	125.647	143.686	142.474
ENSG00000011332	465.224	412.438	0.15151	0.19952	0.37341	DPF1	chr19	-	38701646	38720354	2341	protein_coding	D4_zinc_and_double_PHD_fingers_family_1	419	499	410	434	6.98237	7.05314	6.10939	6.43187
ENSG00000011347	115.891	133.457	-0.13507	0.41993	0.6115	SYT7	chr11	-	61282785	61348620	4854	protein_coding	synaptotagmin_VII	108	120	144	129	0.867989	0.818022	1.03485	0.922017
ENSG00000011376	2234.8	2002.78	0.15262	0.02928	0.08964	LARS2	chr3	+	45429998	45590913	4744	protein_coding	leucyl-tRNA_synthetase_2_mitochondrial	1932	2493	2148	1949	15.8874	17.3885	15.7945	14.2533
ENSG00000011405	2896.2	2552.1	0.17815	0.0014535	0.007609	PIK3C2A	chr11	-	17099277	17229530	8227	protein_coding	phosphatidylinositol-4-phosphate_3-kinase_catalytic_subunit_type_2_alpha	2576	3145	2596	2626	12.215	12.6492	11.0073	11.0739
ENSG00000011422	1988.84	2605.75	-0.377	1.4471e-08	2.5281e-07	PLAUR	chr19	-	44150247	44174699	1610	protein_coding	plasminogen_activator_urokinase_receptor	1900	2004	2626	2706	46.0381	41.1866	56.8964	58.311
ENSG00000011426	9515.8	8357.41	0.18478	2.6858e-06	2.9548e-05	ANLN	chr7	+	36429415	36493400	4787	protein_coding	anillin_actin_binding_protein	8634	10131	8235	8868	70.3621	70.0281	60.0089	64.2704
ENSG00000011451	3489.82	3399.52	0.037521	0.46484	0.65269	WIZ	chr19	-	15530792	15560762	6738	protein_coding	widely_interspaced_zinc_finger_motifs	3086	3811	3454	3502	17.8671	18.7151	17.8816	18.0316
ENSG00000011454	3960.13	2895.2	0.44259	3.508e-18	2.0716e-16	RABGAP1	chr9	+	125703112	125867145	4997	protein_coding	RAB_GTPase_activating_protein_1	3531	4290	2950	2974	27.5663	28.4074	20.5934	20.6481
ENSG00000011478	344.726	497.079	-0.45781	0.00014382	0.0010438	QPCTL	chr19	+	46195741	46207247	2310	protein_coding	glutaminyl-peptide_cyclotransferase-like	317	362	517	500	5.35349	5.18538	7.80718	7.50943
ENSG00000011485	3404.29	3502.85	-0.040883	0.4324	0.62242	PPP5C	chr19	+	46850251	46896238	4675	protein_coding	protein_phosphatase_5_catalytic_subunit	3143	3560	3606	3561	26.2273	25.1972	26.9067	26.4265
ENSG00000011523	763.584	887.584	-0.20072	0.029876	0.091018	CEP68	chr2	+	65283500	65314138	5847	protein_coding	centrosomal_protein_68kDa	681	827	918	898	4.54364	4.68011	5.47678	5.32834
ENSG00000011566	2281.53	1938.26	0.22801	0.00023768	0.0016022	MAP4K3	chr2	-	39476407	39664453	4362	protein_coding	mitogen-activated_protein_kinase_kinase_kinase_kinase_3	2039	2466	1970	1996	18.2357	18.7064	15.7542	15.8754
ENSG00000011590	13.6269	22.9594	-0.15959	0.26912	NA	ZBTB32	chr19	+	36195429	36207940	2068	protein_coding	zinc_finger_and_BTB_domain_containing_32	17	9	21	26	0.320692	0.144004	0.354229	0.436186
ENSG00000011638	306.327	295.553	0.042168	0.75962	0.8702	TMEM159	chr16	+	21169698	21191937	2014	protein_coding	transmembrane_protein_159	273	332	273	332	5.28802	5.45459	4.72845	5.7191
ENSG00000011677	205.254	153.374	0.30154	0.059138	0.15461	GABRA3	chrX	-	151334706	151620337	3712	protein_coding	gamma-aminobutyric_acid_(GABA)_A_receptor_alpha_3	169	239	137	177	1.77611	2.13046	1.28744	1.6543
ENSG00000012048	2093.95	2014.33	0.053093	0.42539	0.61531	BRCA1	chr17	-	41196312	41322290	7114	protein_coding	breast_cancer_1_early_onset	1949	2171	2119	2002	10.6878	10.0979	10.3904	9.76336
ENSG00000012061	1867.89	2122.49	-0.17877	0.0065773	0.027057	ERCC1	chr19	-	45910591	45982086	3828	protein_coding	excision_repair_cross-complementing_rodent_repair_deficiency_complementation_group_1_(includes_overlapping_antisense_sequence)	1745	1929	2153	2190	17.7833	16.6742	19.6195	19.8482
ENSG00000012124	1.95463	2.43262	-0.0089613	0.881	NA	CD22	chr19	+	35810164	35838258	3268	protein_coding	CD22_molecule	1	3	0	5	0.0119374	0.0303755	0	0.0530807
ENSG00000012171	101.502	159.27	-0.41589	0.013892	0.050159	SEMA3B	chr3	+	50304990	50314977	3283	processed_transcript	sema_domain_immunoglobulin_domain_(Ig)_short_basic_domain_secreted_(semaphorin)_3B	77	126	150	176	0.914976	1.26994	1.59381	1.8599
ENSG00000012174	1364.25	1249.6	0.12072	0.11327	0.25039	MBTPS2	chrX	+	21857754	21903542	4457	protein_coding	membrane-bound_transcription_factor_peptidase_site_2	1218	1476	1257	1300	10.6609	10.9579	9.83803	10.1193
ENSG00000012211	381.055	359.739	0.068825	0.58871	0.75246	PRICKLE3	chrX	-	49031151	49042845	2814	protein_coding	prickle_homolog_3_(Drosophila)	364	384	375	361	5.04623	4.51534	4.64861	4.45074
ENSG00000012223	0.466708	1.96377	-0.028432	0.52334	NA	LTF	chr3	-	46477136	46526724	2979	protein_coding	lactotransferrin	0	1	4	0	0	0.0111074	0.0468387	0
ENSG00000012232	4090.91	4622.22	-0.17321	0.00016088	0.0011462	EXTL3	chr8	+	28457986	28613116	8257	protein_coding	exostosin-like_glycosyltransferase_3	3697	4373	4679	4779	17.467	17.5243	19.7673	20.08
ENSG00000012504	0.554503	0.486525	0.0007959	0.97933	NA	NR1H4	chr12	+	100867486	100958191	2884	protein_coding	nuclear_receptor_subfamily_1_group_H_member_4	1	0	0	1	0.0135268	0	0	0.0120297
ENSG00000012660	4143.03	4223.46	-0.026797	0.57156	0.73927	ELOVL5	chr6	-	53132196	53213947	3070	protein_coding	ELOVL_fatty_acid_elongase_5	3674	4512	4282	4360	46.6864	48.6311	48.6546	49.2716
ENSG00000012779	4.17264	3.41451	0.015692	0.84776	NA	ALOX5	chr10	+	45869661	45941561	2504	protein_coding	arachidonate_5-lipoxygenase	5	3	2	5	0.0778979	0.0396434	0.0278619	0.0692763
ENSG00000012822	640.318	810.466	-0.31104	0.0017847	0.0090539	CALCOCO1	chr12	-	54104903	54121529	3888	protein_coding	calcium_binding_and_coiled-coil_domain_1	590	671	862	796	5.91992	5.71058	7.73387	7.1029
ENSG00000012963	1289.56	1198.38	0.10026	0.1961	0.36899	UBR7	chr14	+	93673401	93695561	3694	protein_coding	ubiquitin_protein_ligase_E3_component_n-recognin_7_(putative)	1170	1373	1227	1225	12.356	12.2986	11.5868	11.505
ENSG00000012983	1662.93	1974.43	-0.23853	0.00030341	0.0019936	MAP4K5	chr14	-	50885219	51027844	4812	protein_coding	mitogen-activated_protein_kinase_kinase_kinase_kinase_5	1489	1794	2009	2031	12.0714	12.3362	14.5636	14.6431
ENSG00000013016	573.584	703.281	-0.26604	0.009524	0.037066	EHD3	chr2	+	31456880	31492313	4636	protein_coding	EH-domain_containing_3	505	629	718	721	4.2495	4.48943	5.40252	5.39561
ENSG00000013275	4440.49	4796.9	-0.10908	0.018795	0.063588	PSMC4	chr19	+	40476912	40487348	1623	protein_coding	proteasome_(prosome_macropain)_26S_subunit_ATPase_4	3947	4825	4794	5022	94.8721	98.37	103.037	107.351
ENSG00000013288	1038.59	1021.31	0.021808	0.79944	0.89354	MAN2B2	chr4	+	6576902	6625089	7719	protein_coding	mannosidase_alpha_class_2B_member_2	964	1080	1013	1077	4.87199	4.62963	4.57788	4.84065
ENSG00000013293	0	0.490942	-0.0068971	0.7817	NA	SLC7A14	chr3	-	170182353	170303863	5122	protein_coding	solute_carrier_family_7_(orphan_transporter)_member_14	0	0	1	0	0	0	0.00681045	0
ENSG00000013297	0.933416	2.43704	-0.0311	0.57009	NA	CLDN11	chr3	+	170136653	170578169	2169	protein_coding	claudin_11	0	2	1	4	0	0.0305108	0.0160826	0.0639808
ENSG00000013306	2591.42	2386.58	0.11445	0.057402	0.15124	SLC25A39	chr17	-	42396993	42402238	2217	protein_coding	solute_carrier_family_25_member_39	2411	2688	2462	2421	42.425	40.1187	38.7381	37.8859
ENSG00000013364	2637.65	2326.03	0.17594	0.0030608	0.014302	MVP	chr16	+	29831715	29859355	2865	protein_coding	major_vault_protein	2390	2812	2304	2456	32.5434	32.4769	28.0526	29.7408
ENSG00000013374	1913.88	1744.59	0.1283	0.062719	0.16178	NUB1	chr7	+	151038785	151075535	3210	protein_coding	negative_regulator_of_ubiquitin-like_proteins_1	1732	2043	1852	1717	21.0491	21.0594	20.1257	18.5573
ENSG00000013375	1746.92	1510.65	0.20169	0.0038925	0.017471	PGM3	chr6	-	83870869	83903655	6107	protein_coding	phosphoglucomutase_3	1542	1911	1541	1550	9.85023	10.3542	8.80218	8.80547
ENSG00000013392	120.97	119.313	0.011207	0.94743	0.9759	RWDD2A	chr6	+	83903098	83906382	2192	protein_coding	RWD_domain_containing_2A	118	119	136	108	2.10006	1.79635	2.16428	1.70935
ENSG00000013441	2695.82	2747.44	-0.025591	0.66635	0.80735	CLK1	chr2	-	201717732	201729422	3208	protein_coding	CDC-like_kinase_1	2335	3002	2762	2860	28.395	30.9642	30.0334	30.93
ENSG00000013503	957.236	1119.65	-0.21292	0.011062	0.041922	POLR3B	chr12	+	106751436	106903976	4273	protein_coding	polymerase_(RNA)_III_(DNA_directed)_polypeptide_B	872	1015	1137	1154	7.96111	7.8599	9.28204	9.36962
ENSG00000013523	1062.83	972.119	0.12055	0.15434	0.31259	ANGEL1	chr14	-	77253588	77292589	4109	protein_coding	angel_homolog_1_(Drosophila)	969	1126	1001	988	9.19979	9.06747	8.49794	8.34199
ENSG00000013561	1510.03	1528.4	-0.017523	0.81227	0.90143	RNF14	chr5	+	141337893	141369856	4235	protein_coding	ring_finger_protein_14	1406	1565	1594	1533	12.9516	12.2277	13.1296	12.5585
ENSG00000013563	743.687	731.742	0.021622	0.82484	0.90682	DNASE1L1	chrX	-	153629579	153640449	3008	protein_coding	deoxyribonuclease_I-like_1	667	801	773	724	8.65044	8.81127	8.96432	8.35045
ENSG00000013573	2293.3	2212.2	0.051167	0.43628	0.62625	DDX11	chr12	+	31226779	31257725	4182	protein_coding	DEAD/H_(Asp-Glu-Ala-Asp/His)_box_helicase_11	1971	2572	2196	2331	18.3862	20.3503	18.3174	19.3378
ENSG00000013583	696.055	569.35	0.25861	0.015588	0.054937	HEBP1	chr12	-	13127798	13153207	2056	protein_coding	heme_binding_protein_1	672	693	577	588	12.7508	11.1531	9.78968	9.92209
ENSG00000013588	459.943	643.898	-0.42749	0.00018427	0.0012902	GPRC5A	chr12	+	13043716	13070871	7362	protein_coding	G_protein-coupled_receptor_family_C_group_5_member_A	412	496	712	605	2.18319	2.22931	3.37365	2.85107
ENSG00000013619	220.023	209.598	0.053549	0.72015	0.84441	MAMLD1	chrX	+	149529689	149682448	4854	protein_coding	mastermind-like_domain_containing_1	199	235	199	230	1.59935	1.60196	1.43011	1.64391
ENSG00000013725	10.7666	3.89661	0.12939	0.21068	NA	CD6	chr11	+	60739115	60787849	3252	protein_coding	CD6_molecule	11	10	1	7	0.131957	0.10175	0.0107267	0.0746786
ENSG00000013810	3747.18	3540.26	0.080394	0.1024	0.23209	TACC3	chr4	+	1723227	1746898	2781	protein_coding	transforming_acidic_coiled-coil_containing_protein_3	3370	4025	3595	3649	47.2736	47.8904	45.0935	45.522
ENSG00000014123	1123.01	1442.7	-0.3433	7.563e-06	7.4612e-05	UFL1	chr6	+	96969471	97003152	4224	protein_coding	UFM1-specific_ligase_1	1006	1211	1466	1486	9.29104	9.48645	12.1067	12.2052
ENSG00000014138	1280.38	1410.66	-0.13131	0.095533	0.2207	POLA2	chr11	+	65029233	65073060	3744	protein_coding	polymerase_(DNA_directed)_alpha_2_accessory_subunit	1108	1427	1482	1404	11.545	12.6116	13.8079	13.0101
ENSG00000014164	1344.68	1156.86	0.20502	0.0090484	0.035525	ZC3H3	chr8	-	144519825	144623623	3280	protein_coding	zinc_finger_CCCH-type_containing_3	1245	1402	1191	1176	14.8076	14.1435	12.6664	12.4389
ENSG00000014216	3359.29	2901.74	0.20567	0.00014094	0.0010266	CAPN1	chr11	+	64948037	64979477	3086	protein_coding	calpain_1_(mu/I)_large_subunit	3093	3523	2998	2939	39.0998	37.7746	33.8884	33.041
ENSG00000014257	3.44255	3.91428	-0.0096715	0.90532	NA	ACPP	chr3	+	132036211	132087142	3125	protein_coding	acid_phosphatase_prostate	2	5	5	3	0.0249672	0.0529424	0.055813	0.0333058
ENSG00000014641	5337.61	5250.7	0.023309	0.60203	0.76282	MDH1	chr2	+	63815743	63834331	1650	protein_coding	malate_dehydrogenase_1_NAD_(soluble)	4804	5729	5206	5539	113.582	114.889	110.062	116.465
ENSG00000014824	2358.63	1812.36	0.36736	6.2627e-09	1.1684e-07	SLC30A9	chr4	+	41992489	42089551	3295	protein_coding	solute_carrier_family_30_(zinc_transporter)_member_9	2141	2510	1886	1822	25.3484	25.2059	19.9665	19.1841
ENSG00000014914	117.402	122.197	-0.033177	0.84587	0.91997	MTMR11	chr1	-	149900543	149908791	3332	protein_coding	myotubularin_related_protein_11	88	147	128	122	1.03031	1.45981	1.34005	1.27029
ENSG00000014919	2073.63	1881.13	0.13546	0.034022	0.10121	COX15	chr10	-	101471601	101491857	2788	protein_coding	cytochrome_c_oxidase_assembly_homolog_15_(yeast)	1893	2194	1923	1926	26.4879	26.0392	24.0604	23.9669
ENSG00000015133	1001.51	1111.24	-0.14177	0.10371	0.23439	CCDC88C	chr14	-	91737667	91884188	7474	protein_coding	coiled-coil_domain_containing_88C	951	1016	1106	1168	4.96384	4.49805	5.162	5.42174
ENSG00000015153	331.45	546.395	-0.62838	1.1655e-07	1.735e-06	YAF2	chr12	-	42550906	42632151	5095	protein_coding	YY1_associated_factor_2	304	349	557	561	2.32766	2.26655	3.81353	3.82004
ENSG00000015171	1678.25	1852.49	-0.13709	0.045758	0.12762	ZMYND11	chr10	+	180405	300577	4393	protein_coding	zinc_finger_MYND-type_containing_11	1520	1790	1827	1964	13.4981	13.4827	14.5075	15.5106
ENSG00000015285	39.855	21.4866	0.28306	0.086435	0.20515	WAS	chrX	+	48534985	48549818	1849	protein_coding	Wiskott-Aldrich_syndrome	34	45	18	26	0.717352	0.805303	0.339587	0.487849
ENSG00000015413	1.57571	1.46399	0.0022672	0.96719	NA	DPEP1	chr16	+	89679716	89704839	1772	protein_coding	dipeptidase_1_(renal)	2	1	1	2	0.0440308	0.0186733	0.0196857	0.0391575
ENSG00000015475	881.721	923.543	-0.061974	0.49176	0.67536	BID	chr22	-	18216906	18257536	2493	protein_coding	BH3_interacting_domain_death_agonist	788	953	908	982	12.3309	12.6489	12.7051	13.6659
ENSG00000015479	15160.5	17214.3	-0.18214	6.7344e-10	1.4716e-08	MATR3	chr5	+	138609441	138667360	7306	protein_coding	matrin_3	13762	16133	17424	17800	73.4839	73.0666	83.1924	84.5258
ENSG00000015520	9.68534	10.2479	-0.0081197	0.94422	NA	NPC1L1	chr7	-	44552134	44580914	5048	protein_coding	NPC1-like_1	4	16	7	14	0.0309123	0.104878	0.048372	0.0962183
ENSG00000015532	786.698	1203.63	-0.56865	7.5143e-10	1.6271e-08	XYLT2	chr17	+	48423453	48440499	3507	protein_coding	xylosyltransferase_II	721	829	1314	1148	8.02028	7.82172	13.07	11.3568
ENSG00000015568	36.588	37.1437	-0.0084504	0.96054	0.98192	RGPD5	chr2	+	110550335	110615272	7253	protein_coding	RANBP2-like_and_GRIP_domain_containing_5	34	38	38	38	0.182874	0.17336	0.18276	0.181767
ENSG00000015592	2.50913	3.91428	-0.031487	0.68339	NA	STMN4	chr8	-	27092840	27115937	2288	protein_coding	stathmin-like_4	2	3	5	3	0.0341008	0.0433859	0.0762307	0.0454898
ENSG00000015676	3001.24	2403.28	0.31208	4.795e-08	7.6381e-07	NUDCD3	chr7	-	44421969	44530479	5007	protein_coding	NudC_domain_containing_3	2688	3237	2388	2530	20.9431	21.3919	16.6369	17.5304
ENSG00000016082	115.309	110.507	0.03708	0.82834	0.90897	ISL1	chr5	+	50678921	50690564	2755	protein_coding	ISL_LIM_homeobox_1	112	114	125	101	1.58594	1.3692	1.58272	1.27189
ENSG00000016391	161.435	249.798	-0.47703	0.0016094	0.0083091	CHDH	chr3	-	53850387	53880417	3640	protein_coding	choline_dehydrogenase	143	176	268	243	1.53259	1.59991	2.56832	2.31608
ENSG00000016402	1.95463	0.486525	0.033255	0.48997	NA	IL20RA	chr6	-	137321108	137366298	3503	protein_coding	interleukin_20_receptor_alpha	1	3	0	1	0.0111365	0.0283377	0	0.00990396
ENSG00000016490	0	0.490942	-0.0068971	0.7817	NA	CLCA1	chr1	+	86934051	86965972	3310	protein_coding	chloride_channel_accessory_1	0	0	1	0	0	0	0.0105387	0
ENSG00000016864	941.095	1170.13	-0.29485	0.00045835	0.0028529	GLT8D1	chr3	-	52728505	52740048	2320	protein_coding	glycosyltransferase_8_domain_containing_1	837	1022	1220	1174	14.0743	14.5763	18.3437	17.5561
ENSG00000017260	3037.33	2728.56	0.15118	0.0054989	0.023354	ATP2C1	chr3	+	130569439	130735556	5067	protein_coding	ATPase_Ca++_transporting_type_2C_member_1	2711	3287	2782	2801	20.8722	21.4651	19.1523	19.1783
ENSG00000017373	196.53	200.412	-0.018744	0.90311	0.9532	SRCIN1	chr17	-	36686251	36762183	7058	protein_coding	SRC_kinase_signaling_inhibitor_1	160	231	212	198	0.884359	1.08296	1.04778	0.973268
ENSG00000017427	0.554503	0.486525	0.0007959	0.97933	NA	IGF1	chr12	-	102789645	102874423	7370	protein_coding	insulin-like_growth_factor_1_(somatomedin_C)	1	0	0	1	0.00529325	0	0	0.0047074
ENSG00000017483	9.2787	7.82857	0.028344	0.80423	NA	SLC38A5	chrX	-	48316920	48328644	2662	protein_coding	solute_carrier_family_38_member_5	10	8	10	6	0.146549	0.099441	0.131041	0.0781974
ENSG00000017621	23.5757	28.8993	-0.073653	0.62994	NA	MAGIX	chrX	+	49019061	49024822	2991	protein_coding	MAGI_family_member_X-linked	24	22	44	15	0.313029	0.243383	0.513159	0.17399
ENSG00000017797	2332.65	2266.06	0.039459	0.52988	0.70692	RALBP1	chr18	+	9475007	9538114	4368	protein_coding	ralA_binding_protein_1	2180	2408	2273	2364	19.4699	18.2414	18.1523	18.7765
ENSG00000018189	1877.24	1864.56	0.0091816	0.88836	0.94439	RUFY3	chr4	+	71569921	71673032	4233	protein_coding	RUN_and_FYVE_domain_containing_3	1708	1993	1917	1898	15.7409	15.5791	15.7975	15.556
ENSG00000018236	42.743	72.359	-0.35276	0.045593	0.12728	CNTN1	chr12	+	41086244	41466220	5557	protein_coding	contactin_1	35	50	80	68	0.245707	0.297724	0.502187	0.424539
ENSG00000018280	3.70593	4.89175	-0.026192	0.76089	NA	SLC11A1	chr2	+	219246752	219261617	5772	protein_coding	solute_carrier_family_11_(proton-coupled_divalent_metal_ion_transporters)_member_1	5	2	6	4	0.0337935	0.0114654	0.0362611	0.0240427
ENSG00000018408	7216.38	7311.41	-0.018861	0.64252	0.79131	WWTR1	chr3	-	149235022	149454501	5030	protein_coding	WW_domain_containing_transcription_regulator_1	6572	7654	7251	7711	50.9706	50.3505	50.2858	53.1853
ENSG00000018510	5125.88	4276.03	0.25707	1.0348e-08	1.8555e-07	AGPS	chr2	+	178257372	178408564	7764	protein_coding	alkylglycerone_phosphate_synthase	4657	5450	4398	4351	23.3997	23.2271	19.7599	19.4425
ENSG00000018610	1087.32	1064.11	0.030234	0.72331	0.84628	CXorf56	chrX	-	118672112	118699397	2372	protein_coding	chromosome_X_open_reading_frame_56	945	1207	1119	1058	15.542	16.8374	16.4563	15.4746
ENSG00000018625	3.53034	3.90545	-0.0082847	0.91985	NA	ATP1A2	chr1	+	160085549	160113381	5421	protein_coding	ATPase_Na+/K+_transporting_alpha_2_polypeptide	3	4	3	5	0.021589	0.0244154	0.0193045	0.0319992
ENSG00000018699	1033.21	1147.44	-0.14236	0.083779	0.20014	TTC27	chr2	+	32853099	33046118	2876	protein_coding	tetratricopeptide_repeat_domain_27	924	1116	1151	1197	12.5335	12.8398	13.9605	14.4396
ENSG00000018869	28.4461	33.2515	-0.070083	0.67094	0.81052	ZNF582	chr19	-	56887413	56904914	2824	protein_coding	zinc_finger_protein_582	21	36	38	30	0.290098	0.421814	0.469391	0.368558
ENSG00000019102	2.33354	0.490942	0.035453	0.45682	NA	VSIG2	chr11	-	124617368	124622134	1191	protein_coding	V-set_and_immunoglobulin_domain_containing_2	0	5	1	0	0	0.138913	0.029289	0
ENSG00000019144	1692.93	1652.71	0.032848	0.63564	0.78697	PHLDB1	chr11	+	118477155	118528741	5945	protein_coding	pleckstrin_homology-like_domain_family_B_member_1	1549	1787	1650	1732	10.1646	9.94618	9.68161	10.1075
ENSG00000019186	2.13022	3.90987	-0.040121	0.5887	NA	CYP24A1	chr20	-	52769988	52790512	3262	protein_coding	cytochrome_P450_family_24_subfamily_A_polypeptide_1	3	1	4	4	0.0358779	0.0101438	0.0427752	0.0425427
ENSG00000019485	307.611	334.802	-0.10191	0.43802	0.62767	PRDM11	chr11	+	45115564	45247734	3111	protein_coding	PR_domain_containing_11	277	330	347	338	3.47352	3.50992	3.89086	3.76934
ENSG00000019505	5.01826	3.42776	0.034721	0.68657	NA	SYT13	chr11	-	45261852	45307870	5144	protein_coding	synaptotagmin_XIII	4	6	5	2	0.0303354	0.0385953	0.0339066	0.0134889
ENSG00000019549	1376.95	1373.05	0.0029441	0.97008	0.98596	SNAI2	chr8	-	49830249	49834299	2204	protein_coding	snail_homolog_2_(Drosophila)	1283	1426	1340	1470	22.7094	21.4088	21.2084	23.1395
ENSG00000019582	1.40012	0.977467	0.0097485	0.83535	NA	CD74	chr5	-	149781200	149792492	1727	protein_coding	CD74_molecule_major_histocompatibility_complex_class_II_invariant_chain	0	3	1	1	0	0.0574794	0.0201987	0.0200889
ENSG00000019991	5.74836	22.4861	-0.31637	0.018961	NA	HGF	chr7	-	81328322	81399754	5989	protein_coding	hepatocyte_growth_factor_(hepapoietin_A;_scatter_factor)	7	4	24	22	0.0455967	0.0220999	0.139789	0.127443
ENSG00000019995	1769.78	1697.01	0.058292	0.39133	0.58462	ZRANB1	chr10	+	126630692	126676758	5695	protein_coding	zinc_finger_RAN-binding_domain_containing_1	1595	1897	1764	1708	10.9259	11.0219	10.8049	10.405
ENSG00000020129	2254.82	2612.94	-0.20682	0.00050246	0.0030898	NCDN	chr1	+	36023074	36032875	3683	protein_coding	neurochondrin	2059	2385	2713	2633	21.8094	21.4274	25.6959	24.8026
ENSG00000020181	329.047	410.014	-0.2629	0.044135	0.12411	GPR124	chr8	+	37641709	37702414	6270	protein_coding	G_protein-coupled_receptor_124	266	389	412	427	1.65502	2.05289	2.29216	2.3627
ENSG00000020219	0.554503	0	0.0074731	0.76399	NA	CCT8L1P	chr7	+	152142562	152144235	1674	pseudogene	chaperonin_containing_TCP1_subunit_8_(theta)-like_1_pseudogene	1	0	0	0	0.0233042	0	0	0
ENSG00000020256	636.03	697.049	-0.12063	0.23946	0.42322	ZFP64	chr20	-	50668202	50820847	3264	protein_coding	ZFP64_zinc_finger_protein	589	663	739	687	7.03972	6.7212	7.89787	7.30223
ENSG00000020426	523.29	725.745	-0.42774	3.8061e-05	0.00032281	MNAT1	chr14	+	61201460	61436671	2635	protein_coding	menage_a_trois_homolog_1_cyclin_H_assembly_factor_(Xenopus_laevis)	485	545	737	748	7.18044	6.84384	9.75669	9.8485
ENSG00000020577	3261.33	2433.64	0.41142	1.2372e-13	4.2605e-12	SAMD4A	chr14	+	55033815	55260033	6565	protein_coding	sterile_alpha_motif_domain_containing_4A	2966	3464	2434	2546	17.6249	17.4593	12.9331	13.4547
ENSG00000020633	304.432	323.541	-0.073391	0.5791	0.74484	RUNX3	chr1	-	25226002	25291612	4340	protein_coding	runt-related_transcription_factor_3	278	322	331	331	2.49888	2.45499	2.66044	2.64598
ENSG00000020922	889.286	969.762	-0.11707	0.19025	0.36165	MRE11A	chr11	-	94152895	94227074	2746	protein_coding	MRE11_meiotic_recombination_11_homolog_A_(S._cerevisiae)	821	930	1018	966	11.6636	11.2064	12.9319	12.2047
ENSG00000021300	119.043	138.376	-0.14375	0.39127	0.5846	PLEKHB1	chr11	+	73357223	73373864	2380	protein_coding	pleckstrin_homology_domain_containing_family_B_(evectins)_member_1	112	122	156	127	1.83582	1.69616	2.28646	1.8513
ENSG00000021355	398.231	327.376	0.23979	0.060513	0.15738	SERPINB1	chr6	-	2832566	2842240	2619	protein_coding	serpin_peptidase_inhibitor_clade_B_(ovalbumin)_member_1	347	441	318	352	5.16873	5.57169	4.23553	4.6629
ENSG00000021461	0	0.486525	-0.0068971	0.7817	NA	CYP3A43	chr7	+	99425636	99463718	1848	protein_coding	cytochrome_P450_family_3_subfamily_A_polypeptide_43	0	0	0	1	0	0	0	0.0187736
ENSG00000021488	7.4396	3.9187	0.0728	0.44816	NA	SLC7A9	chr19	-	33321415	33360672	1998	protein_coding	solute_carrier_family_7_(glycoprotein-associated_amino_acid_transporter_light_chain_bo+_system)_member_9	5	10	6	2	0.0976258	0.165611	0.104754	0.0347283
ENSG00000021574	1074.81	1115.25	-0.049504	0.5485	0.72101	SPAST	chr2	+	32288680	32382706	5117	protein_coding	spastin	946	1179	1133	1149	7.21217	7.62399	7.72378	7.79029
ENSG00000021645	45.4878	105.646	-0.62032	0.00044725	0.0027948	NRXN3	chr14	+	78708734	80330762	6446	protein_coding	neurexin_3	45	44	126	90	0.272341	0.225863	0.681861	0.484397
ENSG00000021762	465.7	507.655	-0.11017	0.35515	0.54881	OSBPL5	chr11	-	3108346	3187969	3889	protein_coding	oxysterol_binding_protein-like_5	451	462	488	551	4.52406	3.93086	4.37721	4.91544
ENSG00000021776	3034.46	2780.19	0.12255	0.026817	0.083824	AQR	chr15	-	35147732	35262040	5945	protein_coding	aquarius_homolog_(mouse)	2790	3187	2795	2894	18.3081	17.7384	16.4001	16.8887
ENSG00000021826	375.39	380.765	-0.017775	0.88665	0.94362	CPS1	chr2	+	211342406	211543831	5821	protein_coding	carbamoyl-phosphate_synthase_1_mitochondrial	342	398	399	380	2.29202	2.2624	2.39106	2.26483
ENSG00000022267	1251.15	1675.78	-0.40132	5.591e-08	8.8386e-07	FHL1	chrX	+	135229559	135293518	2888	protein_coding	four_and_a_half_LIM_domains_1	1094	1381	1696	1733	14.7778	15.8227	20.4854	20.8185
ENSG00000022277	2190.14	1907.45	0.19231	0.0023599	0.011484	RTFDC1	chr20	+	55043647	55093943	2193	protein_coding	replication_termination_factor_2_domain_containing_1	2008	2307	1934	1969	35.7203	34.8091	30.7633	31.1499
ENSG00000022556	0.466708	0.977467	-0.011629	0.76019	NA	NLRP2	chr19	+	55464498	55512510	3744	protein_coding	NLR_family_pyrin_domain_containing_2	0	1	1	1	0	0.00883787	0.00931708	0.00926644
ENSG00000022567	645.48	870.542	-0.39656	4.0595e-05	0.00034186	SLC45A4	chr8	-	142217265	142318404	7483	protein_coding	solute_carrier_family_45_member_4	585	688	915	866	3.04979	3.04226	4.26541	4.01505
ENSG00000022840	4107.82	4514.35	-0.13408	0.0038068	0.017129	RNF10	chr12	+	120971283	121015397	3825	protein_coding	ring_finger_protein_10	3746	4351	4601	4636	38.2055	37.6393	41.9601	42.0495
ENSG00000022976	495.449	446.123	0.13313	0.25126	0.43684	ZNF839	chr14	+	102783714	102809044	3325	protein_coding	zinc_finger_protein_839	439	540	436	477	5.15066	5.37385	4.57415	4.97709
ENSG00000023041	1538.86	1365.43	0.1653	0.024472	0.077954	ZDHHC6	chr10	-	114190058	114206672	2170	protein_coding	zinc_finger_DHHC-type_containing_6	1357	1685	1377	1417	24.3955	25.6935	22.1355	22.6547
ENSG00000023171	111.488	129.074	-0.13725	0.41869	0.61045	GRAMD1B	chr11	+	123396344	123498482	7723	protein_coding	GRAM_domain_containing_1B	111	107	143	121	0.560695	0.458439	0.645901	0.543561
ENSG00000023191	3249.58	3123.5	0.055356	0.30992	0.50165	RNH1	chr11	-	494512	507300	3281	protein_coding	ribonuclease/angiogenin_inhibitor_1	2965	3440	3087	3305	35.254	34.6925	32.8206	34.9473
ENSG00000023228	6978.41	6178.24	0.17377	2.1839e-05	0.00019617	NDUFS1	chr2	-	206986149	207024327	5211	protein_coding	NADH_dehydrogenase_(ubiquinone)_Fe-S_protein_1_75kDa_(NADH-coenzyme_Q_reductase)	6158	7636	6246	6396	46.1008	48.4874	41.8116	42.583
ENSG00000023287	2394.37	2467.75	-0.043226	0.50099	0.6828	RB1CC1	chr8	-	53535016	53658403	6635	protein_coding	RB1-inducible_coiled-coil_1	2261	2444	2446	2604	13.2938	12.1883	12.8597	13.616
ENSG00000023318	3086.85	3278.45	-0.084479	0.13127	0.27855	ERP44	chr9	-	102741461	102861322	4854	protein_coding	endoplasmic_reticulum_protein_44	2770	3323	3471	3236	22.2623	22.6524	24.9443	23.129
ENSG00000023330	2065.09	2146.79	-0.053314	0.41273	0.60539	ALAS1	chr3	+	52232102	52248343	2430	protein_coding	aminolevulinate_delta-_synthase_1	1817	2266	2257	2135	29.1702	30.8558	32.3997	30.4818
ENSG00000023445	9.1909	12.6938	-0.068636	0.58388	NA	BIRC3	chr11	+	102188215	102210134	5197	protein_coding	baculoviral_IAP_repeat_containing_3	9	9	10	16	0.0675585	0.0573025	0.0671217	0.106811
ENSG00000023516	2167.51	1832.9	0.23378	0.00027384	0.0018186	AKAP11	chr13	+	42846289	42897396	9913	protein_coding	A_kinase_(PRKA)_anchor_protein_11	1947	2331	1908	1842	7.66215	7.78074	6.71412	6.44664
ENSG00000023572	496.235	520.53	-0.060056	0.59353	0.75572	GLRX2	chr1	-	193065598	193075244	1131	protein_coding	glutaredoxin_2	432	550	539	526	14.9009	16.091	16.6242	16.1351
ENSG00000023608	200.823	215.573	-0.077467	0.60599	0.76609	SNAPC1	chr14	+	62229075	62263146	2656	protein_coding	small_nuclear_RNA_activating_complex_polypeptide_1_43kDa	177	220	230	211	2.59977	2.74081	3.02075	2.75615
ENSG00000023697	887.65	990.51	-0.14805	0.094652	0.21913	DERA	chr12	+	16064106	16190220	1709	protein_coding	deoxyribose-phosphate_aldolase_(putative)	813	936	979	1048	18.5583	18.1225	19.9828	21.2749
ENSG00000023734	6516.02	7016.33	-0.10473	0.010649	0.040681	STRAP	chr12	+	16035325	16056412	1866	protein_coding	serine/threonine_kinase_receptor_associated_protein	5734	7149	7085	7272	119.877	126.77	132.448	135.204
ENSG00000023839	123.881	134.439	-0.074644	0.65708	0.80125	ABCC2	chr10	+	101542489	101611949	5312	protein_coding	ATP-binding_cassette_sub-family_C_(CFTR/MRP)_member_2	98	149	146	129	0.719711	0.928137	0.958761	0.842521
ENSG00000023892	169.05	173.458	-0.026715	0.86517	0.93138	DEF6	chr6	+	35265595	35289548	2262	protein_coding	differentially_expressed_in_FDCP_6_homolog_(mouse)	150	184	168	187	2.58695	2.69159	2.59079	2.86812
ENSG00000023902	2950.24	2968	-0.0084508	0.87473	0.93653	PLEKHO1	chr1	+	150121373	150132260	3743	protein_coding	pleckstrin_homology_domain_containing_family_O_member_1	2660	3161	3018	3055	27.7237	27.944	28.1265	28.3165
ENSG00000023909	1172.3	1561.12	-0.39387	1.8688e-07	2.6522e-06	GCLM	chr1	-	94350761	94374966	4857	protein_coding	glutamate-cysteine_ligase_modifier_subunit	1073	1237	1621	1573	8.6183	8.42724	11.6421	11.2359
ENSG00000024048	1498.8	1475.82	0.020345	0.78347	0.88343	UBR2	chr6	+	42531800	42661242	7857	protein_coding	ubiquitin_protein_ligase_E3_component_n-recognin_2	1395	1554	1474	1546	6.9264	6.54452	6.5442	6.82656
ENSG00000024422	5508.4	4605.13	0.25395	8.078e-09	1.4744e-07	EHD2	chr19	+	48216600	48246391	3585	protein_coding	EH-domain_containing_2	5043	5811	4666	4757	54.8769	53.6346	45.4016	46.0355
ENSG00000024526	3123.87	3255.97	-0.058294	0.27882	0.46949	DEPDC1	chr1	-	68939835	68962904	5331	protein_coding	DEP_domain_containing_1	2809	3356	3227	3436	20.5557	20.8304	21.1157	22.3611
ENSG00000024862	270.847	358.819	-0.33456	0.012611	0.046535	CCDC28A	chr6	+	139094657	139114456	1496	protein_coding	coiled-coil_domain_containing_28A	241	294	387	347	6.28457	6.50279	9.02392	8.04724
ENSG00000025039	595.884	362.684	0.62718	6.6986e-08	1.0417e-06	RRAGD	chr6	-	90074355	90121989	4900	protein_coding	Ras-related_GTP_binding_D	557	615	381	361	4.43455	4.15301	2.71234	2.556
ENSG00000025156	960.313	766.422	0.29767	0.0019629	0.0098671	HSF2	chr6	+	122720691	122754264	2643	protein_coding	heat_shock_transcription_factor_2	923	961	804	764	13.6237	12.0312	10.6114	10.0287
ENSG00000025293	1739.5	1607.85	0.10843	0.11656	0.25606	PHF20	chr20	+	34359896	34538303	5922	protein_coding	PHD_finger_protein_20	1601	1825	1627	1663	10.5466	10.1971	9.58374	9.74255
ENSG00000025423	24.1579	33.7336	-0.14965	0.36178	NA	HSD17B6	chr12	+	57145945	57181574	1751	protein_coding	hydroxysteroid_(17-beta)_dehydrogenase_6	20	28	37	32	0.445588	0.529122	0.737108	0.634034
ENSG00000025434	241.061	274.69	-0.15176	0.28324	0.47415	NR1H3	chr11	+	47269851	47290396	2731	protein_coding	nuclear_receptor_subfamily_1_group_H_member_3	226	248	286	276	3.22832	3.00479	3.65309	3.5062
ENSG00000025708	9.56982	12.7026	-0.061469	0.62832	NA	TYMP	chr22	-	50964181	50968485	2049	protein_coding	thymidine_phosphorylase	8	11	12	14	0.152313	0.177637	0.204294	0.237047
ENSG00000025770	1783.35	1903.64	-0.091281	0.16828	0.3323	NCAPH2	chr22	+	50946645	50961901	2077	protein_coding	non-SMC_condensin_II_complex_subunit_H2	1638	1875	1954	1941	30.7657	29.8709	32.8174	32.4219
ENSG00000025772	1868.41	2436.98	-0.37132	3.7039e-09	7.2412e-08	TOMM34	chr20	-	43570771	43589127	2062	protein_coding	translocase_of_outer_mitochondrial_membrane_34	1719	1961	2528	2458	32.522	31.4683	42.7665	41.3563
ENSG00000025796	3718.73	4314.24	-0.21023	1.1477e-05	0.0001103	SEC63	chr6	-	108188960	108279393	6411	protein_coding	SEC63_homolog_(S._cerevisiae)	3349	3989	4456	4371	20.3788	20.5884	24.2457	23.654
ENSG00000025800	7271.45	5507.31	0.39414	9.684e-19	6.0434e-17	KPNA6	chr1	+	32573639	32642169	7378	protein_coding	karyopherin_alpha_6_(importin_alpha_7)	6673	7652	5804	5463	35.2836	34.3178	27.4413	25.6887
ENSG00000026025	91853.7	78625	0.22312	3.4547e-18	2.0486e-16	VIM	chr10	+	17270258	17279592	2666	protein_coding	vimentin	83490	97616	78360	82534	1221.7	1211.56	1025.3	1074.04
ENSG00000026036	112.065	55.7156	0.56277	0.0013423	0.0071178	RTEL1-TNFRSF6B	chr20	+	62290653	62330037	5751	protein_coding	RTEL1-TNFRSF6B_readthrough_(non-protein_coding)	91	132	57	57	0.617288	0.759476	0.345738	0.343859
ENSG00000026103	38.0159	35.6577	0.034969	0.83678	0.91453	FAS	chr10	+	90750414	90775542	2563	protein_coding	Fas_(TNF_receptor_superfamily_member_6)	29	47	32	41	0.441407	0.606782	0.435529	0.554989
ENSG00000026297	237.998	249.683	-0.055614	0.69996	0.83103	RNASET2	chr6	-	167342992	167370679	2445	protein_coding	ribonuclease_T2	223	245	242	269	3.55808	3.31567	3.45265	3.817
ENSG00000026508	4944.25	6122.64	-0.30419	7.2668e-12	2.0687e-10	CD44	chr11	+	35160417	35253949	4589	protein_coding	CD44_molecule_(Indian_blood_group)	4587	5144	6217	6311	38.9943	37.0908	47.2583	47.7122
ENSG00000026559	112.976	166.603	-0.37966	0.021974	0.071825	KCNG1	chr20	-	49620193	49639666	2211	protein_coding	potassium_voltage-gated_channel_subfamily_G_member_1	112	109	158	183	1.97615	1.63125	2.49278	2.87152
ENSG00000026652	1329.76	1229.59	0.10756	0.16053	0.32167	AGPAT4	chr6	-	161551011	161695093	7865	protein_coding	1-acylglycerol-3-phosphate_O-acyltransferase_4	1192	1433	1244	1272	5.91245	6.0288	5.51744	5.61096
ENSG00000026751	0	1.46399	-0.030684	0.39683	NA	SLAMF7	chr1	+	160709037	160724611	3542	protein_coding	SLAM_family_member_7	0	0	1	2	0	0	0.00984843	0.0195898
ENSG00000026950	566.962	763.822	-0.39097	0.00010863	0.00081449	BTN3A1	chr6	+	26402465	26415444	3442	protein_coding	butyrophilin_subfamily_3_member_A1	504	616	766	797	5.71228	5.9218	7.76307	8.03334
ENSG00000027001	349.8	294.27	0.20791	0.11572	0.2547	MIPEP	chr13	-	24304328	24463558	2400	protein_coding	mitochondrial_intermediate_peptidase	311	380	313	289	5.05521	5.23909	4.54934	4.17768
ENSG00000027075	198.023	143.219	0.34042	0.030478	0.092476	PRKCH	chr14	+	61654277	62017694	3582	protein_coding	protein_kinase_C_eta	177	214	151	142	1.92769	1.97684	1.47051	1.37535
ENSG00000027644	10.2121	7.8109	0.047849	0.68266	NA	INSRR	chr1	-	156809855	156828810	5101	protein_coding	insulin_receptor-related_receptor	10	10	6	10	0.0764777	0.0648677	0.041031	0.0680133
ENSG00000027697	672.35	759.04	-0.16023	0.10123	0.23028	IFNGR1	chr6	-	137518621	137540586	2139	protein_coding	interferon_gamma_receptor_1	604	723	785	768	11.0158	11.1844	12.8019	12.4566
ENSG00000027847	327.712	439.944	-0.36131	0.0039665	0.017764	B4GALT7	chr5	+	177027101	177037348	2653	protein_coding	xylosylprotein_beta_14-galactosyltransferase_polypeptide_7	288	360	469	431	4.23492	4.49003	6.16668	5.63623
ENSG00000027869	22.7578	27.3558	-0.075296	0.63703	NA	SH2D2A	chr1	-	156776035	156786654	1673	protein_coding	SH2_domain_containing_2A	20	25	25	31	0.466363	0.494456	0.521266	0.642857
ENSG00000028116	825.707	802.637	0.037338	0.69321	0.82631	VRK2	chr2	+	58134786	58387055	2446	protein_coding	vaccinia_related_kinase_2	756	871	852	790	12.0574	11.7827	12.1506	11.2052
ENSG00000028137	1256.86	1117.09	0.1594	0.051459	0.13948	TNFRSF1B	chr1	+	12227060	12269285	3683	protein_coding	tumor_necrosis_factor_receptor_superfamily_member_1B	1175	1297	1108	1178	12.4459	11.6526	10.4943	11.0967
ENSG00000028203	1804.36	2010.77	-0.15092	0.020767	0.0687	VEZT	chr12	+	95611522	95696566	4562	protein_coding	vezatin_adherens_junctions_transmembrane_protein	1638	1920	2084	2030	14.0071	13.9261	15.9352	15.438
ENSG00000028277	157.29	119.729	0.26994	0.1009	0.22968	POU2F2	chr19	-	42590262	42700737	6901	protein_coding	POU_class_2_homeobox_2	133	179	120	125	0.751847	0.858271	0.606576	0.628415
ENSG00000028310	2370.25	1986.41	0.24578	0.00010958	0.00081991	BRD9	chr5	-	850406	892939	4865	protein_coding	bromodomain_containing_9	2183	2485	1966	2099	17.505	16.9016	14.0967	14.9685
ENSG00000028528	3553.86	2978.59	0.24881	1.8653e-06	2.1343e-05	SNX1	chr15	+	64386322	64438289	8119	protein_coding	sorting_nexin_1	3236	3770	2993	3102	15.5488	15.3646	12.8594	13.2553
ENSG00000028839	599.021	580.509	0.041833	0.69949	0.83075	TBPL1	chr6	+	134273308	134308637	1295	protein_coding	TBP-like_1	513	674	570	618	15.4539	17.2216	15.354	16.5565
ENSG00000029153	375.529	401.341	-0.079598	0.53055	0.70742	ARNTL2	chr12	+	27485787	27576241	4804	protein_coding	aryl_hydrocarbon_receptor_nuclear_translocator-like_2	317	428	431	390	2.57422	2.94798	3.12961	2.8165
ENSG00000029363	8747.94	8585.48	0.02646	0.47573	0.66185	BCLAF1	chr6	-	136578001	136610989	7263	protein_coding	BCL2-associated_transcription_factor_1	8000	9239	8872	8694	42.9699	42.0913	42.6109	41.5291
ENSG00000029364	1898.4	1806.54	0.068021	0.31955	0.51208	SLC39A9	chr14	+	69864732	69929105	5192	protein_coding	solute_carrier_family_39_(zinc_transporter)_member_9	1763	1973	1890	1806	13.2467	12.5741	12.6982	12.0679
ENSG00000029534	1842.64	1894.11	-0.038576	0.5699	0.73836	ANK1	chr8	-	41510739	41754280	8366	protein_coding	ankyrin_1_erythrocytic	1686	1945	1998	1877	7.86194	7.69282	8.33093	7.78387
ENSG00000029639	474.771	480.852	-0.017431	0.88052	0.93998	TFB1M	chr6	-	155578643	155635627	1424	protein_coding	transcription_factor_B1_mitochondrial	448	485	478	506	12.2732	11.2698	11.7094	12.3279
ENSG00000029725	2738.83	2833.06	-0.047646	0.38684	0.58077	RABEP1	chr17	+	5185558	5289129	5387	protein_coding	rabaptin_RAB_GTPase_binding_effector_protein_1	2474	2929	2869	2928	17.9161	17.991	18.578	18.857
ENSG00000029993	3295.09	3492.06	-0.082145	0.10683	0.23963	HMGB3	chrX	+	150148982	150159248	3560	protein_coding	high_mobility_group_box_3	2989	3509	3587	3558	32.7541	32.615	35.1477	34.6741
ENSG00000030066	5528.09	5351.35	0.045898	0.2858	0.47673	NUP160	chr11	-	47799639	47870107	5376	protein_coding	nucleoporin_160kDa	5044	5852	5522	5427	36.6021	36.0188	35.8305	35.0227
ENSG00000030110	1086.06	1165.04	-0.096521	0.24735	0.43305	BAK1	chr6	-	33540329	33548019	2136	protein_coding	BCL2-antagonist/killer_1	1021	1114	1170	1214	18.6472	17.2571	19.1073	19.7182
ENSG00000030304	585.991	718.31	-0.26702	0.0094371	0.036758	MUSK	chr9	+	113431051	113563859	3303	protein_coding	muscle_skeletal_receptor_tyrosine_kinase	540	614	706	764	6.37786	6.15097	7.4561	8.02479
ENSG00000030419	32.7065	45.9895	-0.17761	0.29672	0.48779	IKZF2	chr2	-	213864429	214017151	9405	protein_coding	IKAROS_family_zinc_finger_2_(Helios)	27	38	58	36	0.111994	0.133693	0.215122	0.132798
ENSG00000030582	5479.45	4937.45	0.14771	0.00061981	0.0037139	GRN	chr17	+	42422614	42430470	2148	protein_coding	granulin	4995	5806	5000	5103	90.7175	89.4389	81.1991	82.4214
ENSG00000031003	1761.58	1505.62	0.21724	0.0018315	0.0092717	FAM13B	chr5	-	137273649	137387650	5465	protein_coding	family_with_sequence_similarity_13_member_B	1592	1883	1502	1579	11.3643	11.401	9.58728	10.024
ENSG00000031081	70.6669	85.0352	-0.14825	0.39906	0.5922	ARHGAP31	chr3	+	119013220	119139561	9317	protein_coding	Rho_GTPase_activating_protein_31	66	73	86	88	0.276349	0.259257	0.321987	0.327684
ENSG00000031544	2.88804	1.95493	0.021585	0.74773	NA	NR2E3	chr15	+	72084977	72110600	2102	processed_transcript	nuclear_receptor_subfamily_2_group_E_member_3	1	5	2	2	0.0185591	0.0787084	0.0331904	0.0330101
ENSG00000031691	634.681	663.235	-0.057204	0.57396	0.74083	CENPQ	chr6	+	49431091	49460820	1733	protein_coding	centromere_protein_Q	563	691	684	673	12.6736	13.1936	13.7681	13.473
ENSG00000031698	4804.05	4765.75	0.010832	0.8135	0.90164	SARS	chr1	+	109756540	109780791	1882	protein_coding	seryl-tRNA_synthetase	4420	5042	4790	4962	91.6205	88.6476	88.7834	91.4716
ENSG00000031823	2474.98	2172.42	0.18291	0.0040012	0.017897	RANBP3	chr19	-	5916150	5978153	3233	protein_coding	RAN_binding_protein_3	2132	2770	2222	2223	25.726	28.3503	23.9747	23.8552
ENSG00000032219	914.881	873.661	0.059998	0.52424	0.70275	ARID4A	chr14	+	58765103	58840605	5891	protein_coding	AT_rich_interactive_domain_4A_(RBP1-like)	868	929	850	938	5.74805	5.21808	5.03322	5.52412
ENSG00000032389	1286.09	1054.13	0.27045	0.00079352	0.0045838	TSSC1	chr2	-	3192696	3381653	2932	protein_coding	tumor_suppressing_subtransferable_candidate_1	1189	1343	1063	1094	15.8201	15.1564	12.6469	12.945
ENSG00000032444	1189.95	1069.84	0.14508	0.072259	0.17952	PNPLA6	chr19	+	7598890	7626650	4617	protein_coding	patatin-like_phospholipase_domain_containing_6	1072	1276	1094	1095	9.05785	9.14481	8.26558	8.22817
ENSG00000032742	349.536	314.24	0.12937	0.32005	0.51251	IFT88	chr13	+	21140585	21265503	3931	protein_coding	intraflagellar_transport_88_homolog_(Chlamydomonas)	308	383	318	325	3.05659	3.22388	2.82189	2.86833
ENSG00000033011	1063.82	1081.52	-0.022917	0.78207	0.88297	ALG1	chr16	+	5083703	5137380	2671	protein_coding	ALG1_chitobiosyldiphosphodolichol_beta-mannosyltransferase	975	1121	1096	1117	14.2404	13.8872	14.3137	14.5087
ENSG00000033030	1025.57	1099.41	-0.094513	0.26922	0.45832	ZCCHC8	chr12	-	122957417	122985518	4393	protein_coding	zinc_finger_CCHC_domain_containing_8	938	1083	1071	1179	8.32974	8.15738	8.50441	9.31111
ENSG00000033050	5439.79	5220.41	0.058403	0.16855	0.33266	ABCF2	chr7	-	150904923	150924316	3546	protein_coding	ATP-binding_cassette_sub-family_F_(GCN20)_member_2	4926	5803	5287	5395	54.1933	54.1499	52.0099	52.7839
ENSG00000033100	2796.38	2759.39	0.018025	0.76029	0.87054	CHPF2	chr7	+	150929575	150935908	3973	protein_coding	chondroitin_polymerizing_factor_2	2582	2924	2713	2934	25.3529	24.3524	23.8203	25.6207
ENSG00000033122	736.783	1132.4	-0.57775	1.987e-10	4.6398e-09	LRRC7	chr1	+	70034081	70617628	6507	protein_coding	leucine_rich_repeat_containing_7	700	747	1159	1158	4.19669	3.7986	6.21324	6.17414
ENSG00000033170	114.898	159.8	-0.325	0.047979	0.13237	FUT8	chr14	+	65877310	66210839	5166	protein_coding	fucosyltransferase_8_(alpha_(16)_fucosyltransferase)	102	125	160	167	0.770257	0.800644	1.08039	1.12153
ENSG00000033178	3847.09	3489.72	0.13817	0.0066457	0.027296	UBA6	chr4	-	68481479	68566897	6455	protein_coding	ubiquitin-like_modifier_activating_enzyme_6	3397	4207	3498	3643	20.53	21.5655	18.9034	19.58
ENSG00000033327	797.386	947.218	-0.23103	0.014202	0.051046	GAB2	chr11	-	77926343	78129394	6092	protein_coding	GRB2-associated_binding_protein_2	763	802	981	957	4.88601	4.3561	5.61726	5.45006
ENSG00000033627	1883.72	2195.63	-0.21367	0.00096524	0.0053968	ATP6V0A1	chr17	+	40610862	40674629	4652	protein_coding	ATPase_H+_transporting_lysosomal_V0_subunit_a1	1718	1995	2301	2191	14.407	14.1901	17.2541	16.34
ENSG00000033800	991.578	769.328	0.33999	0.0001711	0.0012111	PIAS1	chr15	+	68346517	68483096	2932	protein_coding	protein_inhibitor_of_activated_STAT_1	907	1047	801	773	12.0679	11.8159	9.52981	9.1467
ENSG00000033867	1762.45	1566.96	0.16299	0.017992	0.061528	SLC4A7	chr3	-	27414214	27525911	7757	protein_coding	solute_carrier_family_4_sodium_bicarbonate_cotransporter_member_7	1586	1892	1622	1584	7.97626	8.0707	7.29412	7.08452
ENSG00000034053	745.23	1034.57	-0.43954	1.0706e-06	1.2988e-05	APBA2	chr15	+	29129629	29410518	4031	protein_coding	amyloid_beta_(A4)_precursor_protein-binding_family_A_member_2	658	815	1040	1077	6.368	6.69004	8.99987	9.2694
ENSG00000034063	10952.4	8464.52	0.36752	3.4834e-24	3.3636e-22	UHRF1	chr19	+	4903092	4962165	4308	processed_transcript	ubiquitin-like_with_PHD_and_ring_finger_domains_1	10017	11566	8473	8848	90.7093	88.8364	68.6084	71.2555
ENSG00000034152	1008.24	910.632	0.13638	0.12357	0.26701	MAP2K3	chr17	+	21187984	21218552	2401	protein_coding	mitogen-activated_protein_kinase_kinase_3	932	1053	959	904	15.1431	14.5118	13.9329	13.0625
ENSG00000034239	0.933416	3.90103	-0.061022	0.34502	NA	EFCAB1	chr8	-	49623348	49647870	2286	protein_coding	EF-hand_calcium_binding_domain_1	0	2	2	6	0	0.0289493	0.0305189	0.0910592
ENSG00000034510	52023	51781.5	0.0065203	0.80533	0.89739	TMSB10	chr2	+	85132749	85133795	492	protein_coding	thymosin_beta_10	47933	54518	52919	53032	3800.66	3666.56	3751.99	3739.57
ENSG00000034533	403.175	311.361	0.30829	0.019506	0.065392	ASTE1	chr3	-	130732719	130746493	2669	protein_coding	asteroid_homolog_1_(Drosophila)	398	391	327	310	5.81734	4.84743	4.27381	4.0296
ENSG00000034677	716.609	667.482	0.093811	0.35026	0.54362	RNF19A	chr8	-	101269288	101348446	4330	protein_coding	ring_finger_protein_19A_E3_ubiquitin_protein_ligase	635	781	654	712	5.72105	5.96825	5.26872	5.70481
ENSG00000034693	493.73	563.56	-0.17	0.12338	0.26683	PEX3	chr6	+	143771944	143811147	1969	protein_coding	peroxisomal_biogenesis_factor_3	446	528	588	565	8.83648	8.87303	10.4171	9.95524
ENSG00000034713	1029.29	1135.46	-0.13159	0.12392	0.26763	GABARAPL2	chr16	+	75600249	75611779	2274	protein_coding	GABA(A)_receptor-associated_protein-like_2	890	1148	1192	1131	15.2683	16.7046	18.2853	17.2552
ENSG00000034971	31.482	20.0182	0.18394	0.24872	NA	MYOC	chr1	-	171604557	171621811	2083	protein_coding	myocilin_trabecular_meshwork_inducible_glucocorticoid_response	29	33	16	25	0.543124	0.524214	0.267945	0.416389
ENSG00000035115	512.2	452.448	0.15686	0.17523	0.34174	SH3YL1	chr2	-	217730	266398	3540	protein_coding	SH3_domain_containing_Ysc84-like_1_(S._cerevisiae)	465	545	436	490	5.12436	5.09421	4.29634	4.80222
ENSG00000035141	2754.15	3167.35	-0.19714	0.00025254	0.0016928	FAM136A	chr2	-	70523107	70529222	2398	protein_coding	family_with_sequence_similarity_136_member_A	2505	2925	3210	3271	40.752	40.3609	46.6951	47.3239
ENSG00000035403	14242	20501.3	-0.52135	2.9816e-55	1.1836e-52	VCL	chr10	+	75757872	75879918	5482	protein_coding	vinculin	13236	14790	20846	21103	94.1906	89.2715	132.648	133.553
ENSG00000035499	1249.51	1475.4	-0.22901	0.0024659	0.011929	DEPDC1B	chr5	-	59892739	59996017	2499	protein_coding	DEP_domain_containing_1B	1155	1305	1489	1530	18.0304	17.2794	20.7847	21.241
ENSG00000035664	30.1696	28.8286	0.01978	0.90442	NA	DAPK2	chr15	-	64199235	64364232	4835	protein_coding	death-associated_protein_kinase_2	30	29	28	31	0.242055	0.198466	0.202012	0.222441
ENSG00000035681	1053.37	1270.96	-0.25528	0.0018177	0.0092049	NSMAF	chr8	-	59496063	59572403	3569	protein_coding	neutral_sphingomyelinase_(N-SMase)_activation_associated_factor	941	1139	1247	1354	10.2857	10.5599	12.1881	13.162
ENSG00000035687	2484.19	2036.57	0.27835	5.6054e-06	5.7056e-05	ADSS	chr1	-	244571796	244615436	2780	protein_coding	adenylosuccinate_synthase	2189	2722	2087	2080	30.7179	32.3987	26.1875	25.9578
ENSG00000035720	3.32702	1.95493	0.024784	0.69972	NA	STAP1	chr4	+	68424446	68473055	1511	protein_coding	signal_transducing_adaptor_family_member_1	6	0	2	2	0.154909	0	0.0461723	0.0459213
ENSG00000035862	7129.84	7178.88	-0.010454	0.81125	0.90118	TIMP2	chr17	-	76849059	76921469	3652	protein_coding	TIMP_metallopeptidase_inhibitor_2	6676	7345	7206	7484	71.3141	66.5495	68.8302	71.0971
ENSG00000035928	2964.29	2540.4	0.21644	0.00011123	0.0008301	RFC1	chr4	-	39289076	39367995	4886	protein_coding	replication_factor_C_(activator_1)_1_145kDa	2719	3121	2591	2607	21.7093	21.1361	18.4982	18.5113
ENSG00000036054	647.134	669.538	-0.043192	0.67432	0.81322	TBC1D23	chr3	+	99979844	100044095	4054	protein_coding	TBC1_domain_family_member_23	556	726	679	691	5.35034	5.92566	5.84254	5.91348
ENSG00000036257	4851.5	4251.6	0.18703	4.4112e-05	0.00036844	CUL3	chr2	-	225334867	225450110	6741	protein_coding	cullin_3	4397	5171	4263	4437	25.4462	25.3825	22.0601	22.8357
ENSG00000036448	135.609	109.428	0.19812	0.24524	0.43045	MYOM2	chr8	+	1993155	2113475	5014	protein_coding	myomesin_2	104	167	101	123	0.809169	1.10209	0.702672	0.851079
ENSG00000036473	0	0.490942	-0.0068971	0.7817	NA	OTC	chrX	+	38211798	38280703	1585	protein_coding	ornithine_carbamoyltransferase	0	0	1	0	0	0	0.0220083	0
ENSG00000036530	19.8697	17.59	0.040099	0.78785	NA	CYP46A1	chr14	+	100150641	100193638	6609	protein_coding	cytochrome_P450_family_46_subfamily_A_polypeptide_1	19	20	17	19	0.112152	0.100133	0.0897282	0.0997394
ENSG00000036549	2108.27	2143.95	-0.022537	0.72364	0.84632	ZZZ3	chr1	-	78028101	78149104	4737	protein_coding	zinc_finger_ZZ-type_containing_3	1841	2330	2165	2222	15.1614	16.2756	15.943	16.2738
ENSG00000036565	29.9063	61.1248	-0.41798	0.016282	0.056974	SLC18A1	chr8	-	20002366	20040717	2956	protein_coding	solute_carrier_family_18_(vesicular_monoamine)_member_1	27	32	70	55	0.356328	0.358203	0.826056	0.645516
ENSG00000036672	100.92	130.437	-0.2309	0.17614	0.34295	USP2	chr11	-	119225925	119252436	3732	protein_coding	ubiquitin_specific_peptidase_2	81	120	121	146	0.846708	1.06396	1.13099	1.35725
ENSG00000036828	0.554503	0.490942	0.00074157	0.98077	NA	CASR	chr3	+	121902530	122005342	5009	protein_coding	calcium-sensing_receptor	1	0	1	0	0.00778823	0	0.00696409	0
ENSG00000037042	532.125	481.511	0.12767	0.26198	0.44973	TUBG2	chr17	+	40811323	40819024	1776	protein_coding	tubulin_gamma_2	474	577	517	468	10.4118	10.7502	10.1546	9.14222
ENSG00000037241	1169.16	1127.05	0.048147	0.57088	0.73899	RPL26L1	chr5	+	172385732	172396774	742	protein_coding	ribosomal_protein_L26-like_1	1117	1178	1159	1147	58.7272	52.5321	54.4873	53.6301
ENSG00000037280	355.733	474.642	-0.3558	0.0049292	0.021327	FLT4	chr5	-	180028506	180076624	5857	protein_coding	fms-related_tyrosine_kinase_4	352	344	504	467	2.34454	1.94342	3.00173	2.76624
ENSG00000037474	5106.05	4899.24	0.058928	0.17921	0.34655	NSUN2	chr5	-	6599352	6633404	3558	protein_coding	NOP2/Sun_RNA_methyltransferase_family_member_2	4564	5518	4941	5084	50.0414	51.3168	48.4423	49.5734
ENSG00000037637	818.739	808.957	0.014943	0.87533	0.93676	FBXO42	chr1	-	16573334	16678949	6202	protein_coding	F-box_protein_42	767	843	851	804	4.82451	4.49759	4.78645	4.49752
ENSG00000037749	1806.37	1730.72	0.059131	0.38097	0.57443	MFAP3	chr5	+	153418466	153600038	5049	protein_coding	microfibrillar-associated_protein_3	1645	1916	1796	1745	12.7101	12.5567	12.4084	11.9905
ENSG00000037757	854.352	1177.9	-0.43404	3.5491e-07	4.8305e-06	MRI1	chr19	+	13875346	13885096	3027	protein_coding	methylthioribose-1-phosphate_isomerase_homolog_(S._cerevisiae)	758	930	1218	1192	9.76893	10.1661	14.0362	13.662
ENSG00000037897	398.416	462.749	-0.1881	0.12179	0.26415	METTL1	chr12	-	58162254	58166576	2066	protein_coding	methyltransferase_like_1	381	401	455	492	7.19424	6.42241	7.6824	8.26197
ENSG00000037965	237.175	230.253	0.034591	0.81369	0.90165	HOXC8	chr12	+	54402832	54407570	3371	protein_coding	homeobox_C8	203	267	249	222	2.34924	2.62081	2.57665	2.28477
ENSG00000038002	184.488	204.834	-0.11393	0.45963	0.64771	AGA	chr4	-	178351924	178363657	2107	protein_coding	aspartylglucosaminidase	177	185	222	197	3.27717	2.9053	3.6754	3.24377
ENSG00000038210	1198.51	1098.62	0.11641	0.16891	0.33317	PI4K2B	chr4	+	25162263	25280714	3540	protein_coding	phosphatidylinositol_4-kinase_type_2_beta	1143	1210	1113	1135	12.596	11.3101	10.9675	11.1235
ENSG00000038219	3133.58	2922.73	0.0976	0.072194	0.17943	BOD1L1	chr4	-	13570362	13629347	10565	protein_coding	biorientation_of_chromosomes_in_cell_division_1-like_1	2877	3296	3013	2967	10.6233	10.3229	9.94822	9.7431
ENSG00000038274	2365.63	2414.85	-0.029172	0.62099	0.77758	MAT2B	chr5	+	162930120	162946342	3409	protein_coding	methionine_adenosyltransferase_II_beta	2157	2506	2475	2466	24.6839	24.3242	25.3258	25.0966
ENSG00000038295	7.90631	12.7071	-0.092742	0.44891	NA	TLL1	chr4	+	166794410	167025047	6708	protein_coding	tolloid-like_1	5	11	13	13	0.0290782	0.0542604	0.067603	0.0672356
ENSG00000038358	2353.98	2161.01	0.11892	0.080586	0.19456	EDC4	chr16	+	67906926	67918406	5267	protein_coding	enhancer_of_mRNA_decapping_4	2088	2563	2063	2360	15.4653	16.1016	13.6632	15.5452
ENSG00000038382	5017.7	5071.8	-0.015001	0.73317	0.85213	TRIO	chr5	+	14143811	14532235	11100	protein_coding	trio_Rho_guanine_nucleotide_exchange_factor	4488	5419	5236	5141	15.7732	16.154	16.4548	16.0684
ENSG00000038427	4012.19	5356.47	-0.41001	4.0946e-20	2.8826e-18	VCAN	chr5	+	82767284	82878122	12625	protein_coding	versican	3603	4316	5470	5490	11.1333	11.3119	15.1137	15.0865
ENSG00000038532	954.348	973.455	-0.027144	0.75462	0.86725	CLEC16A	chr16	+	11038345	11276046	6891	protein_coding	C-type_lectin_domain_family_16_member_A	871	1010	973	1019	4.9309	4.84979	4.92545	5.13028
ENSG00000038945	3.15143	2.94123	0.0038958	0.9574	NA	MSR1	chr8	-	15965387	16424999	3572	protein_coding	macrophage_scavenger_receptor_1	4	2	5	1	0.0436856	0.0185269	0.0488286	0.00971264
ENSG00000039068	6.50618	5.87363	0.013669	0.89221	NA	CDH1	chr16	+	68771128	68869445	4875	protein_coding	cadherin_1_type_1_E-cadherin_(epithelial)	5	8	8	4	0.0400116	0.0542999	0.0572441	0.0284665
ENSG00000039123	4119.66	4105.84	0.0045218	0.92352	0.96357	SKIV2L2	chr5	+	54603588	54721409	4192	protein_coding	superkiller_viralicidic_activity_2-like_2_(S._cerevisiae)	3748	4374	4199	4202	34.8793	34.5256	34.9414	34.7763
ENSG00000039139	42.512	39.5852	0.038732	0.82242	0.90591	DNAH5	chr5	-	13690440	13944652	15633	protein_coding	dynein_axonemal_heavy_chain_5	43	40	40	41	0.107304	0.0846645	0.0892552	0.0909893
ENSG00000039319	2222.46	1833.13	0.26843	2.1808e-05	0.00019601	ZFYVE16	chr5	+	79703832	79775169	6773	protein_coding	zinc_finger_FYVE_domain_containing_16	2020	2362	1850	1901	11.6348	11.5394	9.5281	9.73756
ENSG00000039523	3042.81	2735.77	0.14816	0.014765	0.052686	FAM65A	chr16	+	67552321	67580691	4260	protein_coding	family_with_sequence_similarity_65_member_A	2816	3174	2653	2946	25.7877	24.6536	21.7242	23.9923
ENSG00000039560	5323.76	6078.33	-0.18873	4.963e-06	5.1433e-05	RAI14	chr5	+	34656342	34832732	5092	protein_coding	retinoic_acid_induced_14	4827	5672	6209	6228	36.981	36.858	42.5352	42.4335
ENSG00000039600	0.933416	0.490942	0.0094318	0.79043	NA	SOX30	chr5	-	157052687	157098488	3265	protein_coding	SRY_(sex_determining_region_Y)-box_30	0	2	1	0	0	0.0202689	0.010684	0
ENSG00000039650	1387.62	1025.75	0.40971	2.0921e-06	2.3542e-05	PNKP	chr19	-	50364461	50371166	2102	protein_coding	polynucleotide_kinase_3'-phosphatase	1160	1595	1026	1073	21.5286	25.108	17.0267	17.7099
ENSG00000039987	4.26044	4.38756	-0.0036467	0.96534	NA	BEST2	chr19	+	12862516	12869272	2183	protein_coding	bestrophin_2	6	2	2	7	0.107223	0.0303152	0.0319589	0.111248
ENSG00000040199	1126.55	801.925	0.45835	1.3736e-07	2.0113e-06	PHLPP2	chr16	-	71671738	71758604	8467	protein_coding	PH_domain_and_leucine_rich_repeat_protein_phosphatase_2	1025	1196	801	840	4.72263	4.67396	3.30004	3.4419
ENSG00000040275	2210.88	2547.24	-0.19883	0.00078313	0.0045402	SPDL1	chr5	+	169010638	169031782	2668	protein_coding	spindle_apparatus_coiled-coil_protein_1	2021	2336	2598	2614	29.5509	28.9715	33.9679	33.9914
ENSG00000040341	682.382	569.456	0.23643	0.024172	0.07728	STAU2	chr8	-	74332604	74659943	4061	protein_coding	staufen_RNA_binding_protein_homolog_2_(Drosophila)	596	754	601	564	5.72537	6.14359	5.16247	4.81831
ENSG00000040487	1122.82	1050.5	0.089588	0.29725	0.48838	PQLC2	chr1	+	19638820	19655794	2153	protein_coding	PQ_loop_repeat_containing_2	1025	1188	1012	1138	18.5725	18.2581	16.3965	18.3378
ENSG00000040531	609.996	594.211	0.034712	0.74229	0.85867	CTNS	chr17	+	3539762	3564836	2866	protein_coding	cystinosin_lysosomal_cystine_transporter	537	669	588	628	7.30951	7.72385	7.15677	7.60208
ENSG00000040608	170.307	154.418	0.10064	0.52687	0.70442	RTN4R	chr22	-	20228938	20270769	2157	protein_coding	reticulon_4_receptor	159	176	153	163	2.87566	2.69989	2.47433	2.62172
ENSG00000040633	1484.17	1352.97	0.12729	0.088099	0.20786	PHF23	chr17	-	7138347	7143041	2037	protein_coding	PHD_finger_protein_23	1340	1588	1419	1349	25.6628	25.7955	24.3	22.9758
ENSG00000040731	0	0.490942	-0.0068971	0.7817	NA	CDH10	chr5	-	24487209	24645087	3438	protein_coding	cadherin_10_type_2_(T2-cadherin)	0	0	1	0	0	0	0.0101463	0
ENSG00000040933	1611.98	1627.72	-0.012508	0.86344	0.9305	INPP4A	chr2	+	99061317	99207496	6752	protein_coding	inositol_polyphosphate-4-phosphatase_type_I_107kDa	1403	1787	1608	1723	8.10616	8.75741	8.30748	8.85323
ENSG00000041353	816.438	993.991	-0.26463	0.0041801	0.018506	RAB27B	chr18	+	52385091	52562747	7281	protein_coding	RAB27B_member_RAS_oncogene_family	778	825	996	1038	4.16849	3.74927	4.77182	4.94601
ENSG00000041357	6132.4	6531.99	-0.089128	0.036146	0.10611	PSMA4	chr15	+	78832747	78841604	2741	protein_coding	proteasome_(prosome_macropain)_subunit_alpha_type_4	5378	6750	6589	6777	76.5424	81.4851	83.8545	85.7783
ENSG00000041515	1.40012	0.490942	0.018541	0.64448	NA	MYO16	chr13	+	109248500	109860355	6874	protein_coding	myosin_XVI	0	3	1	0	0	0.0144409	0.00507465	0
ENSG00000041802	2091.3	1942.97	0.10092	0.13712	0.28712	LSG1	chr3	-	194361517	194393206	3572	protein_coding	large_subunit_GTPase_1_homolog_(S._cerevisiae)	1972	2138	1935	2041	21.537	19.8052	18.8967	19.8235
ENSG00000041880	400.504	359.292	0.13428	0.2905	0.48102	PARP3	chr3	+	51976361	51982883	2472	protein_coding	poly_(ADP-ribose)_polymerase_family_member_3	341	453	384	351	5.38141	6.06364	5.41874	4.92615
ENSG00000041982	16727.9	22009	-0.39331	2.1395e-39	4.0767e-37	TNC	chr9	-	117782806	117880536	7641	protein_coding	tenascin_C	15381	17568	22385	22649	78.528	76.0774	102.193	102.837
ENSG00000041988	520.508	589.841	-0.15967	0.14528	0.29937	THAP3	chr1	+	6684926	6695646	2053	protein_coding	THAP_domain_containing_apoptosis_associated_protein_3	448	583	590	617	8.51293	9.39644	10.0249	10.4267
ENSG00000042062	0.466708	0	0.0074731	0.76399	NA	FAM65C	chr20	-	49202645	49308065	4377	protein_coding	family_with_sequence_similarity_65_member_C	0	1	0	0	0	0.00755974	0	0
ENSG00000042088	1006.88	955.104	0.069374	0.44392	0.6325	TDP1	chr14	+	90421283	90511106	3696	protein_coding	tyrosyl-DNA_phosphodiesterase_1	959	1018	1004	950	10.1222	9.1138	9.47583	8.91745
ENSG00000042286	1038.94	1153	-0.14228	0.089219	0.20992	AIFM2	chr10	-	71857979	71892690	3240	protein_coding	apoptosis-inducing_factor_mitochondrion-associated_2	968	1076	1198	1161	11.6552	10.9888	12.8982	12.4319
ENSG00000042317	175.33	131.936	0.27955	0.087875	0.2074	SPATA7	chr14	+	88851268	88936694	3610	protein_coding	spermatogenesis_associated_7	179	163	130	140	1.93435	1.49405	1.25618	1.34546
ENSG00000042429	1804.49	1609.22	0.15899	0.02028	0.06743	MED17	chr11	+	93517393	93547861	4874	protein_coding	mediator_complex_subunit_17	1613	1950	1607	1686	12.9104	13.2383	11.5013	12.0011
ENSG00000042445	1390.4	1228.28	0.1687	0.031205	0.094321	RETSAT	chr2	-	85569211	85581743	3100	protein_coding	retinol_saturase_(all-trans-retinol_1314-reductase)	1298	1437	1277	1236	16.3344	15.3384	14.3696	13.8327
ENSG00000042493	2664.78	2595.73	0.036484	0.53469	0.71062	CAPG	chr2	-	85621871	85645555	1442	protein_coding	capping_protein_(actin_filament)_gelsolin-like	2428	2825	2561	2751	65.6861	64.8242	61.9527	66.1872
ENSG00000042753	6489.01	6278.21	0.046648	0.24781	0.43332	AP2S1	chr19	-	47341393	47354249	935	protein_coding	adaptor-related_protein_complex_2_sigma_1_subunit	5942	6844	6409	6437	247.92	242.204	239.108	238.848
ENSG00000042781	0.554503	0.973049	-0.0087822	0.80939	NA	USH2A	chr1	-	215796236	216596738	18955	protein_coding	Usher_syndrome_2A_(autosomal_recessive_mild)	1	0	0	2	0.0020581	0	0	0.00366062
ENSG00000042832	6.97289	9.28372	-0.046651	0.67979	NA	TG	chr8	+	133879203	134147147	8450	protein_coding	thyroglobulin	5	9	9	10	0.0230836	0.0352427	0.0371536	0.0410575
ENSG00000042980	16.3671	40.5847	-0.37493	0.020379	NA	ADAM28	chr8	+	24151553	24216531	7052	protein_coding	ADAM_metallopeptidase_domain_28	11	22	46	37	0.0608514	0.103227	0.227542	0.182028
ENSG00000043039	30.0218	47.4491	-0.23578	0.16535	0.32852	BARX2	chr11	+	129245835	129322171	2148	protein_coding	BARX_homeobox_2	23	37	58	39	0.417718	0.569969	0.94191	0.629911
ENSG00000043093	999.073	841.678	0.23063	0.0093239	0.036397	DCUN1D1	chr3	-	182655862	182703741	7954	protein_coding	DCN1_defective_in_cullin_neddylation_1_domain_containing_1_(S._cerevisiae)	902	1069	879	843	4.42396	4.44709	3.85495	3.67698
ENSG00000043143	312.833	292.214	0.081479	0.54428	0.71851	PHF15	chr5	+	133860003	133918918	6463	protein_coding	PHD_finger_protein_15	278	340	288	310	1.67803	1.74072	1.55444	1.66409
ENSG00000043355	879.832	1174.23	-0.38836	1.381e-05	0.00012996	ZIC2	chr13	+	100634026	100639018	2974	protein_coding	Zic_family_member_2	809	924	1268	1134	10.612	10.2805	14.8728	13.2288
ENSG00000043514	1242.01	1191.85	0.055614	0.4866	0.67065	TRIT1	chr1	-	40306723	40349183	2112	protein_coding	tRNA_isopentenyltransferase_1	1144	1302	1180	1259	21.1311	20.3986	19.4896	20.6814
ENSG00000043591	3.70593	1.95935	0.037327	0.60055	NA	ADRB1	chr10	+	115803806	115806667	2862	protein_coding	adrenoceptor_beta_1	5	2	3	1	0.0681539	0.023123	0.0365651	0.0121221
ENSG00000044090	1895.23	1534.04	0.2936	2.1418e-05	0.00019299	CUL7	chr6	-	43005355	43021683	5504	protein_coding	cullin_7	1663	2085	1548	1591	11.787	12.5346	9.81089	10.0286
ENSG00000044115	10256.5	9676.71	0.082872	0.022309	0.072662	CTNNA1	chr5	+	137946656	138270723	3756	protein_coding	catenin_(cadherin-associated_protein)_alpha_1_102kDa	9325	10897	9633	10169	96.8531	95.9986	89.4647	93.9294
ENSG00000044446	913.555	916.912	-0.0048135	0.9566	0.98061	PHKA2	chrX	-	18910418	19002716	5559	protein_coding	phosphorylase_kinase_alpha_2_(liver)	821	982	949	927	5.76151	5.84519	5.95505	5.78538
ENSG00000044459	421.03	462.351	-0.11873	0.32824	0.52145	CNTLN	chr9	+	17134980	17503921	5576	protein_coding	centlein_centrosomal_protein	410	415	475	471	2.86848	2.46269	2.97157	2.93054
ENSG00000044524	125.29	128.159	-0.022349	0.8967	0.94935	EPHA3	chr3	+	89156674	89531284	5809	protein_coding	EPH_receptor_A3	130	114	156	106	0.873036	0.649362	0.936783	0.633072
ENSG00000044574	23297.7	32837.4	-0.49247	5.108e-76	3.6499e-73	HSPA5	chr9	-	127997132	128003609	3908	protein_coding	heat_shock_70kDa_protein_5_(glucose-regulated_protein_78kDa)	21211	24718	33125	34068	211.737	209.287	295.677	302.441
ENSG00000046604	1101.51	1413.57	-0.34053	1.5295e-05	0.00014166	DSG2	chr18	+	29078006	29128971	5831	protein_coding	desmoglein_2	979	1197	1480	1412	6.54983	6.79258	8.85389	8.40119
ENSG00000046647	179.206	165.723	0.080718	0.60911	0.76833	GEMIN8	chrX	-	14026398	14048012	1682	protein_coding	gem_(nuclear_organelle)_associated_protein_8	170	182	179	160	3.94287	3.58038	3.7123	3.30022
ENSG00000046651	705.385	708.791	-0.0071364	0.94354	0.97404	OFD1	chrX	+	13752832	13787480	4259	protein_coding	oral-facial-digital_syndrome_1	656	732	754	696	6.00878	5.68705	6.1756	5.66957
ENSG00000046653	427.472	460.4	-0.094063	0.42364	0.61428	GPM6B	chrX	-	13789150	13956757	3957	protein_coding	glycoprotein_M6B	393	449	474	468	3.87451	3.7546	4.17857	4.10326
ENSG00000046774	0.466708	0	0.0074731	0.76399	NA	MAGEC2	chrX	-	141290131	141293076	1991	protein_coding	melanoma_antigen_family_C_2	0	1	0	0	0	0.0166193	0	0
ENSG00000046889	32.152	36.1839	-0.05797	0.73064	0.85036	PREX2	chr8	+	68864353	69149265	10750	protein_coding	phosphatidylinositol-345-trisphosphate-dependent_Rac_exchange_factor_2	26	38	41	33	0.0943528	0.116966	0.133043	0.106501
ENSG00000047056	711.165	543.533	0.34788	0.0010273	0.0056857	WDR37	chr10	+	1095478	1178237	4582	protein_coding	WD_repeat_domain_37	674	723	570	542	5.73845	5.22116	4.33946	4.10387
ENSG00000047188	1668.35	1856.6	-0.14812	0.027309	0.085195	YTHDC2	chr5	+	112849380	112930982	6708	protein_coding	YTH_domain_containing_2	1487	1808	1878	1921	8.64785	8.91844	9.76603	9.93535
ENSG00000047230	833.286	872.303	-0.060665	0.50752	0.68866	CTPS2	chrX	-	16606126	16731059	4319	protein_coding	CTP_synthase_2	736	911	873	912	6.6479	6.97941	7.05094	7.32589
ENSG00000047249	1284.31	1062.43	0.25776	0.0014117	0.0074333	ATP6V1H	chr8	-	54628117	54756118	2365	protein_coding	ATPase_H+_transporting_lysosomal_50/57kDa_V1_subunit_H	1190	1338	1069	1105	19.6293	18.7201	15.7675	16.2099
ENSG00000047315	7300.69	6782.5	0.10441	0.009531	0.037068	POLR2B	chr4	+	57843888	57897334	4108	protein_coding	polymerase_(RNA)_II_(DNA_directed)_polypeptide_B_140kDa	6703	7679	6798	7081	63.6545	61.8526	57.7253	59.8016
ENSG00000047346	183.495	189.668	-0.036224	0.81464	0.90217	FAM214A	chr15	-	52873514	53002014	4590	protein_coding	family_with_sequence_similarity_214_member_A	171	190	203	185	1.45336	1.3697	1.54276	1.39832
ENSG00000047365	27.4249	18.0588	0.15083	0.32446	NA	ARAP2	chr4	-	36067620	36246131	7514	protein_coding	ArfGAP_with_RhoGAP_domain_ankyrin_repeat_and_PH_domain_2	20	35	13	24	0.103836	0.154128	0.0603515	0.110813
ENSG00000047410	12454	12018.1	0.050633	0.12451	0.26834	TPR	chr1	-	186282954	186344825	7538	protein_coding	translocated_promoter_region_nuclear_basket_protein	11417	13120	12209	12382	59.0862	57.5919	56.4989	56.988
ENSG00000047457	1.10901	0.486525	0.012258	0.74098	NA	CP	chr3	-	148880197	148939842	4676	protein_coding	ceruloplasmin_(ferroxidase)	2	0	0	1	0.0166857	0	0	0.0074195
ENSG00000047578	914.091	692.993	0.36699	0.0001149	0.00085255	KIAA0556	chr16	+	27561454	27791690	6616	protein_coding	KIAA0556	859	938	702	716	5.0651	4.69128	3.70133	3.75462
ENSG00000047579	422.047	373.503	0.14933	0.2344	0.41785	DTNBP1	chr6	-	15523032	15663289	1880	protein_coding	dystrobrevin_binding_protein_1	395	435	407	357	8.19652	7.65623	7.55183	6.58809
ENSG00000047597	58.2368	57.1708	0.012896	0.9418	0.97326	XK	chrX	+	37545012	37591383	5206	protein_coding	X-linked_Kx_blood_group_(McLeod_syndrome)	52	63	56	61	0.389663	0.400424	0.375232	0.406513
ENSG00000047617	3.15143	9.28372	-0.12939	0.19887	NA	ANO2	chr12	-	5641035	6055398	3717	protein_coding	anoctamin_2	4	2	9	10	0.0419815	0.0178041	0.0844628	0.0933375
ENSG00000047621	1449.56	1216.57	0.24062	0.0015769	0.0081593	C12orf4	chr12	-	4596894	4647674	3826	protein_coding	chromosome_12_open_reading_frame_4	1302	1559	1269	1220	13.2757	13.4829	11.57	11.0628
ENSG00000047634	1453.34	1357.38	0.092626	0.23093	0.41382	SCML1	chrX	+	17755588	17773105	4615	protein_coding	sex_comb_on_midleg-like_1_(Drosophila)	1361	1497	1426	1351	11.5047	10.7333	10.7786	10.1562
ENSG00000047644	451.195	374.414	0.23082	0.058683	0.15375	WWC3	chrX	+	9983602	10112518	6647	protein_coding	WWC_family_member_3	424	463	393	373	2.48846	2.30483	2.06245	1.94685
ENSG00000047648	495.214	654.266	-0.35787	0.0010518	0.0057922	ARHGAP6	chrX	-	11136239	11683821	6299	protein_coding	Rho_GTPase_activating_protein_6	431	549	636	703	2.66929	2.88393	3.5221	3.87198
ENSG00000047662	13.2757	12.7292	0.0095634	0.94166	NA	FAM184B	chr4	-	17630929	17783135	6622	protein_coding	family_with_sequence_similarity_184_member_B	13	13	18	8	0.0765851	0.0649588	0.0948198	0.0419131
ENSG00000047849	13039.2	13559.8	-0.056309	0.089098	0.20974	MAP4	chr3	-	47892182	48130769	8920	protein_coding	microtubule-associated_protein_4	11980	13705	13955	13789	52.3941	50.8391	54.5734	53.6311
ENSG00000047932	1759.91	1920.17	-0.1206	0.068571	0.17274	GOPC	chr6	-	117639374	117923691	4604	protein_coding	golgi-associated_PDZ_and_coiled-coil_motif_containing	1557	1921	1951	1978	13.193	13.8062	14.7822	14.9053
ENSG00000047936	0.466708	0.486525	0.00024042	0.99356	NA	ROS1	chr6	-	117609463	117747018	7435	protein_coding	c-ros_oncogene_1__receptor_tyrosine_kinase	0	1	0	1	0	0.00445044	0	0.00466625
ENSG00000048028	1345.43	1324.7	0.021704	0.78171	0.88279	USP28	chr11	-	113668596	113746292	4669	protein_coding	ubiquitin_specific_peptidase_28	1195	1463	1408	1302	9.98468	10.3682	10.5195	9.67467
ENSG00000048052	450.992	403.207	0.13857	0.25026	0.43583	HDAC9	chr7	+	18126572	19036993	4659	protein_coding	histone_deacetylase_9	427	459	413	412	3.5754	3.2599	3.09224	3.06799
ENSG00000048140	1515.88	1923.32	-0.3294	2.3618e-06	2.6308e-05	TSPAN17	chr5	+	176074388	176086058	4445	protein_coding	tetraspanin_17	1361	1631	1892	2044	11.9447	12.1413	14.8479	15.9536
ENSG00000048162	1468.65	1574.29	-0.096306	0.1802	0.34768	NOP16	chr5	-	175810949	175815976	1256	protein_coding	NOP16_nucleolar_protein	1344	1550	1628	1593	41.7445	40.8344	45.2148	44.0023
ENSG00000048342	481.915	436.362	0.12511	0.28352	0.47432	CC2D2A	chr4	+	15471489	15603180	5249	protein_coding	coiled-coil_and_C2_domain_containing_2A	439	511	429	464	3.26271	3.22128	2.85099	3.06683
ENSG00000048392	977.018	917.058	0.084792	0.34663	0.53983	RRM2B	chr8	-	103216730	103251346	4931	protein_coding	ribonucleotide_reductase_M2_B_(TP53_inducible)	890	1036	982	894	7.04117	6.95198	6.94692	6.29001
ENSG00000048405	1254.08	1088.31	0.19276	0.016489	0.057557	ZNF800	chr7	-	126986844	127071978	4358	protein_coding	zinc_finger_protein_800	1154	1316	1092	1135	10.3302	9.992	8.7408	9.03561
ENSG00000048471	576.444	547.956	0.065919	0.54421	0.71851	SNX29	chr16	+	12070594	12668146	8171	protein_coding	sorting_nexin_29	511	628	580	541	2.4397	2.54313	2.4761	2.29705
ENSG00000048540	1.57571	3.42334	-0.042623	0.5357	NA	LMO3	chr12	-	16701307	16763528	3759	protein_coding	LIM_domain_only_3_(rhombotin-like_2)	2	1	4	3	0.0207562	0.00880261	0.0371196	0.0276884
ENSG00000048544	1652.41	1530.08	0.10576	0.13538	0.28477	MRPS10	chr6	-	42174539	42185603	2110	protein_coding	mitochondrial_ribosomal_protein_S10	1518	1737	1532	1599	28.0659	27.2396	25.3275	26.2915
ENSG00000048545	0	0.977467	-0.020057	0.50533	NA	GUCA1A	chr6	+	42123144	42147794	2233	protein_coding	guanylate_cyclase_activator_1A_(retina)	0	0	1	1	0	0	0.0156217	0.0155367
ENSG00000048649	3225.15	2842.68	0.1776	0.0010499	0.0057844	RSF1	chr11	-	77371041	77532063	11550	protein_coding	remodeling_and_spacing_factor_1	2926	3434	2955	2861	9.88285	9.83789	8.92465	8.59379
ENSG00000048707	1385.81	1268.49	0.12105	0.12222	0.26493	VPS13D	chr1	+	12290124	12572099	16318	protein_coding	vacuolar_protein_sorting_13_homolog_D_(S._cerevisiae)	1251	1483	1350	1245	2.99075	3.00717	2.88591	2.64698
ENSG00000048740	5088.6	3678.21	0.45959	6.9113e-23	5.776e-21	CELF2	chr10	+	11047259	11378666	9233	protein_coding	CUGBP_Elav-like_family_member_2	4663	5363	3763	3763	19.7021	19.2198	14.217	14.1397
ENSG00000048828	8573.71	8382.38	0.03235	0.36837	0.56208	FAM120A	chr9	+	96214004	96328397	5118	protein_coding	family_with_sequence_similarity_120A	7690	9234	8602	8549	58.616	59.6999	58.6293	57.9514
ENSG00000048991	2648.25	2486.7	0.087827	0.12826	0.27431	R3HDM1	chr2	+	136289025	136482840	4648	protein_coding	R3H_domain_containing_1	2431	2786	2550	2538	20.4037	19.8335	19.1377	18.9441
ENSG00000049089	218.1	325.505	-0.46637	0.00088126	0.0049937	COL9A2	chr1	-	40766159	40783488	2887	protein_coding	collagen_type_IX_alpha_2	209	219	335	331	2.82416	2.51004	4.04775	3.97768
ENSG00000049130	587.063	1010.22	-0.72108	2.6783e-14	1.0152e-12	KITLG	chr12	-	88886570	88974628	5191	protein_coding	KIT_ligand	515	646	1036	1031	3.87031	4.1178	6.96185	6.89059
ENSG00000049167	513.743	514.984	-0.0027239	0.98085	0.99027	ERCC8	chr5	-	60169658	60240900	3424	protein_coding	excision_repair_cross-complementing_rodent_repair_deficiency_complementation_group_8	456	559	495	559	5.19543	5.40209	5.04298	5.66405
ENSG00000049192	226.556	356.696	-0.53304	0.0001014	0.00076634	ADAMTS6	chr5	-	64444563	64777747	7311	protein_coding	ADAM_metallopeptidase_with_thrombospondin_type_1_motif_6	199	249	347	383	1.06186	1.12695	1.65565	1.81749
ENSG00000049239	843.322	693.546	0.26036	0.0064012	0.026514	H6PD	chr1	+	9294834	9331396	9146	protein_coding	hexose-6-phosphate_dehydrogenase_(glucose_1-dehydrogenase)	744	923	717	702	3.17345	3.33929	2.73466	2.6629
ENSG00000049245	3182.22	3013.09	0.076407	0.15509	0.31377	VAMP3	chr1	+	7831329	7841492	2205	protein_coding	vesicle-associated_membrane_protein_3	2926	3342	3094	3071	51.7673	50.1512	48.9471	48.3192
ENSG00000049246	425.429	345.466	0.25627	0.039518	0.11388	PER3	chr1	+	7844380	7905237	6279	protein_coding	period_circadian_clock_3	391	447	338	369	2.42927	2.3556	1.87777	2.03885
ENSG00000049247	0.466708	0	0.0074731	0.76399	NA	UTS2	chr1	-	7903143	7913572	1601	protein_coding	urotensin_2	0	1	0	0	0	0.0206677	0	0
ENSG00000049249	1.48792	7.81973	-0.13846	0.12319	NA	TNFRSF9	chr1	-	7979907	8000926	1923	protein_coding	tumor_necrosis_factor_receptor_superfamily_member_9	1	2	8	8	0.0202867	0.0344139	0.14512	0.144331
ENSG00000049283	0.933416	1.45957	-0.0096826	0.82671	NA	EPN3	chr17	+	48609904	48621111	4071	protein_coding	epsin_3	0	2	0	3	0	0.016256	0	0.0255664
ENSG00000049319	0.554503	2.92357	-0.050417	0.36372	NA	SRD5A2	chr2	-	31747550	31806136	4647	processed_transcript	steroid-5-alpha-reductase_alpha_polypeptide_2_(3-oxo-5_alpha-steroid_delta_4-dehydrogenase_alpha_2)	1	0	1	5	0.00839494	0	0.0075066	0.037329
ENSG00000049323	381.046	487.481	-0.30176	0.016246	0.0569	LTBP1	chr2	+	33172039	33624576	6333	protein_coding	latent_transforming_growth_factor_beta_binding_protein_1	332	422	547	450	2.04512	2.20489	3.01296	2.4652
ENSG00000049449	4204.53	7753.6	-0.87108	2.4764e-100	2.9492e-97	RCN1	chr11	+	31833939	32127301	2653	protein_coding	reticulocalbin_1_EF-hand_calcium_binding_domain	3811	4481	7898	7967	56.0392	55.8884	103.847	104.185
ENSG00000049540	0.554503	3.91428	-0.073508	0.2467	NA	ELN	chr7	+	73442119	73484237	3781	protein_coding	elastin	1	0	5	3	0.0103177	0	0.0461295	0.0275273
ENSG00000049541	2807.16	2781.8	0.012847	0.81504	0.90244	RFC2	chr7	-	73645829	73668774	1695	protein_coding	replication_factor_C_(activator_1)_2_40kDa	2524	3016	2831	2861	58.0911	58.8769	58.2621	58.5595
ENSG00000049618	3177.39	3138.86	0.016968	0.74835	0.86282	ARID1B	chr6	+	157099063	157530401	8246	protein_coding	AT_rich_interactive_domain_1B_(SWI1-like)	2887	3378	3149	3274	13.6582	13.555	13.3213	13.7748
ENSG00000049656	3030	2908.89	0.057764	0.28318	0.47415	CLPTM1L	chr5	-	1317859	1345214	3540	protein_coding	CLPTM1-like	2702	3282	2964	2988	29.7764	30.6774	29.2072	29.2837
ENSG00000049759	1401.32	1260.32	0.14611	0.056832	0.15024	NEDD4L	chr18	+	55711599	56068772	8436	protein_coding	neural_precursor_cell_expressed_developmentally_down-regulated_4-like_E3_ubiquitin_protein_ligase	1231	1540	1262	1317	5.69261	6.04043	5.21841	5.41624
ENSG00000049768	20.2486	19.5317	0.01239	0.93438	NA	FOXP3	chrX	-	49106897	49121288	2382	protein_coding	forkhead_box_P3	18	22	16	24	0.294795	0.305608	0.234312	0.349557
ENSG00000049769	188.217	110.998	0.52329	0.0014203	0.0074677	PPP1R3F	chrX	+	49126306	49157929	3421	protein_coding	protein_phosphatase_1_regulatory_subunit_3F	161	212	126	101	1.83596	2.05053	1.28479	1.02428
ENSG00000049860	2483.61	2928.3	-0.23184	8.864e-05	0.00068215	HEXB	chr5	+	73935848	74018472	2021	protein_coding	hexosaminidase_B_(beta_polypeptide)	2326	2558	2953	3039	44.8987	41.8811	50.9698	52.1691
ENSG00000049883	391.318	416.502	-0.076728	0.53442	0.71039	PTCD2	chr5	+	71616194	71656052	2648	protein_coding	pentatricopeptide_repeat_domain_2	348	425	449	403	5.12686	5.31073	5.91485	5.28002
ENSG00000050030	4.46376	7.34204	-0.059058	0.54875	NA	KIAA2022	chrX	-	73952684	74145320	11759	protein_coding	KIAA2022	3	6	10	5	0.0099527	0.0168836	0.0296651	0.0147519
ENSG00000050130	1226.84	1309.12	-0.08709	0.28469	0.47546	JKAMP	chr14	+	59951161	59972128	2302	protein_coding	JNK1/MAPK8-associated_membrane_protein	1051	1380	1296	1383	17.811	19.8362	19.6388	20.8433
ENSG00000050165	1125	1321	-0.21935	0.0050884	0.021903	DKK3	chr11	-	11984653	12031316	2650	protein_coding	dickkopf_3_homolog_(Xenopus_laevis)	1002	1220	1342	1361	14.7507	15.2334	17.6654	17.8181
ENSG00000050327	0	0.486525	-0.0068971	0.7817	NA	ARHGEF5	chr7	+	144052381	144077725	5544	protein_coding	Rho_guanine_nucleotide_exchange_factor_(GEF)_5	0	0	0	1	0	0	0	0.00625786
ENSG00000050344	140.521	221.407	-0.47537	0.002737	0.013012	NFE2L3	chr7	+	26191860	26226745	3686	protein_coding	nuclear_factor_(erythroid-derived_2)-like_3	144	130	229	224	1.52404	1.167	2.16718	2.10834
ENSG00000050393	723.004	791.08	-0.11945	0.22103	0.4007	MCUR1	chr6	-	13791020	13814800	1826	protein_coding	mitochondrial_calcium_uniporter_regulator_1	660	765	769	850	14.1005	13.8626	14.6907	16.1498
ENSG00000050405	1225.93	1921.83	-0.62067	2.3223e-17	1.2477e-15	LIMA1	chr12	-	50569571	50677329	3920	protein_coding	LIM_domain_and_actin_binding_1	1147	1264	1995	1937	11.4148	10.6695	17.753	17.1432
ENSG00000050426	1516.53	1503.02	0.013649	0.85936	0.92786	LETMD1	chr12	+	51441745	51454207	2948	protein_coding	LETM1_domain_containing_1	1294	1712	1574	1501	17.1237	19.2159	18.6249	17.6645
ENSG00000050438	37.9881	52.7655	-0.19746	0.25752	0.44442	SLC4A8	chr12	+	51785101	51902980	4395	protein_coding	solute_carrier_family_4_sodium_bicarbonate_cotransporter_member_8	34	41	50	58	0.301794	0.30868	0.39685	0.457845
ENSG00000050555	87.4129	113.917	-0.23123	0.1804	0.34792	LAMC3	chr9	+	133884469	133969860	6133	protein_coding	laminin_gamma_3	76	97	126	107	0.483427	0.523338	0.71666	0.605285
ENSG00000050628	9.01531	9.29256	-0.0049538	0.96652	NA	PTGER3	chr1	-	71318036	71513491	6982	protein_coding	prostaglandin_E_receptor_3_(subtype_EP3)	7	11	11	8	0.0391118	0.0521311	0.0549577	0.039752
ENSG00000050730	3.61814	3.42776	0.0038	0.96189	NA	TNIP3	chr4	-	122052563	122148621	2429	protein_coding	TNFAIP3_interacting_protein_3	4	3	5	2	0.0642425	0.0408674	0.0718056	0.0285661
ENSG00000050748	1412.39	1357.88	0.054134	0.47459	0.66105	MAPK9	chr5	-	179660143	179719099	4815	protein_coding	mitogen-activated_protein_kinase_9	1272	1515	1429	1349	10.3058	10.4112	10.3527	9.71996
ENSG00000050767	0	0.981884	-0.017145	0.53796	NA	COL23A1	chr5	-	177664619	178017556	3061	protein_coding	collagen_type_XXIII_alpha_1	0	0	2	0	0	0	0.022792	0
ENSG00000050820	3391.11	2835.28	0.25017	3.962e-05	0.00033484	BCAR1	chr16	-	75262928	75301951	4659	protein_coding	breast_cancer_anti-estrogen_resistance_1	3078	3609	2711	3092	25.7731	25.6317	20.298	23.0248
ENSG00000051009	889.623	913.975	-0.035308	0.69501	0.82763	FAM160A2	chr11	-	6232565	6255941	3481	protein_coding	family_with_sequence_similarity_160_member_A2	777	983	945	925	8.70777	9.34401	9.46986	9.21906
ENSG00000051108	727.994	958.452	-0.36837	6.2491e-05	0.00050059	HERPUD1	chr16	+	56965960	56977798	2199	protein_coding	homocysteine-inducible_endoplasmic_reticulum_stress-inducible_ubiquitin-like_domain_member_1	669	765	991	970	11.8684	11.5112	15.7204	15.3037
ENSG00000051128	247.715	299.039	-0.21989	0.11797	0.25828	HOMER3	chr19	-	19040010	19052070	1979	protein_coding	homer_homolog_3_(Drosophila)	238	248	291	321	4.6916	4.14658	5.12936	5.6274
ENSG00000051180	862.443	843.39	0.029068	0.75471	0.86727	RAD51	chr15	+	40986972	41024354	2266	protein_coding	RAD51_homolog_(S._cerevisiae)	797	901	826	900	13.7211	13.1567	12.7156	13.7794
ENSG00000051341	1785.44	1571.66	0.177	0.0097404	0.037765	POLQ	chr3	-	121150278	121264853	8775	protein_coding	polymerase_(DNA_directed)_theta	1598	1927	1584	1632	7.10427	7.26638	6.29686	6.45241
ENSG00000051382	425.365	435.11	-0.027012	0.82601	0.90758	PIK3CB	chr3	-	138372860	138553780	4747	protein_coding	phosphatidylinositol-45-bisphosphate_3-kinase_catalytic_subunit_beta	369	473	476	414	3.03247	3.29705	3.49787	3.02573
ENSG00000051523	3166.2	2522.87	0.31872	1.2077e-08	2.1402e-07	CYBA	chr16	-	88709691	88717560	1415	protein_coding	cytochrome_b-245_alpha_polypeptide	2919	3316	2588	2574	80.4762	77.5428	63.8004	63.1104
ENSG00000051596	1337.98	1545.37	-0.19755	0.0075377	0.030438	THOC3	chr5	-	175344876	175461683	1796	protein_coding	THO_complex_3	1174	1472	1581	1581	25.5007	27.1197	30.7073	30.5404
ENSG00000051620	1066.74	1269.57	-0.23584	0.0055461	0.023519	HEBP2	chr6	+	138724668	138734310	990	protein_coding	heme_binding_protein_2	971	1132	1373	1224	38.2626	37.8351	48.3783	42.8939
ENSG00000051825	1743.28	1714.8	0.023067	0.73422	0.85293	MPHOSPH9	chr12	-	123636867	123728561	5799	protein_coding	M-phase_phosphoprotein_9	1559	1883	1717	1792	10.4878	10.7444	10.3284	10.721
ENSG00000052126	784.096	822.094	-0.062886	0.50056	0.68278	PLEKHA5	chr12	+	19282648	19529334	6487	protein_coding	pleckstrin_homology_domain_containing_family_A_member_5	702	846	851	831	4.22166	4.31529	4.57616	4.44433
ENSG00000052344	1.40012	1.9461	-0.0093237	0.85372	NA	PRSS8	chr16	-	31142756	31147083	1870	protein_coding	protease_serine_8	0	3	0	4	0	0.053084	0	0.0742108
ENSG00000052723	3076.84	3644.92	-0.23924	2.5919e-06	2.8603e-05	SIKE1	chr1	-	115312100	115323306	5506	protein_coding	suppressor_of_IKBKE_1	2773	3298	3716	3742	19.6473	19.8197	23.5426	23.5785
ENSG00000052749	3898.15	4154.01	-0.090291	0.058056	0.15249	RRP12	chr10	-	99116115	99161127	4399	protein_coding	ribosomal_RNA_processing_12_homolog_(S._cerevisiae)	3548	4137	4200	4300	31.4644	31.1183	33.3051	33.9128
ENSG00000052795	982.207	906.792	0.10745	0.23304	0.41646	FNIP2	chr4	+	159690290	159829201	6925	protein_coding	folliculin_interacting_protein_2	880	1059	971	884	4.95739	5.06011	4.8912	4.42875
ENSG00000052802	2673.33	3257.15	-0.2781	2.0726e-06	2.3359e-05	MSMO1	chr4	+	166248775	166264312	2269	protein_coding	methylsterol_monooxygenase_1	2520	2734	3274	3391	43.3267	39.8701	50.3338	51.8492
ENSG00000052841	2061.2	1723.23	0.249	0.00012941	0.00094988	TTC17	chr11	+	43380482	43516483	4469	protein_coding	tetratricopeptide_repeat_domain_17	1879	2184	1753	1773	16.4024	16.1706	13.6832	13.7641
ENSG00000052850	475.797	634.411	-0.3693	0.0011026	0.0060329	ALX4	chr11	-	44281994	44331716	5750	protein_coding	ALX_homeobox_4	465	467	657	641	3.15482	2.6874	3.98578	3.86758
ENSG00000053108	2.68472	5.37828	-0.057777	0.48654	NA	FSTL4	chr5	-	132532147	132948255	5419	protein_coding	follistatin-like_4	4	1	6	5	0.0287959	0.00610611	0.0386232	0.032011
ENSG00000053254	868.686	1098.34	-0.31667	0.00030693	0.002013	FOXN3	chr14	-	89591215	90085493	7832	protein_coding	forkhead_box_N3	799	912	1158	1089	3.97983	3.85306	5.15765	4.82396
ENSG00000053328	1.57571	0.973049	0.012831	0.79125	NA	METTL24	chr6	-	110567131	110679475	1119	protein_coding	methyltransferase_like_24	2	1	0	2	0.0697252	0.0295702	0	0.0620082
ENSG00000053371	1375.92	1322.3	0.054639	0.4745	0.66105	AKR7A2	chr1	-	19630459	19638640	1362	protein_coding	aldo-keto_reductase_family_7_member_A2_(aflatoxin_aldehyde_reductase)	1234	1482	1304	1402	35.345	36.0043	33.3977	35.7125
ENSG00000053372	3012.2	3154.93	-0.065773	0.22908	0.41117	MRTO4	chr1	+	19578033	19586622	2315	protein_coding	mRNA_turnover_4_homolog_(S._cerevisiae)	2781	3150	3263	3192	46.8641	45.0239	49.1679	47.8367
ENSG00000053438	901.804	997.432	-0.13665	0.12004	0.26138	NNAT	chr20	+	36149617	36152092	1294	protein_coding	neuronatin	836	939	1004	1037	25.2036	24.0113	27.0654	27.8031
ENSG00000053501	407.431	482.957	-0.21395	0.075735	0.18559	USE1	chr19	+	17326155	17330638	1776	protein_coding	unconventional_SNARE_in_the_ER_1_homolog_(S._cerevisiae)	388	412	514	474	8.52273	7.67605	10.0957	9.25943
ENSG00000053524	21.1821	20.0226	0.020278	0.8939	NA	MCF2L2	chr3	-	182895831	183146566	7813	protein_coding	MCF.2_cell_line_derived_transforming_sequence-like_2	18	24	17	24	0.0898762	0.101643	0.0759009	0.106572
ENSG00000053702	8.25749	5.86922	0.048947	0.64654	NA	NRIP2	chr12	-	2934514	2944710	2746	protein_coding	nuclear_receptor_interacting_protein_2	9	7	7	5	0.127859	0.0843492	0.0889228	0.0631711
ENSG00000053747	90.8555	86.0215	0.046944	0.78769	0.88595	LAMA3	chr18	+	21269407	21535030	10661	protein_coding	laminin_alpha_3	78	102	89	87	0.285422	0.316582	0.291211	0.28312
ENSG00000053770	1190.24	1176.96	0.014998	0.85125	0.92322	AP5M1	chr14	+	57735627	57756797	3074	protein_coding	adaptor-related_protein_complex_5_mu_1_subunit	1086	1260	1225	1183	13.7821	13.5628	13.9011	13.3515
ENSG00000053900	970.299	856.716	0.16807	0.058377	0.15313	ANAPC4	chr4	+	25378835	25420120	3807	protein_coding	anaphase_promoting_complex_subunit_4	856	1062	869	884	8.77164	9.2305	7.96256	8.05598
ENSG00000053918	4.63935	6.8511	-0.047097	0.63071	NA	KCNQ1	chr11	+	2465914	2870339	3245	protein_coding	potassium_voltage-gated_channel_KQT-like_subfamily_member_1	5	4	9	5	0.0601098	0.0407877	0.0967483	0.053457
ENSG00000054116	1839.81	1828.58	0.0082701	0.90285	0.95307	TRAPPC3	chr1	-	36602173	36615098	2428	protein_coding	trafficking_protein_particle_complex_3	1675	1952	1923	1818	26.9126	26.602	27.6278	25.9773
ENSG00000054118	10234.6	9364.71	0.12668	0.00038287	0.002446	THRAP3	chr1	+	36690017	36770958	4432	protein_coding	thyroid_hormone_receptor_associated_protein_3	9304	10875	9711	9449	81.8955	81.192	76.4328	73.9665
ENSG00000054148	1259.91	1488.61	-0.22871	0.0022702	0.011118	PHPT1	chr9	+	139743176	139745488	1316	protein_coding	phosphohistidine_phosphatase_1	1114	1376	1507	1539	33.0232	34.5976	39.946	40.5725
ENSG00000054179	4.93047	6.84668	-0.039386	0.69085	NA	ENTPD2	chr9	-	139942550	139948497	2095	protein_coding	ectonucleoside_triphosphate_diphosphohydrolase_2	3	7	8	6	0.0558634	0.11056	0.133205	0.099361
ENSG00000054267	1906.26	1945.68	-0.027769	0.67165	0.8111	ARID4B	chr1	-	235294949	235491534	6067	protein_coding	AT_rich_interactive_domain_4B_(RBP1-like)	1677	2092	1997	1984	10.7832	11.4096	11.4821	11.3453
ENSG00000054277	253.344	262.93	-0.043543	0.75702	0.86903	OPN3	chr1	-	241753404	241840678	2620	protein_coding	opsin_3	233	266	267	271	3.46932	3.35942	3.55489	3.58853
ENSG00000054282	467.844	448.096	0.055529	0.63842	0.78866	SDCCAG8	chr1	+	243419320	243663394	2567	protein_coding	serologically_defined_colon_cancer_antigen_8	401	526	442	475	6.09409	6.78022	6.00637	6.41973
ENSG00000054356	27.3371	22.9992	0.068092	0.66286	NA	PTPRN	chr2	-	220154345	220174370	5099	protein_coding	protein_tyrosine_phosphatase_receptor_type_N	19	36	30	17	0.145365	0.233615	0.205235	0.115668
ENSG00000054392	134.8	163.219	-0.19378	0.23394	0.41723	HHAT	chr1	+	210501596	210849638	3626	protein_coding	hedgehog_acyltransferase	132	132	163	171	1.42016	1.20456	1.56811	1.63613
ENSG00000054523	4662.06	4345.12	0.099608	0.031998	0.096211	KIF1B	chr1	+	10270863	10441661	10669	protein_coding	kinesin_family_member_1B	4238	4954	4509	4381	15.4963	15.3644	14.7425	14.2462
ENSG00000054598	1188.71	1569.74	-0.37666	5.2022e-06	5.3678e-05	FOXC1	chr6	+	1610681	1614127	3447	protein_coding	forkhead_box_C1	1026	1328	1699	1512	11.6117	12.748	17.1936	15.2181
ENSG00000054611	682.562	577.753	0.21788	0.035209	0.10398	TBC1D22A	chr22	+	47158518	47571336	3787	protein_coding	TBC1_domain_family_member_22A	614	733	607	575	6.32504	6.4046	5.59125	5.2677
ENSG00000054654	1050.04	970.222	0.10734	0.20931	0.38582	SYNE2	chr14	+	64319683	64693165	21878	protein_coding	spectrin_repeat_containing_nuclear_envelope_2	935	1139	1012	973	1.66722	1.72266	1.61357	1.54296
ENSG00000054690	217.892	229.713	-0.059344	0.68551	0.82088	PLEKHH1	chr14	+	68000018	68056329	6604	protein_coding	pleckstrin_homology_domain_containing_family_H_(with_MyTH4_domain)_member_1	196	234	237	233	1.15781	1.17244	1.25186	1.22405
ENSG00000054793	507.034	787.02	-0.5727	4.1611e-08	6.6967e-07	ATP9A	chr20	-	50213053	50385173	8106	protein_coding	ATPase_class_II_type_9A	454	547	841	769	2.18494	2.23287	3.61914	3.29131
ENSG00000054938	0	1.45957	-0.025914	0.4366	NA	CHRDL2	chr11	-	74407474	74442430	1971	protein_coding	chordin-like_2	0	0	0	3	0	0	0	0.052806
ENSG00000054965	2509.28	2526.63	-0.0090102	0.87796	0.93878	FAM168A	chr11	-	73111532	73309234	7296	protein_coding	family_with_sequence_similarity_168_member_A	2209	2752	2558	2612	11.8114	12.4809	12.2301	12.4204
ENSG00000054967	861.468	820.515	0.0659	0.47581	0.66185	RELT	chr11	+	73087309	73108519	4346	protein_coding	RELT_tumor_necrosis_factor_receptor	754	950	824	855	6.76818	7.23298	6.61383	6.82536
ENSG00000054983	0	0.486525	-0.0068971	0.7817	NA	GALC	chr14	-	88304164	88460009	3883	protein_coding	galactosylceramidase	0	0	0	1	0	0	0	0.00893473
ENSG00000055044	8718.06	8798.76	-0.013408	0.71784	0.84267	NOP58	chr2	+	203130439	203168389	2046	protein_coding	NOP58_ribonucleoprotein	7952	9232	8803	9202	151.622	149.305	150.086	156.036
ENSG00000055070	7807.45	7062.1	0.14274	0.00017948	0.0012598	SZRD1	chr1	+	16679070	16724640	3636	protein_coding	SUZ_RNA_binding_domain_containing_1	7138	8248	7204	7246	76.5848	75.06	69.1139	69.139
ENSG00000055118	99.612	116.849	-0.1444	0.40021	0.59346	KCNH2	chr7	-	150642049	150675403	4717	protein_coding	potassium_voltage-gated_channel_subfamily_H_(eag-related)_member_2	98	97	129	110	0.810495	0.68044	0.953981	0.809051
ENSG00000055130	4253.27	3973.84	0.09656	0.040779	0.11662	CUL1	chr7	+	148395006	148498128	3064	protein_coding	cullin_1	3792	4608	4053	4078	48.2803	49.7631	46.1428	46.175
ENSG00000055147	485.889	732.706	-0.53284	7.6719e-07	9.6769e-06	FAM114A2	chr5	-	153369688	153418496	4443	protein_coding	family_with_sequence_similarity_114_member_A2	463	491	771	728	4.06532	3.6567	6.05332	5.68465
ENSG00000055163	249.351	415.437	-0.61065	5.2653e-06	5.4095e-05	CYFIP2	chr5	+	156693089	156822606	6791	protein_coding	cytoplasmic_FMR1_interacting_protein_2	246	242	428	422	1.41316	1.17914	2.1985	2.1559
ENSG00000055208	1647.2	1759.29	-0.090867	0.1844	0.35345	TAB2	chr6	+	149539777	149732749	4553	protein_coding	TGF-beta_activated_kinase_1/MAP3K7_binding_protein_2	1464	1790	1767	1833	12.5439	13.0089	13.538	13.9673
ENSG00000055211	1374.38	1443.35	-0.067428	0.3641	0.55746	GINM1	chr6	+	149887430	149912884	2024	protein_coding	glycoprotein_integral_membrane_1	1243	1468	1503	1450	23.958	23.9993	25.9038	24.8546
ENSG00000055332	4558.74	4803.47	-0.074303	0.12015	0.26149	EIF2AK2	chr2	-	37326353	37384208	10042	protein_coding	eukaryotic_translation_initiation_factor_2-alpha_kinase_2	4151	4836	4738	5092	16.1258	15.9349	16.4585	17.5921
ENSG00000055483	2913.6	2495.39	0.21791	9.2179e-05	0.00070635	USP36	chr17	-	76783463	76837523	5885	protein_coding	ubiquitin_specific_peptidase_36	2620	3130	2534	2572	17.3678	17.5987	15.0202	15.1626
ENSG00000055609	5017.33	4137.54	0.27257	1.3333e-08	2.3495e-07	MLL3	chr7	-	151832010	152133090	17029	protein_coding	myeloid/lymphoid_or_mixed-lineage_leukemia_3	4606	5278	4326	4139	10.5518	10.2557	8.86162	8.43248
ENSG00000055732	493.869	403.296	0.25437	0.034998	0.10351	MCOLN3	chr1	-	85483765	85514182	2953	protein_coding	mucolipin_3	421	558	433	392	5.56171	6.25251	5.11494	4.60544
ENSG00000055813	4.55155	3.9187	0.013637	0.87362	NA	CCDC85A	chr2	+	56411258	56613308	3982	protein_coding	coiled-coil_domain_containing_85A	4	5	6	2	0.0391876	0.0415482	0.0525612	0.0174252
ENSG00000055917	3958.67	3584.39	0.14049	0.0052427	0.022439	PUM2	chr2	-	20448452	20551995	6117	protein_coding	pumilio_homolog_2_(Drosophila)	3541	4275	3561	3774	22.5828	23.125	20.3072	21.4049
ENSG00000055950	1189.12	1355.61	-0.18014	0.024429	0.077857	MRPL43	chr10	-	102729215	102747272	2134	protein_coding	mitochondrial_ribosomal_protein_L43	1121	1216	1357	1417	20.4928	18.8548	22.182	23.0369
ENSG00000055955	6.50618	8.81045	-0.045894	0.67447	NA	ITIH4	chr3	-	52846991	52865495	3336	protein_coding	inter-alpha-trypsin_inhibitor_heavy_chain_family_member_4	5	8	12	6	0.0584701	0.0793501	0.125479	0.0623985
ENSG00000055957	0.466708	0.486525	0.00024042	0.99356	NA	ITIH1	chr3	+	52811603	52826078	2911	protein_coding	inter-alpha-trypsin_inhibitor_heavy_chain_1	0	1	0	1	0	0.0113669	0	0.0119181
ENSG00000056050	586.656	625.048	-0.082182	0.43137	0.62131	C4orf27	chr4	-	170650616	170679104	1230	protein_coding	chromosome_4_open_reading_frame_27	521	638	630	649	16.5243	17.1632	17.867	18.3058
ENSG00000056097	4546.08	4832.71	-0.087033	0.05373	0.14393	ZFR	chr5	-	32354456	32444867	4738	protein_coding	zinc_finger_RNA_binding_protein	4145	4816	4969	4919	34.1287	33.6337	36.5839	36.0189
ENSG00000056277	744.246	759.018	-0.026639	0.78141	0.88271	ZNF280C	chrX	-	129336685	129402873	4634	protein_coding	zinc_finger_protein_280C	684	782	780	773	5.75824	5.58386	5.87157	5.78725
ENSG00000056291	1.02121	2.45029	-0.032824	0.5707	NA	NPFFR2	chr4	+	72897521	73013784	1922	protein_coding	neuropeptide_FF_receptor_2	1	1	4	1	0.0202972	0.0172159	0.0725976	0.0180508
ENSG00000056487	72.8249	82.5761	-0.099515	0.57145	0.73919	PHF21B	chr22	-	45277042	45405880	3671	protein_coding	PHD_finger_protein_21B	64	80	80	89	0.68012	0.72109	0.760188	0.841113
ENSG00000056558	43.182	39.081	0.056274	0.74462	0.8604	TRAF1	chr9	-	123664671	123691451	6324	protein_coding	TNF_receptor-associated_factor_1	40	45	36	44	0.246751	0.235453	0.198576	0.241385
ENSG00000056586	3623.38	3467.34	0.06215	0.21387	0.39209	RC3H2	chr9	-	125606835	125667620	9248	protein_coding	ring_finger_and_CCCH-type_domains_2	3273	3875	3497	3598	13.8066	13.8646	13.1906	13.4978
ENSG00000056661	1645.18	1474.22	0.15188	0.039261	0.1133	PCGF2	chr17	-	36890150	36906070	3062	protein_coding	polycomb_group_ring_finger_2	1441	1813	1554	1462	18.359	19.5919	17.7036	16.565
ENSG00000056736	68.2132	85.0352	-0.16963	0.33569	0.52829	IL17RB	chr3	+	53880607	53899827	2822	protein_coding	interleukin_17_receptor_B	54	82	86	88	0.746495	0.961481	1.06306	1.08187
ENSG00000056972	433.012	421.66	0.0333	0.78306	0.88317	TRAF3IP2	chr6	-	111877657	111927481	5128	protein_coding	TRAF3_interacting_protein_2	387	468	405	458	2.9441	3.01982	2.75501	3.09861
ENSG00000056998	197.006	210.102	-0.071824	0.63807	0.78863	GYG2	chrX	+	2746829	2800859	3393	protein_coding	glycogenin_2	192	194	203	227	2.20753	1.89191	2.08703	2.32108
ENSG00000057019	7592.46	6467.35	0.2274	7.6514e-08	1.1796e-06	DCBLD2	chr3	-	98514785	98620533	6122	protein_coding	discoidin_CUB_and_LCCL_domain_containing_2	7076	7861	6603	6630	45.0904	42.4882	37.6239	37.5724
ENSG00000057149	0	0.486525	-0.0068971	0.7817	NA	SERPINB3	chr18	-	61322431	61329197	1777	protein_coding	serpin_peptidase_inhibitor_clade_B_(ovalbumin)_member_3	0	0	0	1	0	0	0	0.0195237
ENSG00000057252	4553.17	4299.54	0.080368	0.09911	0.22688	SOAT1	chr1	+	179262925	179327815	6835	protein_coding	sterol_O-acyltransferase_1	4231	4729	4322	4476	24.1487	22.8936	22.0578	22.7196
ENSG00000057294	138.215	167.677	-0.19503	0.23269	0.41615	PKP2	chr12	-	32943679	33049774	4302	protein_coding	plakophilin_2	139	131	181	162	1.26048	1.00759	1.46765	1.30645
ENSG00000057468	25.9693	34.2113	-0.12521	0.44337	0.63211	MSH4	chr1	+	76262567	76378923	3266	protein_coding	mutS_homolog_4_(E._coli)	30	20	35	35	0.35834	0.202627	0.373824	0.371793
ENSG00000057608	7207.55	6944.19	0.053016	0.16308	0.32531	GDI2	chr10	-	5807186	5884095	2499	protein_coding	GDP_dissociation_inhibitor_2	6514	7704	7055	7154	101.688	102.008	98.4796	99.3188
ENSG00000057657	3.44255	3.91428	-0.0096715	0.90532	NA	PRDM1	chr6	+	106534195	106557814	5164	protein_coding	PR_domain_containing_1_with_ZNF_domain	2	5	5	3	0.0151089	0.0320382	0.0337753	0.0201551
ENSG00000057663	819.525	902.193	-0.12955	0.15593	0.31506	ATG5	chr6	-	106632351	106773666	3216	protein_coding	autophagy_related_5	760	853	921	925	9.21908	8.77641	9.98986	9.97871
ENSG00000057704	24.2457	26.9002	-0.042325	0.79099	NA	TMCC3	chr12	-	94960900	95044338	5877	protein_coding	transmembrane_and_coiled-coil_domain_family_3	21	27	32	23	0.139397	0.152017	0.189937	0.135775
ENSG00000057757	1180.65	1267.35	-0.097789	0.22949	0.41181	PITHD1	chr1	+	24104895	24114722	1603	protein_coding	PITH_(C-terminal_proteasome-interacting_domain_of_thioredoxin-like)_domain_containing_1	1115	1205	1310	1283	27.1351	24.8735	28.5071	27.7678
ENSG00000057935	1309.72	1373.36	-0.065704	0.38492	0.57896	MTA3	chr2	+	42721709	42984087	5832	protein_coding	metastasis_associated_1_family_member_3	1203	1377	1409	1401	8.04708	7.81268	8.4277	8.33431
ENSG00000058056	1581.44	1507.74	0.066074	0.34979	0.54324	USP13	chr3	+	179370543	179507189	8323	protein_coding	ubiquitin_specific_peptidase_13_(isopeptidase_T-3)	1422	1699	1541	1544	6.66515	6.75456	6.4586	6.436
ENSG00000058063	2885.26	2957.22	-0.03543	0.52743	0.70503	ATP11B	chr3	+	182511288	182639423	7325	protein_coding	ATPase_class_VI_type_11B	2680	2998	3001	3050	14.2731	13.5428	14.2914	14.4458
ENSG00000058085	55.1131	53.8093	0.017064	0.92253	0.96303	LAMC2	chr1	+	183155373	183214035	5147	protein_coding	laminin_gamma_2	43	67	66	44	0.325915	0.430729	0.447307	0.296584
ENSG00000058091	2801.51	2545.04	0.13452	0.018487	0.06283	CDK14	chr7	+	90095738	90839905	5163	protein_coding	cyclin-dependent_kinase_14	2550	2973	2539	2669	19.2676	19.0536	17.1544	17.9348
ENSG00000058262	10130.5	10717.7	-0.080774	0.016529	0.05764	SEC61A1	chr3	+	127770484	127790526	3635	protein_coding	Sec61_alpha_1_subunit_(S._cerevisiae)	9230	10740	10916	11014	99.0575	97.765	104.755	105.121
ENSG00000058272	3451.33	2866.17	0.26191	6.9223e-07	8.8406e-06	PPP1R12A	chr12	-	80167343	80329240	5721	protein_coding	protein_phosphatase_1_regulatory_subunit_12A	3110	3700	2875	2990	21.207	21.4	17.53	18.1321
ENSG00000058335	17.3883	17.6386	-0.0024891	0.9855	NA	RASGRF1	chr15	-	79252289	79383115	6294	protein_coding	Ras_protein-specific_guanine_nucleotide-releasing_factor_1	12	23	28	8	0.074378	0.120916	0.155184	0.0440973
ENSG00000058404	119.653	126.12	-0.048874	0.77086	0.87696	CAMK2B	chr7	-	44256749	44374176	4447	protein_coding	calcium/calmodulin-dependent_protein_kinase_II_beta	103	134	135	123	0.903567	0.99706	1.05897	0.959593
ENSG00000058453	430.471	440.187	-0.026866	0.8265	0.90781	CROCC	chr1	+	17066768	17299474	6656	protein_coding	ciliary_rootlet_coiled-coil_rootletin	374	478	414	487	2.19204	2.37628	2.16972	2.53843
ENSG00000058600	1510.07	1612.77	-0.09027	0.20427	0.37921	POLR3E	chr16	+	22308730	22346424	4800	protein_coding	polymerase_(RNA)_III_(DNA_directed)_polypeptide_E_(80kD)	1332	1653	1638	1662	10.8256	11.395	11.9039	12.0126
ENSG00000058668	4716.36	4365.06	0.10954	0.016992	0.058911	ATP2B4	chr1	+	203595689	203713209	8968	protein_coding	ATPase_Ca++_transporting_plasma_membrane_4	4293	5005	4508	4423	18.6748	18.4668	17.5349	17.1108
ENSG00000058673	8144.02	6922.83	0.23158	5.6043e-10	1.2379e-08	ZC3H11A	chr1	+	203764782	203823252	8404	protein_coding	zinc_finger_CCCH-type_containing_11A	7394	8665	7064	7101	34.3229	34.1166	29.3211	29.3145
ENSG00000058729	1364.98	1472.52	-0.10464	0.15342	0.3115	RIOK2	chr5	-	96496571	96518964	3922	protein_coding	RIO_kinase_2	1237	1455	1499	1514	12.3042	12.2755	13.3324	13.3927
ENSG00000058799	527.084	479.941	0.11876	0.29204	0.48266	YIPF1	chr1	-	54317392	54356407	1803	protein_coding	Yip1_domain_family_member_1	491	546	492	490	10.6237	10.0203	9.51886	9.42864
ENSG00000058804	3231.37	4840	-0.57223	4.2365e-33	6.3066e-31	TMEM48	chr1	-	54231133	54304533	5134	protein_coding	transmembrane_protein_48	2933	3439	4969	4934	22.2867	22.1646	33.7621	33.342
ENSG00000058866	0	1.46841	-0.03076	0.39623	NA	DGKG	chr3	-	185823457	186080026	6054	protein_coding	diacylglycerol_kinase_gamma_90kDa	0	0	2	1	0	0	0.011524	0.00573068
ENSG00000059122	1295.01	1428.89	-0.13507	0.072896	0.18074	FLYWCH1	chr16	+	2961938	3001209	5141	protein_coding	FLYWCH-type_zinc_finger_1	1163	1393	1424	1500	8.82515	8.96576	9.66225	10.1226
ENSG00000059145	1133.94	1283.9	-0.17049	0.032921	0.098654	UNKL	chr16	-	1413206	1464752	5078	protein_coding	unkempt_homolog_(Drosophila)-like	1056	1175	1313	1314	8.11262	7.65647	9.01961	8.97742
ENSG00000059377	97.7729	137.274	-0.31415	0.064202	0.1644	TBXAS1	chr7	+	139476850	139720125	2367	protein_coding	thromboxane_A_synthase_1_(platelet)	93	99	127	154	1.53276	1.38395	1.87163	2.25721
ENSG00000059378	1062.73	1131.42	-0.085022	0.29861	0.48971	PARP12	chr7	-	139723544	139763521	3796	protein_coding	poly_(ADP-ribose)_polymerase_family_member_12	952	1146	1159	1156	9.78365	9.98946	10.6506	10.5653
ENSG00000059573	4161.4	5464.97	-0.38699	1.7531e-18	1.0601e-16	ALDH18A1	chr10	-	97365696	97416463	3349	protein_coding	aldehyde_dehydrogenase_18_family_member_A1	3761	4448	5581	5601	43.8105	43.9474	58.1316	58.0229
ENSG00000059588	1154.81	1295.43	-0.15449	0.067738	0.17106	TARBP1	chr1	-	234527059	234614849	5130	protein_coding	TAR_(HIV-1)_RNA_binding_protein_1	996	1291	1391	1259	7.57412	8.32708	9.45857	8.51446
ENSG00000059691	753.811	709.747	0.079819	0.41544	0.60775	PET112	chr4	-	152591656	152682175	6552	protein_coding	PET112_homolog_(yeast)	676	812	750	702	4.02497	4.10077	3.99303	3.71717
ENSG00000059728	575.889	831.789	-0.48451	9.3984e-07	1.1579e-05	MXD1	chr2	+	70124820	70170077	5587	protein_coding	MAX_dimerization_protein_1	510	628	843	859	3.56108	3.71933	5.26338	5.33413
ENSG00000059758	691.291	893.409	-0.34226	0.00028642	0.001895	CDK17	chr12	-	96672039	96794338	4157	protein_coding	cyclin-dependent_kinase_17	639	722	915	913	5.99668	5.747	7.67815	7.61973
ENSG00000059769	511.35	600.089	-0.20578	0.058288	0.15296	DNAJC25	chr9	+	114393632	114432508	2572	protein_coding	DnaJ_(Hsp40)_homolog_subfamily_C__member_25	450	561	597	631	6.82545	7.21731	8.09691	8.51152
ENSG00000059804	3499.05	2899.88	0.26233	7.7438e-06	7.6269e-05	SLC2A3	chr12	-	8071826	8088871	4414	protein_coding	solute_carrier_family_2_(facilitated_glucose_transporter)_member_3	3308	3567	3017	2916	29.2364	26.7396	23.8429	22.9194
ENSG00000059915	112.038	184.724	-0.50067	0.0020595	0.01028	PSD	chr10	-	104162376	104181296	4183	protein_coding	pleckstrin_and_Sec7_domain_containing	96	126	185	193	0.89531	0.996704	1.54276	1.60073
ENSG00000060069	1286.13	1183.12	0.11298	0.15648	0.31583	CTDP1	chr18	+	77439801	77514510	3753	protein_coding	CTD_(carboxy-terminal_domain_RNA_polymerase_II_polypeptide_A)_phosphatase_subunit_1	1200	1330	1188	1233	12.4736	11.7262	11.0421	11.3981
ENSG00000060138	7163.88	7987.59	-0.15361	0.00075362	0.0043977	YBX3	chr12	-	10851683	10875911	6393	protein_coding	Y_box_binding_protein_3	6176	8012	8332	8010	37.6871	41.4687	45.4632	43.4687
ENSG00000060140	90.7954	92.3596	-0.012131	0.94453	0.97426	STYK1	chr12	-	10771538	10826917	2995	protein_coding	serine/threonine/tyrosine_kinase_1	72	109	92	97	0.937833	1.20424	1.07154	1.12363
ENSG00000060237	9045.57	8457.78	0.095569	0.012419	0.046004	WNK1	chr12	+	861759	1020618	11232	protein_coding	WNK_lysine_deficient_protein_kinase_1	8259	9569	8819	8485	28.6854	28.1899	27.3891	26.2086
ENSG00000060339	5422.56	4878.69	0.14978	0.00062085	0.0037157	CCAR1	chr10	+	70480769	70552134	4683	protein_coding	cell_division_cycle_and_apoptosis_regulator_1	4953	5734	4916	5067	41.2605	40.5151	36.6187	37.5384
ENSG00000060491	2341.55	2551.45	-0.11931	0.06745	0.17052	OGFR	chr20	+	61436187	61445352	4506	protein_coding	opioid_growth_factor_receptor	2090	2534	2448	2774	18.0944	18.608	18.9512	21.3582
ENSG00000060558	6.30286	0.981884	0.10788	0.162	NA	GNA15	chr19	+	3136191	3163767	2133	protein_coding	guanine_nucleotide_binding_protein_(G_protein)_alpha_15_(Gq_class)	8	4	2	0	0.146315	0.0620516	0.0327081	0
ENSG00000060566	0.554503	0.977467	-0.010173	0.79396	NA	CREB3L3	chr19	+	4153598	4173051	2618	protein_coding	cAMP_responsive_element_binding_protein_3-like_3	1	0	1	1	0.0149012	0	0.0133244	0.0132519
ENSG00000060642	221.187	204.299	0.089129	0.55	0.7221	PIGV	chr1	+	27113963	27124889	2713	protein_coding	phosphatidylinositol_glycan_anchor_biosynthesis_class_V	191	247	211	207	2.74646	3.01253	2.71299	2.64709
ENSG00000060656	796.439	824.044	-0.045333	0.62572	0.78062	PTPRU	chr1	+	29563028	29653325	5579	protein_coding	protein_tyrosine_phosphatase_receptor_type_U	715	857	852	834	4.99965	5.08286	5.3272	5.18631
ENSG00000060688	3089.28	3061.95	0.012151	0.82528	0.90709	SNRNP40	chr1	-	31732417	31769662	1928	protein_coding	small_nuclear_ribonucleoprotein_40kDa_(U5)	2819	3270	3031	3235	57.0398	56.1209	54.8396	58.2125
ENSG00000060709	0	0.486525	-0.0068971	0.7817	NA	RIMBP2	chr12	-	130880682	131200826	6321	protein_coding	RIMS_binding_protein_2	0	0	0	1	0	0	0	0.00548862
ENSG00000060718	7614.51	6920.13	0.13593	0.00044317	0.0027741	COL11A1	chr1	-	103342023	103574052	7327	protein_coding	collagen_type_XI_alpha_1	6971	8033	7005	7155	37.1158	36.2773	33.3501	33.8791
ENSG00000060749	4558.21	3814.38	0.25174	4.4825e-07	5.9756e-06	QSER1	chr11	+	32914724	33014862	9335	protein_coding	glutamine_and_serine_rich_1	4113	4880	3750	4056	17.1884	17.2977	14.013	15.0741
ENSG00000060762	603.776	586.905	0.038133	0.72343	0.84628	MPC1	chr6	-	166778407	166796486	962	protein_coding	mitochondrial_pyruvate_carrier_1	514	683	586	615	20.8439	23.4925	21.249	22.1794
ENSG00000060971	904.128	859.693	0.068086	0.44815	0.63676	ACAA1	chr3	-	38164201	38178733	4720	protein_coding	acetyl-CoA_acyltransferase_1	804	982	882	877	6.64514	6.88419	6.51842	6.44624
ENSG00000060982	5613.54	6285.45	-0.16094	0.00011729	0.00086851	BCAT1	chr12	-	24964295	25102393	8335	protein_coding	branched_chain_amino-acid_transaminase_1_cytosolic	5087	5984	6287	6575	23.8093	23.7558	26.312	27.3677
ENSG00000061273	3416.82	2806.26	0.27688	1.0778e-06	1.3047e-05	HDAC7	chr12	-	48176505	48226915	6414	protein_coding	histone_deacetylase_7	3020	3733	2751	2992	18.3683	19.2581	14.9616	16.1838
ENSG00000061337	5368.91	5171.58	0.05012	0.569	0.73779	LZTS1	chr8	-	20103676	20161474	5706	protein_coding	leucine_zipper_putative_tumor_suppressor_1	5134	5404	5137	5446	35.1006	31.3377	31.4046	33.1127
ENSG00000061455	46.449	48.3382	-0.023331	0.89341	0.94765	PRDM6	chr5	+	122424816	122523745	3052	protein_coding	PR_domain_containing_6	40	52	39	60	0.511288	0.563771	0.445755	0.682049
ENSG00000061656	73.1714	44.4372	0.32179	0.067124	0.16999	SPAG4	chr20	+	34203814	34208971	1453	protein_coding	sperm_associated_antigen_4	52	95	37	54	1.39614	2.16342	0.888284	1.28937
ENSG00000061676	10818	10312.1	0.06803	0.053447	0.14334	NCKAP1	chr2	-	183789605	183903586	4989	protein_coding	NCK-associated_protein_1	9943	11366	10399	10702	77.7489	75.3838	72.7099	74.4218
ENSG00000061794	2196.49	2359.93	-0.10061	0.094392	0.2187	MRPS35	chr12	+	27863706	27909228	1888	protein_coding	mitochondrial_ribosomal_protein_S35	1990	2342	2378	2451	41.1189	41.0458	43.9365	45.0392
ENSG00000061918	69.1467	92.3993	-0.2262	0.19868	0.37255	GUCY1B3	chr4	+	156680144	156728743	3124	protein_coding	guanylate_cyclase_1_soluble_beta_3	54	84	101	88	0.67433	0.889717	1.12778	0.977283
ENSG00000061936	2356.98	2131.1	0.14107	0.02198	0.071825	SFSWAP	chr12	+	132195626	132284282	5593	protein_coding	splicing_factor_suppressor_of_white-apricot_homolog_(Drosophila)	2101	2554	2121	2240	14.6545	15.1098	13.2285	13.8948
ENSG00000061938	985.164	917.191	0.095053	0.2884	0.4789	TNK2	chr3	-	195590235	195638816	5940	protein_coding	tyrosine_kinase_non-receptor_2	919	1019	902	975	6.03558	5.67638	5.29707	5.69465
ENSG00000061987	2864.4	2692.37	0.087422	0.11414	0.25196	MON2	chr12	+	62860597	62991363	10382	protein_coding	MON2_homolog_(S._cerevisiae)	2554	3103	2740	2769	9.59688	9.88973	9.2063	9.25318
ENSG00000062038	7.26401	8.29301	-0.017539	0.86866	NA	CDH3	chr16	+	68670092	68756519	3702	protein_coding	cadherin_3_type_1_P-cadherin_(placental)	3	12	5	12	0.0316137	0.107258	0.0471139	0.112459
ENSG00000062096	1.10901	0	0.019908	0.49488	NA	ARSF	chrX	+	2959512	3030767	2164	protein_coding	arylsulfatase_F	2	0	0	0	0.0360548	0	0	0
ENSG00000062194	2623.83	2417.61	0.11536	0.050262	0.13702	GPBP1	chr5	+	56469775	56560506	4683	protein_coding	GC-rich_promoter_binding_protein_1	2307	2881	2439	2508	19.2182	20.3565	18.1678	18.5803
ENSG00000062282	70.5791	79.1748	-0.090582	0.60698	0.76696	DGAT2	chr11	+	75470557	75512579	5926	protein_coding	diacylglycerol_O-acyltransferase_2	65	74	81	81	0.427899	0.413194	0.476803	0.474212
ENSG00000062370	273.796	283.049	-0.038841	0.77983	0.88169	ZNF112	chr19	-	44830708	44871377	3654	protein_coding	zinc_finger_protein_112	248	292	306	273	2.64773	2.64422	2.92125	2.59205
ENSG00000062485	7679.15	8454.94	-0.13746	0.0002247	0.0015233	CS	chr12	-	56665483	56694176	3057	protein_coding	citrate_synthase	6979	8162	8726	8573	89.0611	88.3456	99.5716	97.2941
ENSG00000062524	615.416	614.76	0.003081	0.9771	0.98944	LTK	chr15	-	41795836	41806085	3444	protein_coding	leukocyte_receptor_tyrosine_kinase	519	702	614	644	5.87888	6.74462	6.21901	6.48741
ENSG00000062582	11.9912	13.2068	-0.022047	0.86668	NA	MRPS24	chr7	-	43906157	43909492	1727	protein_coding	mitochondrial_ribosomal_protein_S24	9	15	16	11	0.203301	0.287397	0.323179	0.220978
ENSG00000062598	2310.87	1998.9	0.20246	0.00099	0.0055153	ELMO2	chr20	-	44994688	45061704	4121	protein_coding	engulfment_and_cell_motility_2	2102	2454	2040	2050	19.8985	19.7041	17.268	17.2584
ENSG00000062650	4164.78	3608.35	0.20219	4.5279e-05	0.00037718	WAPAL	chr10	-	88195013	88281572	6333	protein_coding	wings_apart-like_homolog_(Drosophila)	3842	4359	3699	3684	23.6667	22.7751	20.3747	20.1818
ENSG00000062716	2131.28	2295.03	-0.10349	0.087772	0.20719	VMP1	chr17	+	57784553	57919616	4325	protein_coding	vacuole_membrane_protein_1	1917	2289	2335	2361	17.2912	17.5123	18.8329	18.9391
ENSG00000062725	2050.78	1567.67	0.37188	1.0916e-07	1.6335e-06	APPBP2	chr17	-	58520520	58603580	6468	protein_coding	amyloid_beta_precursor_protein_(cytoplasmic_tail)_binding_protein_2	1840	2208	1673	1534	11.0978	11.2957	9.02281	8.22819
ENSG00000062822	3068.71	2803.76	0.12702	0.032917	0.098654	POLD1	chr19	+	50887461	50921273	3474	protein_coding	polymerase_(DNA_directed)_delta_1_catalytic_subunit	2691	3378	2735	3003	30.2186	32.1746	27.4627	29.9899
ENSG00000063015	2.59693	0.486525	0.047159	0.3803	NA	SEZ6	chr17	-	27281919	27333458	4471	protein_coding	seizure_related_6_homolog_(mouse)	3	2	0	1	0.0261762	0.0148016	0	0.00775969
ENSG00000063046	11483.8	12061.2	-0.069963	0.039084	0.11293	EIF4B	chr12	+	53399942	53435993	4148	protein_coding	eukaryotic_translation_initiation_factor_4B	10281	12391	12514	12163	96.6911	98.8442	105.238	101.73
ENSG00000063127	721.738	562.163	0.32554	0.0021886	0.0108	SLC6A16	chr19	-	49792895	49828482	2983	protein_coding	solute_carrier_family_6_member_16	619	811	602	548	8.0952	8.99604	7.03978	6.37347
ENSG00000063169	1194.29	1043.79	0.18351	0.02554	0.080769	GLTSCR1	chr19	+	48111453	48206533	5684	protein_coding	glioma_tumor_suppressor_candidate_region_gene_1	1063	1296	1035	1101	7.29574	7.54457	6.35188	6.7202
ENSG00000063176	1264.3	1316.48	-0.056016	0.47155	0.65888	SPHK2	chr19	+	49122548	49133974	3092	protein_coding	sphingosine_kinase_2	1164	1326	1308	1386	14.686	14.1902	14.7565	15.5515
ENSG00000063177	17305.5	17596.3	-0.024009	0.43309	0.62303	RPL18	chr19	-	49118585	49122793	3844	protein_coding	ribosomal_protein_L18	15767	18347	18216	17786	160.013	157.93	165.305	160.525
ENSG00000063180	367.248	260.462	0.41156	0.0019337	0.0097374	CA11	chr19	-	49141199	49149569	1844	protein_coding	carbonic_anhydrase_XI	329	396	259	274	6.96025	7.10588	4.89953	5.15512
ENSG00000063241	969.874	1161.67	-0.24566	0.0033639	0.015483	ISOC2	chr19	-	55964352	55973710	2283	protein_coding	isochorismatase_domain_containing_2	899	1010	1177	1200	15.3619	14.6386	17.984	18.2358
ENSG00000063244	11065.2	11792.6	-0.090727	0.0064026	0.026514	U2AF2	chr19	+	56165512	56186081	3022	protein_coding	U2_small_nuclear_RNA_auxiliary_factor_2	9835	12024	12055	12074	126.961	131.655	139.152	138.614
ENSG00000063245	4209.91	4151.3	0.019346	0.69221	0.82562	EPN1	chr19	+	56186592	56221224	2621	protein_coding	epsin_1	3867	4426	4137	4358	57.5569	55.8764	55.0597	57.6858
ENSG00000063322	1727.32	2271.18	-0.38146	1.2629e-08	2.2309e-07	MED29	chr19	+	39881943	39891277	3653	protein_coding	mediator_complex_subunit_29	1627	1768	2331	2316	17.3751	16.0146	22.2591	21.9957
ENSG00000063438	602.598	738.58	-0.26694	0.010453	0.040015	AHRR	chr5	+	304291	438406	5661	protein_coding	aryl-hydrocarbon_receptor_repressor	575	608	779	732	3.96246	3.55381	4.80021	4.48608
ENSG00000063515	0	0.486525	-0.0068971	0.7817	NA	GSC2	chr22	-	19136089	19137796	1033	protein_coding	goosecoid_homeobox_2	0	0	0	1	0	0	0	0.0335852
ENSG00000063587	861.482	1061.77	-0.28074	0.0021158	0.010499	ZNF275	chrX	+	152599613	152618384	6418	protein_coding	zinc_finger_protein_275	802	893	1141	1031	4.87489	4.604	6.20157	5.57324
ENSG00000063601	1098.83	1107.18	-0.010207	0.90334	0.95337	MTMR1	chrX	+	149861435	149933576	4516	protein_coding	myotubularin_related_protein_1	991	1177	1177	1088	8.56071	8.62395	9.09156	8.35841
ENSG00000063660	5485.83	4558.85	0.26186	1.6013e-08	2.7705e-07	GPC1	chr2	+	241375088	241407493	3711	protein_coding	glypican_1	5057	5746	4542	4787	53.1609	51.234	42.6945	44.7529
ENSG00000063761	207.389	170.641	0.20771	0.18142	0.34909	ADCK1	chr14	+	78266426	78401355	3560	protein_coding	aarF_domain_containing_kinase_1	188	221	191	158	2.06015	2.05412	1.87154	1.53977
ENSG00000063854	460.354	463.368	-0.0086855	0.94043	0.97266	HAGH	chr16	-	1845621	1877195	1744	protein_coding	hydroxyacylglutathione_hydrolase	422	485	485	463	9.43965	9.20193	9.70088	9.2105
ENSG00000063978	3700.39	3191.27	0.2089	3.6202e-05	0.0003085	RNF4	chr4	+	2463947	2627047	4123	protein_coding	ring_finger_protein_4	3358	3939	3228	3302	31.7729	31.6123	27.3109	27.7851
ENSG00000064012	962.369	1025.51	-0.085859	0.32272	0.51508	CASP8	chr2	+	202098166	202152434	2930	protein_coding	caspase_8_apoptosis-related_cysteine_peptidase	872	1026	1082	1016	11.6102	11.5868	12.8818	12.0303
ENSG00000064042	2099.38	4353.58	-1.025	8.9786e-77	6.7533e-74	LIMCH1	chr4	+	41361624	41702061	6165	protein_coding	LIM_and_calponin_homology_domains_1	1846	2305	4332	4577	11.6812	12.3715	24.5116	25.7571
ENSG00000064102	1433.57	1588.44	-0.14157	0.048023	0.13246	ASUN	chr12	-	27058114	27091259	2974	protein_coding	asunder_spermatogenesis_regulator	1290	1539	1638	1612	16.9215	17.1231	19.2127	18.805
ENSG00000064115	1284.12	1434.52	-0.15283	0.049971	0.1366	TM7SF3	chr12	-	27126128	27167367	2709	protein_coding	transmembrane_7_superfamily_member_3	1209	1315	1488	1447	17.4103	16.062	19.1606	18.5314
ENSG00000064195	1.48792	4.88733	-0.076562	0.31866	NA	DLX3	chr17	-	48067369	48072588	2602	protein_coding	distal-less_homeobox_3	1	2	5	5	0.0149928	0.0254335	0.0670314	0.0666671
ENSG00000064199	372.733	341.755	0.10508	0.42136	0.61224	SPA17	chr11	+	124543694	124567414	4949	protein_coding	sperm_autoantigenic_protein_17	333	403	379	320	2.62492	2.69446	2.67139	2.24327
ENSG00000064205	1.02121	0.981884	0.00085722	0.98431	NA	WISP2	chr20	+	43343485	43357150	2759	protein_coding	WNT1_inducible_signaling_pathway_protein_2	1	1	2	0	0.0141396	0.0119931	0.0252868	0
ENSG00000064218	0.933416	2.93682	-0.042285	0.47372	NA	DMRT3	chr9	+	976964	991731	2183	protein_coding	doublesex_and_mab-3_related_transcription_factor_3	0	2	4	2	0	0.0303152	0.0639178	0.0317852
ENSG00000064225	47.8814	51.3722	-0.043242	0.80334	0.89636	ST3GAL6	chr3	+	98451080	98540045	3148	protein_coding	ST3_beta-galactoside_alpha-23-sialyltransferase_6	51	42	65	40	0.632012	0.441467	0.720268	0.440833
ENSG00000064270	3.88152	1.47283	0.0093258	0.75499	NA	ATP2C2	chr16	+	84402133	84497793	3600	protein_coding	ATPase_Ca++_transporting_type_2C_member_2	7	0	3	0	0.0758552	0	0.0290693	0
ENSG00000064300	25012.6	13609.9	0.84847	1.6873e-40	3.5462e-38	NGFR	chr17	+	47572655	47592379	3417	protein_coding	nerve_growth_factor_receptor	23021	26242	13287	14566	262.827	254.118	135.643	147.892
ENSG00000064309	6463.47	5467.84	0.23831	5.5708e-09	1.0503e-07	CDON	chr11	-	125825691	125933230	9138	protein_coding	cell_adhesion_associated_oncogene_regulated	5768	6996	5570	5618	24.6243	25.3327	21.2628	21.3294
ENSG00000064313	2840.08	3059.65	-0.10395	0.063404	0.16303	TAF2	chr8	-	120743015	120845103	5048	protein_coding	TAF2_RNA_polymerase_II_TATA_box_binding_protein_(TBP)-associated_factor_150kDa	2495	3121	3171	3089	19.2815	20.4578	21.9125	21.2299
ENSG00000064393	8590.53	7041.11	0.28204	4.1623e-11	1.0491e-09	HIPK2	chr7	-	139246316	139477577	15049	protein_coding	homeodomain_interacting_protein_kinase_2	8057	8834	7188	7219	20.886	19.4238	16.6616	16.6425
ENSG00000064419	4365.69	4260.97	0.033939	0.47188	0.65889	TNPO3	chr7	-	128594948	128695198	3771	protein_coding	transportin_3	4004	4597	4292	4427	41.4217	40.3368	39.7026	40.7288
ENSG00000064489	2.13022	2.9324	-0.018746	0.78516	NA	MEF2BNB-MEF2B	chr19	-	19256376	19303400	1804	protein_coding	MEF2BNB-MEF2B_readthrough	3	1	3	3	0.0648746	0.018342	0.0580097	0.0576944
ENSG00000064490	1359.33	1478.23	-0.11589	0.12018	0.26149	RFXANK	chr19	+	19303008	19312678	1391	protein_coding	regulatory_factor_X-associated_ankyrin-containing_protein	1247	1431	1471	1554	34.9727	34.0405	36.8894	38.759
ENSG00000064545	904.267	890.317	0.021935	0.81231	0.90143	TMEM161A	chr19	-	19229978	19249322	1930	protein_coding	transmembrane_protein_161A	779	1012	876	946	15.746	17.3503	15.833	17.0052
ENSG00000064547	244.204	172.91	0.36806	0.018228	0.062201	LPAR2	chr19	-	19734477	19739739	2546	protein_coding	lysophosphatidic_acid_receptor_2	198	288	154	200	3.03387	3.74298	2.10998	2.72534
ENSG00000064601	5044.58	4830.84	0.061617	0.16041	0.32151	CTSA	chr20	+	44519591	44527459	2187	protein_coding	cathepsin_A	4523	5435	4876	5009	80.6804	82.2308	77.7733	79.4605
ENSG00000064607	3978.06	3675.43	0.11241	0.02612	0.082183	SUGP2	chr19	-	19101697	19144832	5565	protein_coding	SURP_and_G_patch_domain_containing_2	3496	4370	3795	3725	24.5073	25.9836	23.7882	23.2226
ENSG00000064651	1551.64	1816.64	-0.21678	0.0022127	0.010886	SLC12A2	chr5	+	127419458	127525380	6885	protein_coding	solute_carrier_family_12_(sodium/potassium/chloride_transporters)_member_2	1343	1729	1862	1855	7.60961	8.3095	9.4339	9.34736
ENSG00000064652	365.238	402.862	-0.12011	0.34787	0.54137	SNX24	chr5	+	122179134	122365049	2158	protein_coding	sorting_nexin_24	338	381	445	379	6.1102	5.84194	7.19323	6.09308
ENSG00000064655	31.1308	31.7787	-0.0085974	0.95879	0.98138	EYA2	chr20	+	45523263	45817492	2702	protein_coding	eyes_absent_homolog_2_(Drosophila)	25	37	35	30	0.360948	0.453106	0.451854	0.385199
ENSG00000064666	3435.04	3345.53	0.036497	0.52894	0.70613	CNN2	chr19	+	1026212	1039068	2548	protein_coding	calponin_2	3169	3595	3237	3610	48.5191	46.6856	44.3158	49.1538
ENSG00000064687	184.798	185.223	0.0010562	0.99474	0.99753	ABCA7	chr19	+	1040102	1065571	6816	protein_coding	ATP-binding_cassette_sub-family_A_(ABC1)_member_7	138	232	188	191	0.789841	1.12627	0.962153	0.972193
ENSG00000064692	5.30938	5.85597	-0.0095023	0.91959	NA	SNCAIP	chr5	+	121647049	121799914	4986	protein_coding	synuclein_alpha_interacting_protein	2	9	4	8	0.0156483	0.0597274	0.0279849	0.0556656
ENSG00000064703	1822.96	1897.95	-0.056831	0.40975	0.60282	DDX20	chr1	+	112297867	112310638	4332	protein_coding	DEAD_(Asp-Glu-Ala-Asp)_box_polypeptide_20	1701	1885	1877	2007	15.3181	14.3981	15.1144	16.0734
ENSG00000064726	4171.97	3944.64	0.079192	0.10011	0.22848	BTBD1	chr15	-	83685174	83736106	3297	protein_coding	BTB_(POZ)_domain_containing_1	3775	4454	3941	4131	44.6671	44.7008	41.6968	43.4696
ENSG00000064763	949.491	1106.73	-0.2051	0.020637	0.068397	FAR2	chr12	+	29302036	29493913	2095	protein_coding	fatty_acyl_CoA_reductase_2	821	1059	1076	1189	15.2879	16.7261	17.9161	19.69
ENSG00000064787	0	2.45029	-0.049498	0.27905	NA	BCAS1	chr20	-	52553316	52687304	6112	protein_coding	breast_carcinoma_amplified_sequence_1	0	0	4	1	0	0	0.0228293	0.0056763
ENSG00000064932	2671.81	2232.68	0.24977	6.2644e-05	0.00050126	SBNO2	chr19	-	1107636	1174282	4922	protein_coding	strawberry_notch_homolog_2_(Drosophila)	2508	2745	2316	2252	19.8782	18.4537	16.4139	15.8736
ENSG00000064933	1701.14	1574.17	0.10801	0.12177	0.26414	PMS1	chr2	+	190649107	190742355	3225	protein_coding	PMS1_postmeiotic_segregation_increased_1_(S._cerevisiae)	1499	1864	1602	1619	18.1327	19.1249	17.328	17.4167
ENSG00000064961	2570.44	2746.24	-0.092451	0.11462	0.25274	HMG20B	chr19	+	3572775	3579086	2434	protein_coding	high_mobility_group_20B	2289	2788	2711	2909	36.6873	37.9015	38.853	41.4641
ENSG00000064989	452.965	597.307	-0.35219	0.0017283	0.0088179	CALCRL	chr2	-	188207856	188313187	5223	protein_coding	calcitonin_receptor-like	391	506	628	594	2.92043	3.20564	4.19426	3.94562
ENSG00000064995	1523.5	1348.98	0.16775	0.0222	0.072368	TAF11	chr6	-	34845555	34855866	1580	protein_coding	TAF11_RNA_polymerase_II_TATA_box_binding_protein_(TBP)-associated_factor_28kDa	1368	1639	1397	1363	33.7768	34.3246	30.8429	29.9287
ENSG00000064999	3888.59	3838.37	0.017884	0.71539	0.84131	ANKS1A	chr6	+	34857042	35059179	6336	protein_coding	ankyrin_repeat_and_sterile_alpha_motif_domain_containing_1A	3572	4088	3895	3959	21.9931	21.3491	21.4441	21.678
ENSG00000065000	10341.8	9282.97	0.15447	6.8555e-06	6.8416e-05	AP3D1	chr19	-	2100988	2164464	5034	protein_coding	adaptor-related_protein_complex_3_delta_1_subunit	9266	11150	9379	9616	71.8074	73.2901	64.9919	66.272
ENSG00000065029	856.334	598.24	0.47473	1.2518e-06	1.4958e-05	ZNF76	chr6	+	35226686	35263762	4651	protein_coding	zinc_finger_protein_76	754	939	619	605	6.32434	6.68041	4.64259	4.51292
ENSG00000065054	403.771	417.794	-0.040592	0.74264	0.85901	SLC9A3R2	chr16	+	2075357	2089027	2194	protein_coding	solute_carrier_family_9_subfamily_A_(NHE3_cation_proton_antiporter_3)_member_3_regulator_2	341	460	411	444	6.06328	6.93753	6.53463	7.02094
ENSG00000065057	484.826	594.707	-0.26093	0.018575	0.063024	NTHL1	chr16	-	2089816	2097867	1067	protein_coding	nth_endonuclease_III-like_1_(E._coli)	419	541	590	627	15.3193	16.7771	19.2887	20.3869
ENSG00000065060	1219.73	1302.17	-0.090035	0.30136	0.49303	UHRF1BP1	chr6	+	34759857	34850915	9570	protein_coding	UHRF1_binding_protein_1	1188	1202	1374	1290	4.84278	4.15601	5.0083	4.67656
ENSG00000065135	5466	5049.92	0.11171	0.013088	0.04785	GNAI3	chr1	+	110091233	110136975	3206	protein_coding	guanine_nucleotide_binding_protein_(G_protein)_alpha_inhibiting_activity_polypeptide_3	5065	5694	5131	5202	61.632	58.7676	55.8283	56.2932
ENSG00000065150	6846.09	6990.48	-0.029916	0.44063	0.63008	IPO5	chr13	+	98605912	98676551	6003	protein_coding	importin_5	6219	7280	7181	7122	40.415	40.1279	41.7285	41.1607
ENSG00000065154	5046.76	5567.56	-0.13983	0.0015514	0.0080623	OAT	chr10	-	126085872	126107545	2048	protein_coding	ornithine_aminotransferase	4617	5328	5566	5827	87.9468	86.0831	94.8045	98.7106
ENSG00000065183	4802.01	5165.84	-0.10377	0.016764	0.058291	WDR3	chr1	+	118472343	118503049	3858	protein_coding	WD_repeat_domain_3	4333	5141	5268	5302	43.8144	44.0929	47.632	47.6789
ENSG00000065243	4287.74	4129.23	0.053936	0.26321	0.45099	PKN2	chr1	+	89149905	89301938	6121	protein_coding	protein_kinase_N2	3770	4708	4207	4242	24.0275	25.4506	23.9754	24.0435
ENSG00000065268	2135.16	2019.53	0.077445	0.23569	0.41925	WDR18	chr19	+	983174	994569	1548	protein_coding	WD_repeat_domain_18	1924	2289	1975	2158	48.4869	48.9281	44.5053	48.3648
ENSG00000065308	4827.13	4599.12	0.067899	0.17281	0.3384	TRAM2	chr6	-	52362200	52441713	6908	protein_coding	translocation_associated_membrane_protein_2	4465	5038	4846	4563	25.215	24.1318	24.4707	22.9164
ENSG00000065320	162.978	206.382	-0.2394	0.13609	0.28579	NTN1	chr17	+	8924859	9147317	5954	protein_coding	netrin_1	134	190	242	180	0.877983	1.05591	1.41782	1.04885
ENSG00000065328	1922.55	1820.87	0.075288	0.25142	0.43689	MCM10	chr10	+	13203554	13253104	4587	protein_coding	minichromosome_maintenance_complex_component_10	1751	2039	1828	1898	14.8918	14.7086	13.9015	14.3554
ENSG00000065357	209.14	240.51	-0.15689	0.28707	0.47789	DGKA	chr12	+	56321103	56347811	5436	protein_coding	diacylglycerol_kinase_alpha_80kDa	192	220	258	234	1.37788	1.33914	1.6556	1.49343
ENSG00000065361	323.632	255.017	0.27738	0.045853	0.12779	ERBB3	chr12	+	56473641	56497289	5919	protein_coding	v-erb-b2_erythroblastic_leukemia_viral_oncogene_homolog_3_(avian)	300	337	238	284	1.97726	1.88393	1.40263	1.66463
ENSG00000065413	30.373	42.5132	-0.17753	0.29773	0.48879	ANKRD44	chr2	-	197831741	198175897	3686	protein_coding	ankyrin_repeat_domain_44	27	33	42	45	0.285758	0.296239	0.397475	0.423551
ENSG00000065427	5395.17	5519.85	-0.03238	0.44476	0.6332	KARS	chr16	-	75661622	75682541	2171	protein_coding	lysyl-tRNA_synthetase	4843	5806	5559	5736	87.0251	88.4914	89.3208	91.6639
ENSG00000065457	761.893	723.728	0.068264	0.4794	0.66476	ADAT1	chr16	-	75630879	75657198	2768	protein_coding	adenosine_deaminase_tRNA-specific_1	683	821	721	760	9.62597	9.81433	9.08625	9.52569
ENSG00000065485	746.256	1019.64	-0.41805	4.6071e-06	4.8128e-05	PDIA5	chr3	+	122785909	122944074	2232	protein_coding	protein_disulfide_isomerase_family_A_member_5	675	797	1075	1011	11.7978	11.8154	16.8008	15.7147
ENSG00000065491	438.585	395.37	0.13002	0.27855	0.4692	TBC1D22B	chr6	+	37225548	37300746	3462	protein_coding	TBC1_domain_family_member_22B	392	474	401	408	4.41722	4.53038	4.04048	4.08867
ENSG00000065518	1713.51	1591.6	0.10252	0.16542	0.32856	NDUFB4	chr3	+	120315156	120321347	1426	protein_coding	NADH_dehydrogenase_(ubiquinone)_1_beta_subcomplex_4_15kDa	1491	1900	1693	1563	40.7895	44.0877	41.4146	38.0267
ENSG00000065526	7633.96	7948.44	-0.054897	0.4988	0.68174	SPEN	chr1	+	16174359	16266955	12232	protein_coding	spen_homolog_transcriptional_regulator_(Drosophila)	6762	8323	8610	7649	21.5659	22.5147	24.5539	21.6948
ENSG00000065534	201.613	339.168	-0.60593	1.4034e-05	0.00013177	MYLK	chr3	-	123328896	123603178	10027	protein_coding	myosin_light_chain_kinase	186	211	344	350	0.723656	0.696298	1.19675	1.211
ENSG00000065548	5715.62	6029.85	-0.07656	0.067085	0.16992	ZC3H15	chr2	+	187350883	187374090	2138	protein_coding	zinc_finger_CCCH-type_containing_15	5245	6015	6136	6202	95.7035	93.0918	100.114	100.641
ENSG00000065559	806.651	943.746	-0.21062	0.019118	0.064346	MAP2K4	chr17	+	11924141	12047147	3856	protein_coding	mitogen-activated_protein_kinase_kinase_4	725	867	966	965	7.33485	7.43988	8.73888	8.68239
ENSG00000065600	476.301	473.404	0.0095013	0.93865	0.97169	TMEM206	chr1	-	212537273	212588243	2475	protein_coding	transmembrane_protein_206	391	556	444	525	6.16299	7.43333	6.25783	7.35924
ENSG00000065609	14.297	19.0628	-0.087736	0.54301	NA	SNAP91	chr6	-	84262599	84419410	4726	protein_coding	synaptosomal-associated_protein_91kDa	14	14	20	19	0.115564	0.0980207	0.147622	0.139479
ENSG00000065613	5028.49	5214.48	-0.051741	0.23491	0.41838	SLK	chr10	+	105726959	105788991	7766	protein_coding	STE20-like_kinase	4563	5353	5376	5293	22.9215	22.8078	24.1478	23.6458
ENSG00000065615	701.591	614.331	0.17347	0.087585	0.20682	CYB5R4	chr6	+	84569362	84670146	2255	protein_coding	cytochrome_b5_reductase_4	650	731	627	630	11.2449	10.7264	9.69922	9.69266
ENSG00000065618	0	3.42334	-0.071021	0.19192	NA	COL17A1	chr10	-	105791044	105845760	5734	protein_coding	collagen_type_XVII_alpha_1	0	0	4	3	0	0	0.0243343	0.0181515
ENSG00000065621	31.482	36.1751	-0.070434	0.6763	0.81445	GSTO2	chr10	+	106028631	106059616	2694	protein_coding	glutathione_S-transferase_omega_2	29	33	39	35	0.419943	0.405322	0.50499	0.450733
ENSG00000065665	465.28	521.613	-0.14389	0.21464	0.393	SEC61A2	chr10	+	12171636	12211960	2462	protein_coding	Sec61_alpha_2_subunit_(S._cerevisiae)	409	511	564	503	6.48075	6.86778	7.9911	7.08808
ENSG00000065675	137.716	167.739	-0.19526	0.23463	0.41815	PRKCQ	chr10	-	6469105	6622263	3285	protein_coding	protein_kinase_C_theta	128	143	195	148	1.52007	1.4404	2.07069	1.56306
ENSG00000065717	11.6723	12.7071	-0.020575	0.8701	NA	TLE2	chr19	-	2997636	3047633	2705	protein_coding	transducin-like_enhancer_of_split_2_(E(sp1)_homolog_Drosophila)	16	6	13	13	0.230751	0.0733952	0.167645	0.166734
ENSG00000065802	2658.63	2008.31	0.39131	3.645e-10	8.2292e-09	ASB1	chr2	+	239335383	239360891	6994	protein_coding	ankyrin_repeat_and_SOCS_box_containing_1	2427	2813	1969	2141	13.5374	13.3085	9.82055	10.6204
ENSG00000065809	589.11	742.14	-0.29984	0.0046946	0.020523	FAM107B	chr10	-	14560556	14816896	3785	protein_coding	family_with_sequence_similarity_107_member_B	533	629	814	704	5.49353	5.49881	7.50195	6.45291
ENSG00000065833	384.114	493.616	-0.31603	0.0074087	0.029994	ME1	chr6	-	83920108	84140797	3371	protein_coding	malic_enzyme_1_NADP(+)-dependent_cytosolic	351	406	504	506	4.06199	3.98521	5.2154	5.20764
ENSG00000065882	810.038	1096.56	-0.40833	3.3969e-06	3.6582e-05	TBC1D1	chr4	+	37892708	38140796	5700	protein_coding	TBC1_(tre-2/USP6_BUB2_cdc16)_domain_family_member_1	737	860	1087	1157	5.04409	4.99238	6.65228	7.04218
ENSG00000065883	2253.98	1930.35	0.21522	0.0011395	0.0061965	CDK13	chr7	+	39989636	40136733	7298	protein_coding	cyclin-dependent_kinase_13	2060	2382	2053	1896	11.0117	10.7999	9.81298	9.01329
ENSG00000065911	5582.3	5768.61	-0.046947	0.26324	0.45099	MTHFD2	chr2	+	74425689	74444692	4456	protein_coding	methylenetetrahydrofolate_dehydrogenase_(NADP+_dependent)_2_methenyltetrahydrofolate_cyclohydrolase	5082	5923	5813	5991	44.4918	43.9825	45.5062	46.6448
ENSG00000065923	200.823	218.417	-0.092228	0.5381	0.71333	SLC9A7	chrX	-	46464753	46618490	3838	protein_coding	solute_carrier_family_9_subfamily_A_(NHE7_cation_proton_antiporter_7)_member_7	177	220	213	234	1.79911	1.89671	1.93593	2.11524
ENSG00000065970	1058.61	971	0.11759	0.17411	0.34011	FOXJ2	chr12	+	8185299	8208099	5523	protein_coding	forkhead_box_J2	921	1174	968	1019	6.50541	7.03358	6.11387	6.401
ENSG00000065978	52424.4	52125.1	0.0081624	0.77627	0.87941	YBX1	chr1	+	43148098	43168020	1524	protein_coding	Y_box_binding_protein_1	47667	55694	54592	52050	1220.18	1209.22	1249.57	1184.91
ENSG00000065989	272.774	333.811	-0.24089	0.071956	0.17912	PDE4A	chr19	+	10527449	10580305	4603	protein_coding	phosphodiesterase_4A_cAMP-specific	247	291	343	340	2.09337	2.09187	2.59937	2.56264
ENSG00000066027	289.409	313.807	-0.097243	0.4748	0.66106	PPP2R5A	chr1	+	212458879	212535200	3123	protein_coding	protein_phosphatase_2_regulatory_subunit_B'_alpha	277	291	330	312	3.46017	3.08322	3.68602	3.46602
ENSG00000066032	0	0.486525	-0.0068971	0.7817	NA	CTNNA2	chr2	+	79412357	80875905	4349	protein_coding	catenin_(cadherin-associated_protein)_alpha_2	0	0	0	1	0	0	0	0.00797737
ENSG00000066044	5137.7	4765.33	0.10636	0.025708	0.081179	ELAVL1	chr19	-	8023463	8070543	6015	protein_coding	ELAV_(embryonic_lethal_abnormal_vision_Drosophila)-like_1_(Hu_antigen_R)	4680	5448	5026	4723	30.3529	29.9699	29.1476	27.2415
ENSG00000066056	54.651	120.224	-0.63004	0.0003357	0.0021748	TIE1	chr1	+	43766664	43788779	3882	protein_coding	tyrosine_kinase_with_immunoglobulin-like_and_EGF-like_domains_1	59	47	122	124	0.592907	0.400614	1.09628	1.10819
ENSG00000066084	3354.44	3412.84	-0.024809	0.63003	0.78369	DIP2B	chr12	+	50898768	51142450	8593	protein_coding	DIP2_disco-interacting_protein_2_homolog_B_(Drosophila)	3075	3534	3495	3488	13.9602	13.6083	14.1879	14.0825
ENSG00000066117	3699.47	3930.63	-0.085426	0.083843	0.20017	SMARCD1	chr12	+	50478755	50494495	3658	protein_coding	SWI/SNF_related_matrix_associated_actin_dependent_regulator_of_chromatin_subfamily_d_member_1	3305	4000	4074	3968	35.2466	36.1826	38.8502	37.6337
ENSG00000066135	3193.36	2880.5	0.14488	0.0068294	0.027974	KDM4A	chr1	+	44115829	44171186	4474	protein_coding	lysine_(K)-specific_demethylase_4A	2920	3373	2925	2969	25.4611	24.9462	22.8058	23.0231
ENSG00000066136	2143.67	2012.67	0.088435	0.16	0.32101	NFYC	chr1	+	41157320	41237275	2363	protein_coding	nuclear_transcription_factor_Y_gamma	1904	2331	2073	2045	31.4335	32.6409	30.6021	30.0247
ENSG00000066185	2.59693	0.973049	0.034656	0.54102	NA	ZMYND12	chr1	-	42896000	42921938	1775	protein_coding	zinc_finger_MYND-type_containing_12	3	2	0	2	0.0659345	0.0372834	0	0.0390913
ENSG00000066230	15.6971	12.2294	0.0651	0.63245	NA	SLC9A3	chr5	-	473425	524447	2584	protein_coding	solute_carrier_family_9_subfamily_A_(NHE3_cation_proton_antiporter_3)_member_3	14	17	15	10	0.211361	0.217691	0.202495	0.134263
ENSG00000066248	65.2975	86.0391	-0.21572	0.2206	0.40033	NGEF	chr2	-	233743396	233877982	3215	protein_coding	neuronal_guanine_nucleotide_exchange_factor	58	71	93	83	0.70378	0.730737	1.00906	0.895666
ENSG00000066279	7107.82	6740.94	0.075496	0.055163	0.14666	ASPM	chr1	-	197053258	197115824	10887	protein_coding	asp_(abnormal_spindle)_homolog_microcephaly_associated_(Drosophila)	6404	7621	6750	7044	22.9474	23.1626	21.6277	22.4471
ENSG00000066294	0	0.973049	-0.01697	0.54062	NA	CD84	chr1	-	160510885	160549306	8181	protein_coding	CD84_molecule	0	0	0	2	0	0	0	0.0084815
ENSG00000066322	2964.7	3045.99	-0.038513	0.47918	0.66452	ELOVL1	chr1	-	43829068	43833696	1477	protein_coding	ELOVL_fatty_acid_elongase_1	2713	3129	3053	3180	71.6571	70.0985	72.1044	74.6957
ENSG00000066336	3.44255	1.95493	0.034437	0.62938	NA	SPI1	chr11	-	47376411	47400127	1403	protein_coding	spleen_focus_forming_virus_(SFFV)_proviral_integration_oncogene_spi1	2	5	2	2	0.0556112	0.117922	0.0497265	0.0494563
ENSG00000066379	394.59	442.704	-0.14416	0.23393	0.41723	ZNRD1	chr6	+	30026676	30032686	3672	protein_coding	zinc_ribbon_domain_containing_1	364	413	433	473	3.86713	3.72161	4.1134	4.46897
ENSG00000066382	9.48202	18.0809	-0.16197	0.23233	NA	MPPED2	chr11	-	30406040	30608419	5591	protein_coding	metallophosphoesterase_domain_containing_2	7	12	18	19	0.0488426	0.0710191	0.112305	0.1179
ENSG00000066405	0.466708	0.486525	0.00024042	0.99356	NA	CLDN18	chr3	+	137717577	137752494	3520	protein_coding	claudin_18	0	1	0	1	0	0.00940028	0	0.00985613
ENSG00000066422	1623.87	1552.04	0.062206	0.37909	0.57278	ZBTB11	chr3	-	101367733	101396339	6020	protein_coding	zinc_finger_and_BTB_domain_containing_11	1480	1721	1548	1628	9.59081	9.4595	8.96995	9.38225
ENSG00000066427	627.68	719.367	-0.17928	0.073166	0.18112	ATXN3	chr14	-	92524896	92572965	6950	protein_coding	ataxin_3	563	676	725	747	3.16019	3.21844	3.63889	3.72893
ENSG00000066455	978.418	832.757	0.2166	0.014617	0.052275	GOLGA5	chr14	+	93260576	93306308	2969	protein_coding	golgin_A5	890	1039	842	862	11.6942	11.5795	9.89276	10.0727
ENSG00000066468	104.076	161.273	-0.42544	0.010416	0.039925	FGFR2	chr10	-	123237848	123357972	4255	protein_coding	fibroblast_growth_factor_receptor_2	101	103	163	167	0.926002	0.800979	1.3363	1.36165
ENSG00000066557	1879.54	2055.94	-0.12478	0.051836	0.14014	LRRC40	chr1	-	70610488	70671303	2884	protein_coding	leucine_rich_repeat_containing_40	1681	2030	2067	2140	22.7385	23.2908	25.0012	25.7435
ENSG00000066583	827.509	762.061	0.10997	0.24921	0.4347	ISOC1	chr5	+	128430444	128449721	1940	protein_coding	isochorismatase_domain_containing_1	734	901	808	751	14.7599	15.3676	14.5287	13.4303
ENSG00000066629	835.097	906.948	-0.11032	0.22594	0.40722	EML1	chr14	+	100204030	100408397	4535	protein_coding	echinoderm_microtubule_associated_protein_like_1	746	903	896	960	6.41729	6.58861	6.89202	7.34417
ENSG00000066651	464.115	555.652	-0.23051	0.038724	0.11202	TRMT11	chr6	+	126307576	126360937	2409	protein_coding	tRNA_methyltransferase_11_homolog_(S._cerevisiae)	417	499	560	577	6.75288	6.85405	8.10899	8.30975
ENSG00000066654	1759.99	1536.78	0.18797	0.0089596	0.035244	THUMPD1	chr16	-	20744986	20753406	4122	protein_coding	THUMP_domain_containing_1	1542	1939	1617	1527	14.5937	15.5652	13.6841	12.8523
ENSG00000066697	929.316	1080.22	-0.20386	0.018379	0.062596	MSANTD3	chr9	+	103189438	103213511	1991	protein_coding	Myb/SANT-like_DNA-binding_domain_containing_3	857	973	1131	1079	16.7919	16.1706	19.8156	18.8018
ENSG00000066735	757.203	794.304	-0.064233	0.50638	0.6877	KIF26A	chr14	+	104605060	104647231	6714	protein_coding	kinesin_family_member_26A	704	786	838	787	4.09055	3.87369	4.3539	4.0667
ENSG00000066739	1309.1	1221.21	0.095518	0.21962	0.39929	ATG2B	chr14	-	96747595	96830207	11628	protein_coding	autophagy_related_2B	1164	1422	1218	1281	3.90515	4.04649	3.65391	3.82202
ENSG00000066777	1799.15	1522.78	0.22936	0.0013069	0.0069588	ARFGEF1	chr8	-	68085747	68255912	7225	protein_coding	ADP-ribosylation_factor_guanine_nucleotide-exchange_factor_1_(brefeldin_A-inhibited)	1685	1853	1533	1583	9.09813	8.48636	7.4015	7.60137
ENSG00000066813	0	0.977467	-0.020057	0.50533	NA	ACSM2B	chr16	-	20547548	20587749	2935	protein_coding	acyl-CoA_synthetase_medium-chain_family_member_2B	0	0	1	1	0	0	0.0118852	0.0118206
ENSG00000066827	287.515	325.523	-0.14855	0.27748	0.46784	ZFAT	chr8	-	135490031	135725292	5472	protein_coding	zinc_finger_and_AT_hook_domain_containing	282	281	339	327	2.01045	1.6992	2.16107	2.07324
ENSG00000066855	1022.48	1145.56	-0.15527	0.064075	0.16413	MTFR1	chr8	+	66556969	66683496	2640	protein_coding	mitochondrial_fission_regulator_1	956	1055	1166	1178	14.1268	13.2231	15.4067	15.4807
ENSG00000066923	25.1514	15.6395	0.16401	0.27957	NA	STAG3	chr7	+	99775186	99819111	4450	protein_coding	stromal_antigen_3	26	23	16	16	0.227931	0.171022	0.125423	0.124741
ENSG00000066926	565.76	962.305	-0.70063	7.5955e-13	2.4558e-11	FECH	chr18	-	55215515	55254004	3853	protein_coding	ferrochelatase	485	636	982	987	4.91058	5.46188	8.89054	8.88724
ENSG00000066933	1615.4	1403.14	0.19456	0.0064145	0.026548	MYO9A	chr15	-	72114632	72410918	12409	protein_coding	myosin_IXA	1458	1729	1433	1438	4.58364	4.61043	4.02833	4.02042
ENSG00000067057	3032.79	3619.67	-0.24962	1.6328e-06	1.894e-05	PFKP	chr10	+	3109712	3179904	2769	protein_coding	phosphofructokinase_platelet	2739	3244	3618	3789	38.5886	38.7652	45.5786	47.4734
ENSG00000067064	2820.34	3098.81	-0.13296	0.017944	0.061421	IDI1	chr10	-	1085848	1095110	2301	protein_coding	isopentenyl-diphosphate_delta_isomerase_1	2605	2948	3225	3115	44.1653	42.393	48.891	46.9667
ENSG00000067066	1809.22	2204.52	-0.27532	1.5067e-05	0.00014	SP100	chr2	+	231280657	231408805	3882	protein_coding	SP100_nuclear_antigen	1619	1953	2220	2291	16.2698	16.6468	19.9486	20.4747
ENSG00000067082	2843.36	2683.72	0.080295	0.16416	0.32673	KLF6	chr10	-	3818188	3827473	4656	protein_coding	Kruppel-like_factor_6	2644	2951	2764	2727	22.1533	20.972	20.7081	20.3199
ENSG00000067113	203.216	188.594	0.080931	0.59626	0.75798	PPAP2A	chr5	-	54720682	54830878	1597	protein_coding	phosphatidic_acid_phosphatase_type_2A	183	218	180	206	4.4703	4.51685	3.93173	4.47519
ENSG00000067141	564.698	578.806	-0.033083	0.76889	0.87579	NEO1	chr15	+	73344051	73597547	7342	protein_coding	neogenin_1	542	566	625	559	2.87988	2.55085	2.96949	2.64147
ENSG00000067167	3475.95	3698.61	-0.087596	0.077586	0.18921	TRAM1	chr8	-	71485677	71520622	3394	protein_coding	translocation_associated_membrane_protein_1	3114	3748	3757	3811	35.7929	36.5402	38.614	38.9561
ENSG00000067177	962.887	1063.55	-0.13365	0.11914	0.26011	PHKA1	chrX	-	71798664	71934167	6173	protein_coding	phosphorylase_kinase_alpha_1_(muscle)	846	1058	1104	1072	5.34643	5.67118	6.23862	6.02487
ENSG00000067182	2471.72	2403.25	0.039045	0.51419	0.6948	TNFRSF1A	chr12	-	6437923	6451280	2223	protein_coding	tumor_necrosis_factor_receptor_superfamily_member_1A	2249	2624	2383	2535	39.4675	39.0578	37.3939	39.5628
ENSG00000067191	312.278	373.317	-0.21603	0.09525	0.22019	CACNB1	chr17	-	37329709	37353956	5308	protein_coding	calcium_channel_voltage-dependent_beta_1_subunit	277	340	365	399	2.03582	2.11949	2.39871	2.6079
ENSG00000067208	1307.95	1197.91	0.11969	0.12494	0.26891	EVI5	chr1	-	92974253	93257961	7403	protein_coding	ecotropic_viral_integration_site_5	1204	1372	1232	1219	6.34467	6.13239	5.80522	5.71275
ENSG00000067221	178.208	190.641	-0.069642	0.65517	0.80014	STOML1	chr15	-	74275547	74286963	3060	protein_coding	stomatin_(EPB72)-like_1	148	206	203	187	1.88682	2.22756	2.31414	2.12016
ENSG00000067225	59012.6	48867	0.27092	1.655e-31	2.2526e-29	PKM	chr15	-	72491370	72524164	3016	protein_coding	pyruvate_kinase_muscle	53655	62696	49789	50200	694.015	687.848	575.861	577.459
ENSG00000067248	1762.38	1972.65	-0.15729	0.019129	0.064368	DHX29	chr5	-	54552073	54603550	4557	protein_coding	DEAH_(Asp-Glu-Ala-His)_box_polypeptide_29	1633	1836	2045	1991	13.9797	13.3314	15.6542	15.158
ENSG00000067334	3584.68	3429.12	0.063058	0.21805	0.39744	DNTTIP2	chr1	-	94333373	94345474	4363	protein_coding	deoxynucleotidyltransferase_terminal_interacting_protein_2	3183	3899	3545	3471	28.4604	29.57	28.3431	27.6006
ENSG00000067365	526.908	603.004	-0.17505	0.1066	0.23935	METTL22	chr16	+	8715540	8740081	1672	protein_coding	methyltransferase_like_22	489	548	596	638	11.4094	10.845	12.4344	13.2383
ENSG00000067369	4338.7	4078.73	0.087105	0.065733	0.16739	TP53BP1	chr15	-	43699407	43802926	6346	protein_coding	tumor_protein_p53_binding_protein_1	3973	4576	4118	4228	24.4235	23.86	22.6361	23.1145
ENSG00000067445	1329.9	1282.9	0.04978	0.5132	0.69401	TRO	chrX	+	54946895	54957864	4647	protein_coding	trophinin	1183	1444	1307	1318	9.93121	10.282	9.81112	9.83992
ENSG00000067533	1478.41	1662.83	-0.16145	0.025513	0.080735	RRP15	chr1	+	218458629	218511325	7771	protein_coding	ribosomal_RNA_processing_15_homolog_(S._cerevisiae)	1301	1622	1738	1664	6.53116	6.90649	7.80169	7.42891
ENSG00000067560	12401.6	9951.07	0.31447	1.0212e-18	6.3452e-17	RHOA	chr3	-	49396578	49450431	2031	protein_coding	ras_homolog_family_member_A	11118	13363	10394	9965	213.554	217.71	178.521	170.222
ENSG00000067596	2554.26	2448.56	0.058775	0.33541	0.52813	DHX8	chr17	+	41561233	41621831	6215	protein_coding	DEAH_(Asp-Glu-Ala-His)_box_polypeptide_8	2328	2707	2397	2614	14.6127	14.4122	13.4537	14.592
ENSG00000067601	81.0546	107.446	-0.23629	0.17596	0.34269	PMS2P4	chr7	-	66752528	66767894	1052	pseudogene	postmeiotic_segregation_increased_2_pseudogene_4	78	81	93	127	2.89247	2.54773	3.08378	4.18829
ENSG00000067606	111.686	168.602	-0.40243	0.014546	0.052072	PRKCZ	chr1	+	1981909	2116834	2326	protein_coding	protein_kinase_C_zeta	92	130	170	175	1.54301	1.84934	2.5495	2.61022
ENSG00000067704	4520.93	4719.89	-0.060676	0.18612	0.35593	IARS2	chr1	+	220267444	220321380	3557	protein_coding	isoleucyl-tRNA_synthetase_2_mitochondrial	4018	4913	4871	4786	44.0673	45.7032	47.7694	46.6807
ENSG00000067715	785.506	768.231	0.028472	0.76627	0.87467	SYT1	chr12	+	79257773	79845788	4808	protein_coding	synaptotagmin_I	734	811	773	799	5.95555	5.58136	5.60829	5.76542
ENSG00000067798	1563.49	2175.51	-0.4576	1.9418e-10	4.5502e-09	NAV3	chr12	+	78224685	78606790	9821	protein_coding	neuron_navigator_3	1494	1575	2262	2189	5.93451	5.3065	8.03438	7.73284
ENSG00000067829	1146	1161.2	-0.01753	0.82712	0.90821	IDH3G	chrX	-	153051221	153059978	1712	protein_coding	isocitrate_dehydrogenase_3_(NAD+)_gamma	1018	1246	1182	1194	23.1971	24.0823	24.084	24.1963
ENSG00000067836	345.456	350.344	-0.017854	0.89007	0.94553	ROGDI	chr16	-	4846969	4852951	2684	protein_coding	rogdi_homolog_(Drosophila)	320	360	341	376	4.65112	4.43817	4.43188	4.8602
ENSG00000067840	214.917	214.538	0.0019202	0.98966	0.99456	PDZD4	chrX	-	153067621	153096020	3689	protein_coding	PDZ_domain_containing_4	194	230	216	223	2.05155	2.06302	2.04249	2.09723
ENSG00000067842	12.5457	4.86966	0.13643	0.20883	NA	ATP2B3	chrX	+	152783134	152848397	6742	protein_coding	ATPase_Ca++_transporting_plasma_membrane_3	10	15	1	9	0.057863	0.0736184	0.00517401	0.046313
ENSG00000067900	3551.16	3000.43	0.23795	4.4256e-06	4.647e-05	ROCK1	chr18	-	18529701	18691812	6650	protein_coding	Rho-associated_coiled-coil_containing_protein_kinase_1	3184	3826	3091	3048	18.6785	19.0374	16.2141	15.9017
ENSG00000067955	2330.9	2609.38	-0.15886	0.0087372	0.034483	CBFB	chr16	+	67063019	67134961	3136	protein_coding	core-binding_factor_beta_subunit	2176	2409	2677	2662	27.069	25.4182	29.7775	29.4497
ENSG00000067992	238.252	285.942	-0.20587	0.15166	0.30892	PDK3	chrX	+	24483338	24557954	1921	protein_coding	pyruvate_dehydrogenase_kinase_isozyme_3	194	280	300	285	3.93971	4.82297	5.44765	5.14714
ENSG00000068001	932.722	1019.6	-0.11983	0.16795	0.33189	HYAL2	chr3	-	50355221	50360337	4054	protein_coding	hyaluronoglucosaminidase_2	832	1010	1067	1019	8.00626	8.24368	9.18113	8.72046
ENSG00000068024	2012.29	1737.62	0.20393	0.0025261	0.012186	HDAC4	chr2	-	239969864	240323348	8976	protein_coding	histone_deacetylase_4	1795	2179	1707	1849	7.80138	8.03264	6.63386	7.14666
ENSG00000068028	681.647	1033.96	-0.55077	1.0554e-08	1.8901e-07	RASSF1	chr3	-	50367219	50378411	2060	protein_coding	Ras_association_(RalGDS/AF-6)_domain_family_member_1	577	775	1012	1104	10.9269	12.4485	17.1368	18.5931
ENSG00000068078	326.515	406.21	-0.26585	0.036772	0.10755	FGFR3	chr4	+	1795034	1810599	4293	protein_coding	fibroblast_growth_factor_receptor_3	285	361	432	399	2.58985	2.78247	3.51025	3.22449
ENSG00000068079	492.515	600.032	-0.25303	0.027402	0.085371	IFI35	chr17	+	41158742	41166473	1241	protein_coding	interferon-induced_protein_35	480	485	584	644	15.089	12.9316	16.4156	18.0038
ENSG00000068097	784.272	855.721	-0.1164	0.20747	0.38329	HEATR6	chr17	-	58120555	58156292	3932	protein_coding	HEAT_repeat_containing_6	704	844	864	887	6.98472	7.10252	7.66507	7.82635
ENSG00000068120	2300.37	1907.6	0.26167	4.7266e-05	0.00039135	COASY	chr17	+	40713485	40718295	2458	protein_coding	CoA_synthase	2009	2542	1969	1934	31.8851	34.2198	27.9434	27.2975
ENSG00000068137	1083.68	872.776	0.29261	0.00073164	0.004287	PLEKHH3	chr17	-	40819932	40829048	4339	protein_coding	pleckstrin_homology_domain_containing_family_H_(with_MyTH4_domain)_member_3	962	1179	870	916	8.64919	8.991	6.99432	7.32411
ENSG00000068305	1652.94	1457.95	0.17223	0.01768	0.060693	MEF2A	chr15	+	100017370	100256671	5824	protein_coding	myocyte_enhancer_factor_2A	1540	1712	1505	1478	10.3155	9.72671	9.01428	8.80444
ENSG00000068308	1684.49	1830.95	-0.115	0.093316	0.21684	OTUD5	chrX	-	48779305	48815648	2740	protein_coding	OTU_domain_containing_5	1490	1839	1909	1837	21.2142	22.2083	24.3036	23.2599
ENSG00000068323	1657.51	1690.62	-0.02763	0.68832	0.82288	TFE3	chrX	-	48886242	48901012	3415	protein_coding	transcription_factor_binding_to_IGHM_enhancer_3	1507	1761	1751	1708	17.2152	17.0629	17.8859	17.3519
ENSG00000068354	570.548	573.286	-0.0052162	0.96129	0.98227	TBC1D25	chrX	+	48397845	48420997	4042	protein_coding	TBC1_domain_family_member_25	497	632	587	586	4.79678	5.17374	5.06591	5.02979
ENSG00000068366	1962.91	1633.97	0.25377	0.00020043	0.0013864	ACSL4	chrX	-	108872579	108976632	5333	protein_coding	acyl-CoA_synthetase_long-chain_family_member_4	1812	2053	1703	1640	13.2549	12.738	11.1393	10.6689
ENSG00000068383	1015.33	1019.54	-0.0061473	0.94236	0.97348	INPP5A	chr10	+	134351324	134596979	2962	protein_coding	inositol_polyphosphate-5-phosphatase_40kDa	933	1067	1053	1033	12.2882	11.9196	12.4011	12.0994
ENSG00000068394	812.695	790.399	0.036544	0.70015	0.83112	GPKOW	chrX	-	48970334	48980151	1735	protein_coding	G_patch_domain_and_KOW_motifs	746	855	835	782	16.7737	16.3061	16.7881	15.6371
ENSG00000068400	1230.1	1161.23	0.078473	0.32007	0.51251	GRIPAP1	chrX	-	48830134	48858675	3278	protein_coding	GRIP1_associated_protein_1	1120	1305	1187	1189	13.329	13.173	12.6316	12.5841
ENSG00000068438	1052.73	1224.31	-0.206	0.010676	0.04075	FTSJ1	chrX	+	48334541	48344752	1986	protein_coding	FtsJ_RNA_methyltransferase_homolog_1_(E._coli)	955	1121	1260	1245	18.7592	18.6771	22.1313	21.749
ENSG00000068489	3740.18	3291.77	0.18032	0.00036039	0.002321	PRR11	chr17	+	57232860	57282066	2334	protein_coding	proline_rich_11	3386	3991	3402	3333	56.5948	56.5802	50.8451	49.5431
ENSG00000068615	2590.22	2889.96	-0.15424	0.0081952	0.032723	REEP1	chr2	-	86441116	86565206	3857	protein_coding	receptor_accessory_protein_1	2392	2708	2865	3049	24.1937	23.2318	25.9114	27.4256
ENSG00000068650	888.205	987.241	-0.14299	0.10264	0.23253	ATP11A	chr13	+	113344643	113541482	8858	protein_coding	ATPase_class_VI_type_11A	814	936	1010	1010	3.58491	3.49642	3.97742	3.9558
ENSG00000068654	8736.91	8529.4	0.033765	0.39265	0.58563	POLR1A	chr2	-	86247339	86333278	12749	protein_coding	polymerase_(RNA)_I_polypeptide_A_194kDa	8087	9112	8842	8609	24.7458	23.6495	24.193	23.4275
ENSG00000068697	8608.65	7905.37	0.1219	0.00097322	0.0054335	LAPTM4A	chr2	-	20232411	20251789	1765	protein_coding	lysosomal_protein_transmembrane_4_alpha	7652	9354	8001	8175	169.13	175.362	158.13	160.691
ENSG00000068724	586.051	620.024	-0.07377	0.49553	0.67876	TTC7A	chr2	+	47143296	47303276	5157	protein_coding	tetratricopeptide_repeat_domain_7A	546	607	594	675	4.13034	3.89471	4.01795	4.54104
ENSG00000068745	2485.01	2510.63	-0.013847	0.82219	0.90572	IP6K2	chr3	-	48725436	48777786	2490	protein_coding	inositol_hexakisphosphate_kinase_2	2193	2719	2460	2678	34.3581	36.1321	34.4629	37.313
ENSG00000068784	988.029	1103.21	-0.14989	0.090133	0.21141	SRBD1	chr2	-	45615819	45839304	3681	protein_coding	S1_RNA_binding_domain_1	941	999	1159	1098	9.97273	8.98014	10.9833	10.3487
ENSG00000068793	3842.37	3342.73	0.19633	0.00010171	0.00076825	CYFIP1	chr15	+	22892005	23006016	6863	protein_coding	cytoplasmic_FMR1_interacting_protein_1	3524	4046	3374	3466	20.0314	19.5072	17.1493	17.5212
ENSG00000068796	2583.52	2385.91	0.11156	0.05334	0.14322	KIF2A	chr5	+	61601989	61833076	3360	protein_coding	kinesin_heavy_chain_member_2A	2337	2759	2422	2460	27.1337	27.1704	25.1449	25.4006
ENSG00000068831	60.5426	60.1606	0.0038082	0.98279	0.99106	RASGRP2	chr11	-	64494383	64512928	2983	protein_coding	RAS_guanyl_releasing_protein_2_(calcium_and_DAG-regulated)	57	62	72	51	0.745438	0.687737	0.841967	0.593152
ENSG00000068878	4695.63	5132.83	-0.12678	0.011277	0.042557	PSME4	chr2	-	54091204	54197977	7099	protein_coding	proteasome_(prosome_macropain)_activator_subunit_4	4429	4799	5176	5327	24.3388	22.3685	25.4339	26.0336
ENSG00000068885	444.162	414.388	0.08599	0.4726	0.65944	IFT80	chr3	-	159974774	160117668	4306	protein_coding	intraflagellar_transport_80_homolog_(Chlamydomonas)	413	461	411	437	3.74168	3.54251	3.32953	3.52092
ENSG00000068903	2180.72	1921.37	0.17699	0.0068585	0.028079	SIRT2	chr19	-	39369197	39390502	4734	protein_coding	sirtuin_2	1906	2408	2002	1929	15.7067	16.8311	14.752	14.1369
ENSG00000068912	1446.85	1394.35	0.0506	0.49065	0.67436	ERLEC1	chr2	+	54014181	54045956	2433	protein_coding	endoplasmic_reticulum_lectin_1	1319	1533	1425	1428	21.1491	20.8489	20.4309	20.3627
ENSG00000068971	389.414	540.513	-0.40774	0.00067555	0.0039894	PPP2R5B	chr11	+	64685025	64701945	2745	protein_coding	protein_phosphatase_2_regulatory_subunit_B'_beta	321	453	547	559	4.56197	5.46059	6.95121	7.0651
ENSG00000068976	78.6887	79.626	-0.0084863	0.96152	0.98227	PYGM	chr11	-	64513861	64527769	3198	protein_coding	phosphorylase_glycogen_muscle	67	89	73	90	0.817309	0.920863	0.796269	0.976367
ENSG00000069011	967.397	1095.42	-0.16857	0.054904	0.14621	PITX1	chr5	-	134362615	134370503	3216	protein_coding	paired-like_homeodomain_1	908	994	1159	1082	11.0144	10.2271	12.5714	11.6724
ENSG00000069020	363.339	455.486	-0.28196	0.019656	0.065756	MAST4	chr5	+	65892176	66465423	10733	protein_coding	microtubule_associated_serine/threonine_kinase_family_member_4	327	390	463	469	1.18855	1.20234	1.50479	1.516
ENSG00000069122	2.21801	0	0.038213	0.34094	NA	GPR116	chr6	-	46820249	46922680	5810	protein_coding	G_protein-coupled_receptor_116	4	0	0	0	0.026858	0	0	0
ENSG00000069188	282.52	267.414	0.06377	0.64826	0.79556	SDK2	chr17	-	71330523	71640228	10723	protein_coding	sidekick_cell_adhesion_molecule_2	257	300	291	256	0.93499	0.925739	0.946656	0.828271
ENSG00000069206	1.66351	0.973049	0.012427	0.78593	NA	ADAM7	chr8	+	24298443	24384483	3367	protein_coding	ADAM_metallopeptidase_domain_7	3	0	0	2	0.0347591	0	0	0.020608
ENSG00000069248	3150.26	3267.19	-0.051791	0.32309	0.5155	NUP133	chr1	-	229577045	229644103	4169	protein_coding	nucleoporin_133kDa	2881	3327	3345	3340	26.9589	26.4061	27.9885	27.7948
ENSG00000069275	26901.6	26354.7	0.02941	0.31215	0.50456	NUCKS1	chr1	-	205681947	205719404	6496	protein_coding	nuclear_casein_kinase_and_cyclin-dependent_kinase_substrate_1	24332	28732	27457	26463	146.124	146.354	147.443	141.332
ENSG00000069329	5043.62	4705.37	0.098611	0.024298	0.077527	VPS35	chr16	-	46690054	46723430	6780	protein_coding	vacuolar_protein_sorting_35_homolog_(S._cerevisiae)	4544	5408	4778	4850	26.1456	26.3931	24.5828	24.8177
ENSG00000069345	2905.87	2621.7	0.14456	0.0096131	0.037322	DNAJA2	chr16	-	46989299	47007699	3097	protein_coding	DnaJ_(Hsp40)_homolog_subfamily_A_member_2	2633	3098	2713	2651	33.1665	33.0997	30.558	29.6973
ENSG00000069399	377.867	298.03	0.28601	0.029695	0.090638	BCL3	chr19	+	45250962	45263301	2038	protein_coding	B-cell_CLL/lymphoma_3	333	414	283	327	6.37426	6.72171	4.84393	5.56663
ENSG00000069424	172.931	170.632	0.013904	0.92999	0.96707	KCNAB2	chr1	+	6051526	6161253	4273	protein_coding	potassium_voltage-gated_channel_shaker-related_subfamily_beta_member_2	157	184	189	160	1.43337	1.42485	1.54292	1.29908
ENSG00000069431	4.08485	6.84668	-0.059858	0.53636	NA	ABCC9	chr12	-	21950335	22094336	8293	protein_coding	ATP-binding_cassette_sub-family_C_(CFTR/MRP)_member_9	4	4	8	6	0.0188165	0.01596	0.0336507	0.0251009
ENSG00000069482	382.27	514.377	-0.36422	0.0035825	0.0163	GAL	chr11	+	68451247	68458643	818	protein_coding	galanin/GMAP_prepropeptide	330	427	578	474	15.738	17.2726	24.6485	20.1036
ENSG00000069493	21.9999	28.3819	-0.10024	0.52376	NA	CLEC2D	chr12	+	9809270	9848413	1855	protein_coding	C-type_lectin_domain_family_2_member_D	22	21	37	21	0.462667	0.374592	0.695782	0.392757
ENSG00000069509	466.828	469.436	-0.0064632	0.95865	0.98131	FUNDC1	chrX	-	44382885	44402247	1196	protein_coding	FUN14_domain_containing_1	416	506	537	423	13.5691	13.9992	15.6624	12.2704
ENSG00000069535	3.79373	7.81973	-0.079669	0.39964	NA	MAOB	chrX	-	43625858	43741693	2566	protein_coding	monoamine_oxidase_B	6	1	8	8	0.0912189	0.0128952	0.108755	0.108164
ENSG00000069667	93.018	111.851	-0.16099	0.35303	0.54679	RORA	chr15	-	60780483	61521518	10844	protein_coding	RAR-related_orphan_receptor_A	92	90	99	130	0.33097	0.274623	0.318465	0.415913
ENSG00000069696	61.8827	48.8733	0.15967	0.36529	0.55881	DRD4	chr11	+	637293	640706	1375	protein_coding	dopamine_receptor_D4	51	72	50	50	1.44696	1.73266	1.26848	1.26158
ENSG00000069702	321.732	370.991	-0.17318	0.17777	0.34499	TGFBR3	chr1	-	92145902	92371892	6416	protein_coding	transforming_growth_factor_beta_receptor_III	289	346	389	370	1.75721	1.78441	2.11495	2.00072
ENSG00000069712	43.852	35.1932	0.1231	0.47445	0.66105	KIAA1107	chr1	+	92632542	92650280	4622	protein_coding	KIAA1107	37	50	37	35	0.312293	0.357951	0.279246	0.262716
ENSG00000069812	4.08485	3.42776	0.014267	0.8618	NA	HES2	chr1	-	6472478	6484730	4262	protein_coding	hairy_and_enhancer_of_split_2_(Drosophila)	4	4	5	2	0.0366131	0.0310549	0.0409234	0.0162804
ENSG00000069849	3195.8	3485.79	-0.1226	0.017239	0.05961	ATP1B3	chr3	+	141594966	141645356	1951	protein_coding	ATPase_Na+/K+_transporting_beta_3_polypeptide	2884	3421	3598	3534	57.6671	58.0202	64.3309	62.8432
ENSG00000069869	636.048	651.325	-0.029933	0.77565	0.87919	NEDD4	chr15	-	56119120	56285944	7235	protein_coding	neural_precursor_cell_expressed_developmentally_down-regulated_4_E3_ubiquitin_protein_ligase	552	707	631	702	2.9764	3.23344	3.04233	3.36626
ENSG00000069943	134.56	148.61	-0.094595	0.56718	0.73614	PIGB	chr15	+	55611158	55647846	2172	protein_coding	phosphatidylinositol_glycan_anchor_biosynthesis_class_B	108	160	160	144	1.93979	2.4375	2.56966	2.30013
ENSG00000069956	1492.29	2075.97	-0.45879	1.2619e-11	3.4949e-10	MAPK6	chr15	+	52244303	52358462	4238	protein_coding	mitogen-activated_protein_kinase_6	1374	1565	2086	2162	12.6478	12.219	17.1699	17.6988
ENSG00000069966	495.454	495.12	0.0003599	0.99746	0.99909	GNB5	chr15	-	52413117	52483566	3091	protein_coding	guanine_nucleotide_binding_protein_(G_protein)_beta_5	455	521	514	499	5.74252	5.57728	5.80069	5.6008
ENSG00000069974	261.888	217.033	0.21406	0.14047	0.29225	RAB27A	chr15	-	55495164	55611311	3459	protein_coding	RAB27A_member_RAS_oncogene_family	224	295	230	214	2.52632	2.82199	2.31949	2.14641
ENSG00000069998	1671.21	1798.49	-0.10123	0.13613	0.28584	CECR5	chr22	-	17618401	17646177	3614	protein_coding	cat_eye_syndrome_chromosome_region_candidate_5	1477	1826	1828	1852	15.9435	16.7185	17.6443	17.7788
ENSG00000070010	2820.03	2991.13	-0.082862	0.1362	0.28593	UFD1L	chr22	-	19437464	19466738	5038	protein_coding	ubiquitin_fusion_degradation_1_like_(yeast)	2543	3021	2969	3152	19.6915	19.8416	20.5574	21.7059
ENSG00000070018	1993.45	1962.81	0.021681	0.73399	0.85273	LRP6	chr12	-	12268959	12419946	10020	protein_coding	low_density_lipoprotein_receptor-related_protein_6	1793	2141	2021	1995	6.98076	7.07021	7.03581	6.90755
ENSG00000070019	0.554503	0.973049	-0.0087822	0.80939	NA	GUCY2C	chr12	-	14765576	14849519	3834	protein_coding	guanylate_cyclase_2C_(heat_stable_enterotoxin_receptor)	1	0	0	2	0.0101751	0	0	0.0180978
ENSG00000070031	23.6912	53.2697	-0.43013	0.01204	0.044891	SCT	chr11	-	626431	627143	366	protein_coding	secretin	20	27	54	55	2.13176	2.44099	5.14669	5.21351
ENSG00000070047	3054.67	2594.93	0.22909	3.7265e-05	0.0003168	PHRF1	chr11	+	576486	612222	5523	protein_coding	PHD_and_ring_finger_domains_1	2781	3241	2599	2711	19.6434	19.4172	16.4152	17.0296
ENSG00000070061	3536.64	3536.34	0.00011561	0.99822	0.99915	IKBKAP	chr9	-	111629797	111696396	5905	protein_coding	inhibitor_of_kappa_light_polypeptide_gene_enhancer_in_B-cells_kinase_complex-associated_protein	3194	3783	3697	3538	21.1011	21.1983	21.8396	20.7868
ENSG00000070081	620.273	743.308	-0.23878	0.016832	0.058469	NUCB2	chr11	+	17229700	17371521	3402	protein_coding	nucleobindin_2	569	653	748	773	6.52481	6.3513	7.66978	7.88305
ENSG00000070087	3496.78	4396.06	-0.32433	4.5116e-11	1.1312e-09	PFN2	chr3	-	149682691	149768575	2261	protein_coding	profilin_2	3229	3656	4475	4520	55.7131	53.5044	69.0412	69.3564
ENSG00000070159	485.944	385.223	0.28871	0.017278	0.059714	PTPN3	chr9	-	112137974	112260590	8765	protein_coding	protein_tyrosine_phosphatase_non-receptor_type_3	453	503	417	371	2.01621	1.89889	1.65959	1.46849
ENSG00000070182	49.4248	82.1735	-0.35528	0.044412	0.12474	SPTB	chr14	-	65213002	65346601	10063	protein_coding	spectrin_beta_erythrocytic	42	56	99	69	0.162822	0.184138	0.343181	0.237887
ENSG00000070190	0	0.486525	-0.0068971	0.7817	NA	DAPP1	chr4	+	100737990	100791311	2955	protein_coding	dual_adaptor_of_phosphotyrosine_and_3-phosphoinositides	0	0	0	1	0	0	0	0.0117406
ENSG00000070214	391.35	653.567	-0.65445	7.4032e-09	1.3599e-07	SLC44A1	chr9	+	108006903	108201452	10511	protein_coding	solute_carrier_family_44_member_1	359	412	698	639	1.33242	1.29699	2.31647	2.10914
ENSG00000070269	600.144	496.903	0.24039	0.031936	0.096104	TMEM260	chr14	+	56955072	57117324	4264	protein_coding	transmembrane_protein_260	563	617	477	540	5.15088	4.78797	3.90227	4.39365
ENSG00000070366	1477.53	1571.95	-0.086105	0.24635	0.43176	SMG6	chr17	-	1963133	2207065	6331	protein_coding	smg-6_homolog_nonsense_mediated_mRNA_decay_factor_(C._elegans)	1376	1531	1650	1566	8.47883	8.00178	9.09133	8.5816
ENSG00000070367	3281.93	2850.82	0.19821	0.000196	0.0013597	EXOC5	chr14	-	57670518	57735726	7296	protein_coding	exocyst_complex_component_5	2988	3482	2926	2907	15.9767	15.7917	13.9896	13.8232
ENSG00000070371	654.939	587.413	0.14072	0.17833	0.34566	CLTCL1	chr22	-	19166986	19279239	5513	protein_coding	clathrin_heavy_chain-like_1	613	675	591	611	4.33773	4.05135	3.73951	3.84505
ENSG00000070388	3.61814	4.90942	-0.021963	0.7751	NA	FGF22	chr19	+	639588	643703	1712	protein_coding	fibroblast_growth_factor_22	4	3	10	0	0.0911478	0.0579831	0.203757	0
ENSG00000070404	281.531	340.724	-0.2276	0.092496	0.21535	FSTL3	chr19	+	676392	683385	2501	protein_coding	follistatin-like_3_(secreted_glycoprotein)	267	286	366	331	4.16474	3.78387	5.10485	4.59159
ENSG00000070413	3774.55	3092.51	0.28151	2.7394e-08	4.5416e-07	DGCR2	chr22	-	19023795	19109967	4814	protein_coding	DiGeorge_syndrome_critical_region_gene_2	3400	4048	3121	3207	27.5526	27.8239	22.6154	23.1122
ENSG00000070423	2286.53	1865.37	0.28416	5.4727e-06	5.6025e-05	RNF126	chr19	-	647526	663209	2092	protein_coding	ring_finger_protein_126	2064	2447	1881	1936	38.4891	38.704	31.3648	32.1065
ENSG00000070444	1639.23	1426.66	0.19019	0.009991	0.0386	MNT	chr17	-	2287354	2304412	4996	protein_coding	MNT_MAX_dimerization_protein	1538	1685	1470	1449	12.0095	11.1599	10.2639	10.0622
ENSG00000070476	869.264	859.131	0.01589	0.86051	0.92846	ZXDC	chr3	-	126156444	126194762	4639	protein_coding	ZXD_family_zinc_finger_C	779	937	865	893	6.55093	6.68342	6.5044	6.67845
ENSG00000070495	1083.54	959.793	0.16448	0.051525	0.13954	JMJD6	chr17	-	74708919	74722866	5298	protein_coding	jumonji_domain_containing_6	971	1168	964	1000	7.14986	7.29482	6.34718	6.54843
ENSG00000070501	980.128	1008.06	-0.036834	0.67796	0.81576	POLB	chr8	+	42195972	42229326	1341	protein_coding	polymerase_(DNA_directed)_beta	851	1089	986	1077	24.7566	26.8709	25.6486	27.8635
ENSG00000070540	547.217	625.676	-0.17423	0.10697	0.23991	WIPI1	chr17	-	66417089	66453654	1886	protein_coding	WD_repeat_domain_phosphoinositide_interacting_1	513	563	662	618	10.6112	9.87758	12.2442	11.3683
ENSG00000070601	748.936	970.43	-0.34542	0.00019864	0.0013747	FRMPD1	chr9	+	37650997	37746901	5465	protein_coding	FERM_and_PDZ_domain_containing_1	663	817	949	1037	4.73275	4.9467	6.05748	6.58321
ENSG00000070610	1582.8	1129.58	0.46317	1.5931e-09	3.3044e-08	GBA2	chr9	-	35736863	35749983	3757	protein_coding	glucosidase_beta_(bile_acid)_2	1395	1734	1182	1129	14.4852	15.2718	10.9747	10.4256
ENSG00000070614	4069.93	3654.36	0.1526	0.0016494	0.0084728	NDST1	chr5	+	149865381	149937773	8030	protein_coding	N-deacetylase/N-sulfotransferase_(heparan_glucosaminyl)_1	3644	4391	3761	3716	17.7032	18.0939	16.3382	16.055
ENSG00000070669	1444.24	1848.42	-0.34198	1.6782e-06	1.9372e-05	ASNS	chr7	-	97481430	97501854	2356	protein_coding	asparagine_synthetase_(glutamine-hydrolyzing)	1353	1487	1899	1883	22.4033	20.8843	28.1168	27.7283
ENSG00000070718	1352.02	1496.54	-0.13938	0.058476	0.15331	AP3M2	chr8	+	42010464	42029191	3669	protein_coding	adaptor-related_protein_complex_3_mu_2_subunit	1201	1470	1540	1522	12.7698	13.2572	14.6416	14.3918
ENSG00000070729	0	0.486525	-0.0068971	0.7817	NA	CNGB1	chr16	-	57917503	58005020	4364	protein_coding	cyclic_nucleotide_gated_channel_beta_1	0	0	0	1	0	0	0	0.00794995
ENSG00000070731	24.4813	20.518	0.060977	0.69008	NA	ST6GALNAC2	chr17	-	74559792	74583038	5654	protein_coding	ST6_(alpha-N-acetyl-neuraminyl-23-beta-galactosyl-13)-N-acetylgalactosaminide_alpha-26-sialyltransferase_2	29	18	19	23	0.200093	0.105342	0.117223	0.141131
ENSG00000070756	35099.1	32260.3	0.12096	7.3671e-06	7.2961e-05	PABPC1	chr8	-	101698044	101735037	3485	protein_coding	poly(A)_binding_protein_cytoplasmic_1	31612	37647	32236	33779	353.866	357.447	322.667	336.274
ENSG00000070759	131.764	99.2283	0.26249	0.12102	0.26296	TESK2	chr1	-	45809555	45956872	3074	protein_coding	testis-specific_kinase_2	124	135	105	98	1.57365	1.45316	1.19152	1.10604
ENSG00000070761	1109.21	1155.85	-0.055194	0.4996	0.68218	C16orf80	chr16	-	58147496	58163354	1605	protein_coding	chromosome_16_open_reading_frame_80	971	1223	1182	1183	23.6012	25.2136	25.6896	25.5716
ENSG00000070770	2993.44	2824.56	0.082107	0.14172	0.29417	CSNK2A2	chr16	-	58191811	58231824	4978	protein_coding	casein_kinase_2_alpha_prime_polypeptide	2647	3269	2818	2962	20.7438	21.7292	19.747	20.6433
ENSG00000070778	942.592	953.41	-0.01609	0.85495	0.9256	PTPN21	chr14	-	88932122	89021077	6166	protein_coding	protein_tyrosine_phosphatase_non-receptor_type_21	870	986	951	1000	5.50435	5.29124	5.38013	5.62659
ENSG00000070785	1104.9	1196.98	-0.10896	0.17602	0.34275	EIF2B3	chr1	-	45316450	45452282	1659	protein_coding	eukaryotic_translation_initiation_factor_2B_subunit_3_gamma_58kDa	991	1190	1240	1209	23.3033	23.7347	26.073	25.283
ENSG00000070808	14.1214	16.5993	-0.044774	0.74857	NA	CAMK2A	chr5	-	149599054	149669854	5322	protein_coding	calcium/calmodulin-dependent_protein_kinase_II_alpha	12	16	13	21	0.0879623	0.0994784	0.0852087	0.136897
ENSG00000070814	6738.26	7162.04	-0.087205	0.026102	0.082146	TCOF1	chr5	+	149737202	149779871	5240	protein_coding	Treacher_Collins-Franceschetti_syndrome_1	6155	7125	7360	7294	45.8233	44.9922	48.9962	48.2929
ENSG00000070831	9084.29	8381.03	0.11474	0.0016337	0.0084026	CDC42	chr1	+	22379120	22419437	2254	protein_coding	cell_division_cycle_42	8296	9608	8626	8522	143.584	141.047	133.497	131.171
ENSG00000070882	2203.77	1781.69	0.29493	7.8108e-06	7.6877e-05	OSBPL3	chr7	-	24836158	25021253	6760	protein_coding	oxysterol_binding_protein-like_3	2041	2297	1770	1876	11.7784	11.2434	9.13361	9.62798
ENSG00000070886	17.9151	22.9771	-0.088617	0.56009	NA	EPHA8	chr1	+	22890057	22930087	4943	protein_coding	EPH_receptor_A8	18	17	25	22	0.14206	0.1138	0.176427	0.154412
ENSG00000070915	1.02121	1.46399	-0.010836	0.83053	NA	SLC12A3	chr16	+	56899119	56949762	5567	protein_coding	solute_carrier_family_12_(sodium/chloride_transporters)_member_3	1	1	1	2	0.00700759	0.00594378	0.00626606	0.012464
ENSG00000070950	1466.52	1344.49	0.11874	0.11164	0.24762	RAD18	chr3	-	8817088	9005457	5886	protein_coding	RAD18_homolog_(S._cerevisiae)	1357	1530	1373	1378	8.99393	8.60112	8.13703	8.12228
ENSG00000070961	11459.4	10843.8	0.078647	0.019629	0.065681	ATP2B1	chr12	-	89981828	90103077	7032	protein_coding	ATPase_Ca++_transporting_plasma_membrane_1	10470	12114	10946	11243	58.0842	57.0023	54.2991	55.4692
ENSG00000071051	1737.17	1653.07	0.069264	0.33601	0.5284	NCK2	chr2	+	106361354	106510730	2683	protein_coding	NCK_adaptor_protein_2	1516	1921	1621	1762	22.0429	23.6914	21.0755	22.7842
ENSG00000071054	10713.8	14020.6	-0.38497	3.0096e-31	3.9824e-29	MAP4K4	chr2	+	102313312	102511149	6958	protein_coding	mitogen-activated_protein_kinase_kinase_kinase_kinase_4	9814	11296	14407	14280	55.0239	53.7185	72.2279	71.2021
ENSG00000071073	84.3816	93.3414	-0.086203	0.6215	0.77802	MGAT4A	chr2	-	99235569	99347589	8382	protein_coding	mannosyl_(alpha-13-)-glycoprotein_beta-14-N-acetylglucosaminyltransferase_isozyme_A	84	81	94	97	0.39095	0.319758	0.391197	0.401488
ENSG00000071082	13737.9	14236	-0.050592	0.17865	0.34594	RPL31	chr2	+	101618177	101640494	2328	protein_coding	ribosomal_protein_L31	12214	14924	15045	14079	204.675	212.122	225.437	209.816
ENSG00000071127	8340.55	7785.39	0.097754	0.014704	0.052506	WDR1	chr4	-	10075963	10118573	4482	protein_coding	WD_repeat_domain_1	7639	8795	7715	8217	66.4898	64.9303	60.0454	63.6049
ENSG00000071189	1629.15	1564.35	0.055797	0.42536	0.61531	SNX13	chr7	-	17832466	17980124	6816	protein_coding	sorting_nexin_13	1487	1724	1581	1620	8.51082	8.36934	8.09129	8.24583
ENSG00000071205	1075.4	1038.94	0.04666	0.57612	0.74262	ARHGAP10	chr4	+	148653214	148993931	8188	protein_coding	Rho_GTPase_activating_protein_10	974	1147	1038	1088	4.64057	4.63521	4.42217	4.60999
ENSG00000071242	1534.28	1290.87	0.2363	0.0018952	0.0095602	RPS6KA2	chr6	-	166822852	167319939	5992	protein_coding	ribosomal_protein_S6_kinase_90kDa_polypeptide_2	1427	1592	1350	1291	9.29057	8.79134	7.85919	7.47486
ENSG00000071243	858.774	873.815	-0.024725	0.79208	0.88851	ING3	chr7	+	120590803	120617270	3777	protein_coding	inhibitor_of_growth_family_member_3	819	867	885	903	8.45915	7.59549	8.17357	8.29449
ENSG00000071246	2900.52	2346.57	0.29764	2.0915e-07	2.9564e-06	VASH1	chr14	+	77228532	77249354	5724	protein_coding	vasohibin_1	2604	3121	2437	2364	17.7473	18.0417	14.8515	14.3284
ENSG00000071282	246.75	291.206	-0.19276	0.16961	0.3341	LMCD1	chr3	+	8543393	8609805	1851	protein_coding	LIM_and_cysteine-rich_domains_1	227	259	280	316	4.7842	4.62996	5.27676	5.92283
ENSG00000071462	2596.91	3179.11	-0.28484	1.5189e-07	2.1992e-06	WBSCR22	chr7	+	73097355	73119491	3886	protein_coding	Williams_Beuren_syndrome_chromosome_region_22	2346	2777	3229	3276	23.5513	23.6459	28.9855	29.2476
ENSG00000071537	2879.78	3232.74	-0.16342	0.0037361	0.016875	SEL1L	chr14	-	81937893	82000205	7925	protein_coding	sel-1_suppressor_of_lin-12-like_(C._elegans)	2692	2972	3256	3359	13.2515	12.4089	14.3318	14.7048
ENSG00000071539	2158.89	2579.61	-0.24983	3.1826e-05	0.00027334	TRIP13	chr5	+	892758	919472	2672	protein_coding	thyroid_hormone_receptor_interactor_13	1987	2265	2655	2623	29.0102	28.0489	34.6612	34.0573
ENSG00000071553	2986.44	3311.77	-0.1452	0.0064993	0.026798	ATP6AP1	chrX	+	153656978	153664862	4515	protein_coding	ATPase_H+_transporting_lysosomal_accessory_protein_1	2647	3254	3414	3362	22.8711	23.8475	26.3768	25.8338
ENSG00000071564	6103	5536.01	0.13882	0.00076969	0.0044732	TCF3	chr19	-	1609291	1652604	4723	protein_coding	transcription_factor_3	5479	6567	5582	5746	45.2557	46.0079	41.2276	42.2082
ENSG00000071575	7552.36	7726.59	-0.032565	0.37861	0.57232	TRIB2	chr2	+	12857015	12882860	4391	protein_coding	tribbles_homolog_2_(Drosophila)	6816	8084	7840	7970	60.5559	60.9181	62.2828	62.9715
ENSG00000071626	5921.08	6162.84	-0.05632	0.18361	0.35206	DAZAP1	chr19	+	1407584	1435719	3940	protein_coding	DAZ_associated_protein_1	5209	6498	6286	6324	51.5761	54.5717	55.6537	55.6858
ENSG00000071655	1897.84	2101.27	-0.14182	0.028414	0.087795	MBD3	chr19	-	1576639	1592882	2782	protein_coding	methyl-CpG_binding_domain_protein_3	1714	2030	2197	2102	24.035	24.1447	27.5479	26.2135
ENSG00000071794	2155.16	2140.22	0.0090923	0.88451	0.94206	HLTF	chr3	-	148747914	148804341	5317	protein_coding	helicase-like_transcription_factor	1987	2257	2202	2177	14.5788	14.0459	14.4466	14.205
ENSG00000071859	2230.96	2056.23	0.11417	0.081193	0.19564	FAM50A	chrX	+	153672473	153679002	1470	protein_coding	family_with_sequence_similarity_50_member_A	1952	2461	2022	2186	51.8027	55.3959	47.9821	51.5919
ENSG00000071889	598	811.894	-0.39942	8.5511e-05	0.00066128	FAM3A	chrX	-	153733350	153744566	3997	protein_coding	family_with_sequence_similarity_3_member_A	512	673	855	806	4.99719	5.5714	7.46187	6.996
ENSG00000071894	5488.65	4703.73	0.21878	2.7886e-06	3.0561e-05	CPSF1	chr8	-	145618444	145634753	4510	protein_coding	cleavage_and_polyadenylation_specific_factor_1_160kDa	4919	5916	4628	4998	42.5491	43.4046	35.7958	38.4475
ENSG00000071909	2.33354	0.490942	0.035453	0.45682	NA	MYO3B	chr2	+	171034655	171511681	6084	protein_coding	myosin_IIIB	0	5	1	0	0	0.0271935	0.00573359	0
ENSG00000071967	5925.36	5579.15	0.085897	0.042359	0.12009	CYBRD1	chr2	+	172378757	172414643	4365	protein_coding	cytochrome_b_reductase_1	5279	6424	5767	5648	47.1799	48.6973	46.0873	44.891
ENSG00000071994	2013.92	2828.08	-0.47447	4.6743e-15	1.9419e-13	PDCD2	chr6	-	170884383	170893780	3378	protein_coding	programmed_cell_death_2	1787	2192	2954	2832	20.6374	21.4716	30.5047	29.0859
ENSG00000072041	775.543	774.273	0.0030392	0.97495	0.98781	SLC6A15	chr12	-	85253492	85307394	4229	protein_coding	solute_carrier_family_6_(neutral_amino_acid_transporter)_member_15	679	855	819	765	6.26357	6.68978	6.75557	6.27585
ENSG00000072042	1425.1	2723.04	-0.90186	1.3409e-42	3.2479e-40	RDH11	chr14	-	68143518	68162531	4035	protein_coding	retinol_dehydrogenase_11_(all-trans/9-cis/11-cis)	1337	1465	2745	2827	12.9264	12.0137	23.7309	24.307
ENSG00000072062	3184.12	3151.88	0.013468	0.80686	0.89839	PRKACA	chr19	-	14202500	14228896	3105	protein_coding	protein_kinase_cAMP-dependent_catalytic_alpha	2969	3295	3233	3216	37.3026	35.1138	36.3212	35.9338
ENSG00000072071	638.096	506.575	0.29264	0.011498	0.043184	LPHN1	chr19	-	14260750	14316999	5658	protein_coding	latrophilin_1	570	690	574	462	3.93009	4.03524	3.53887	2.83288
ENSG00000072080	0.466708	1.45957	-0.01939	0.63106	NA	SPP2	chr2	+	234959323	234985778	1024	protein_coding	secreted_phosphoprotein_2_24kDa	0	1	0	3	0	0.0323135	0	0.101641
ENSG00000072110	6360.97	5473.02	0.21363	2.3227e-07	3.2607e-06	ACTN1	chr14	-	69340860	69446157	4674	protein_coding	actinin_alpha_1	5802	6736	5531	5668	48.4261	47.6867	41.2791	42.0717
ENSG00000072121	1973.97	1584.07	0.30512	5.9628e-06	6.0179e-05	ZFYVE26	chr14	-	68194091	68283307	9675	protein_coding	zinc_finger_FYVE_domain_containing_26	1805	2085	1639	1602	7.27807	7.13081	5.9094	5.74461
ENSG00000072133	86.4795	89.0555	-0.021999	0.90075	0.9517	RPS6KA6	chrX	-	83318984	83442933	2547	protein_coding	ribosomal_protein_S6_kinase_90kDa_polypeptide_6	76	95	115	67	1.16406	1.23418	1.57501	0.91263
ENSG00000072134	952.564	918.328	0.049466	0.5712	0.73907	EPN2	chr17	+	19118928	19240028	4871	protein_coding	epsin_2	856	1024	939	940	6.8556	6.95609	6.72455	6.69512
ENSG00000072135	500.791	602.274	-0.23652	0.033428	0.099794	PTPN18	chr2	+	131113580	131132982	3669	protein_coding	protein_tyrosine_phosphatase_non-receptor_type_18_(brain-derived)	452	536	651	581	4.80597	4.83393	6.18941	5.49386
ENSG00000072163	20.2764	23.9546	-0.057746	0.7061	NA	LIMS2	chr2	-	128395956	128439360	4807	protein_coding	LIM_and_senescent_cell_antigen-like_domains_2	13	28	26	23	0.105502	0.192738	0.188675	0.165998
ENSG00000072182	29.1161	16.0995	0.19722	0.18646	NA	ASIC4	chr2	+	220378892	220403494	3340	protein_coding	acid-sensing_(proton-gated)_ion_channel_family_member_4	18	41	10	23	0.21024	0.406182	0.104441	0.238908
ENSG00000072195	3449.21	3309.11	0.058646	0.28005	0.47095	SPEG	chr2	+	220299568	220363009	10782	protein_coding	SPEG_complex_locus	3070	3743	3252	3520	11.1078	11.4869	10.5212	11.3264
ENSG00000072201	123.858	167.169	-0.30065	0.065539	0.16705	LNX1	chr4	-	54325468	54567572	3757	protein_coding	ligand_of_numb-protein_X_1_E3_ubiquitin_protein_ligase	119	124	176	166	1.23565	1.0921	1.63413	1.53291
ENSG00000072210	700.875	896.934	-0.32431	0.00092058	0.0051795	ALDH3A2	chr17	+	19551449	19580911	3928	protein_coding	aldehyde_dehydrogenase_3_family_member_A2	594	796	942	893	5.89936	6.70541	8.36556	7.88731
ENSG00000072274	10893.3	13235.4	-0.27852	1.2982e-14	5.1251e-13	TFRC	chr3	-	195754054	195809060	5111	protein_coding	transferrin_receptor_(p90_CD71)	10109	11330	13325	13758	77.16	73.3513	90.9446	93.3896
ENSG00000072310	1244.89	1435.87	-0.19632	0.0089814	0.03531	SREBF1	chr17	-	17713713	17740325	4653	protein_coding	sterol_regulatory_element_binding_transcription_factor_1	1129	1326	1462	1476	9.46566	9.42962	10.9605	11.0053
ENSG00000072364	5868.09	4577.5	0.35247	5.7042e-16	2.6467e-14	AFF4	chr5	-	132211071	132299326	9552	protein_coding	AF4/FMR2_family_member_4	5371	6192	4688	4678	21.9357	21.4497	17.1202	16.9908
ENSG00000072401	875.335	1026.73	-0.21542	0.01352	0.049115	UBE2D1	chr10	+	60094735	60129403	1549	protein_coding	ubiquitin-conjugating_enzyme_E2D_1	795	931	1028	1073	20.0219	19.8876	23.1503	24.0324
ENSG00000072415	1037.06	1062.82	-0.033325	0.69316	0.82631	MPP5	chr14	+	67707826	67802536	5552	protein_coding	membrane_protein_palmitoylated_5_(MAGUK_p55_subfamily_member_5)	936	1110	1049	1126	6.57683	6.61542	6.59085	7.03619
ENSG00000072422	1458.22	1362.16	0.091567	0.26582	0.45407	RHOBTB1	chr10	-	62629196	62761198	4473	protein_coding	Rho-related_BTB_domain_containing_1	1374	1492	1298	1490	11.9833	11.0371	10.1226	11.5568
ENSG00000072444	3.53034	3.43218	0.002202	0.97729	NA	ASAH2C	chr10	-	48001603	48055018	2050	protein_coding	N-acylsphingosine_amidohydrolase_(non-lysosomal_ceramidase)_2C	3	4	6	1	0.0570897	0.0645639	0.102097	0.0169237
ENSG00000072501	8408.65	7287.06	0.20367	8.488e-07	1.0631e-05	SMC1A	chrX	-	53401070	53449677	9784	protein_coding	structural_maintenance_of_chromosomes_1A	7596	8992	7686	7222	30.2872	30.4105	27.4031	25.6088
ENSG00000072506	1985.54	2200.9	-0.14337	0.022678	0.073574	HSD17B10	chrX	-	53458206	53461320	960	protein_coding	hydroxysteroid_(17-beta)_dehydrogenase_10	1772	2149	2281	2222	72.0083	74.0711	82.8838	80.3011
ENSG00000072518	1733.42	1582	0.12568	0.10009	0.22847	MARK2	chr11	+	63606400	63678491	4728	protein_coding	MAP/microtubule_affinity-regulating_kinase_2	1537	1888	1501	1737	12.682	13.2132	11.0744	12.7459
ENSG00000072571	1946.99	2413.83	-0.29967	1.2536e-06	1.4967e-05	HMMR	chr5	+	162887175	162918947	3101	protein_coding	hyaluronan-mediated_motility_receptor_(RHAMM)	1721	2127	2463	2476	21.6506	22.696	27.7063	27.7011
ENSG00000072609	792.16	562.508	0.44763	1.1149e-05	0.00010744	CHFR	chr12	-	133416937	133485772	3258	protein_coding	checkpoint_with_forkhead_and_ring_finger_domains_E3_ubiquitin_protein_ligase	746	811	570	581	8.9326	8.2367	6.10294	6.18691
ENSG00000072657	3.70593	6.8511	-0.065802	0.47986	NA	TRHDE	chr12	+	72481046	73059422	5618	protein_coding	thyrotropin-releasing_hormone_degrading_enzyme	5	2	9	5	0.0347199	0.0117796	0.0558826	0.0308771
ENSG00000072682	701.429	844.505	-0.24484	0.018291	0.062371	P4HA2	chr5	-	131527531	131631008	3349	protein_coding	prolyl_4-hydroxylase_alpha_polypeptide_II	696	676	858	870	8.10745	6.67906	8.93692	9.01266
ENSG00000072694	0.466708	0	0.0074731	0.76399	NA	FCGR2B	chr1	+	161551101	161648444	4680	protein_coding	Fc_fragment_of_IgG_low_affinity_IIb_receptor_(CD32)	0	1	0	0	0	0.0070703	0	0
ENSG00000072736	1245.93	1187.97	0.065743	0.41073	0.60345	NFATC3	chr16	+	68118654	68263162	6328	protein_coding	nuclear_factor_of_activated_T-cells_cytoplasmic_calcineurin-dependent_3	1093	1371	1183	1248	6.7382	7.16894	6.5213	6.84222
ENSG00000072756	875.382	847.919	0.043841	0.63629	0.7873	TRNT1	chr3	+	3168600	3192563	2276	protein_coding	tRNA_nucleotidyl_transferase_CCA-adding_1	753	981	860	875	12.9066	14.262	13.1808	13.3378
ENSG00000072778	3202.15	3174.03	0.013598	0.83084	0.91097	ACADVL	chr17	+	7120444	7128592	2352	protein_coding	acyl-CoA_dehydrogenase_very_long_chain	2680	3677	3181	3314	44.4516	51.7297	47.1783	48.8837
ENSG00000072786	3047.98	2282.93	0.40505	8.0471e-12	2.2818e-10	STK10	chr5	-	171469077	171615390	6060	protein_coding	serine/threonine_kinase_10	2726	3292	2238	2434	17.5486	17.9751	12.8826	13.9347
ENSG00000072803	2690.25	2167.64	0.30248	2.9345e-07	4.0363e-06	FBXW11	chr5	-	171288553	171433877	4539	protein_coding	F-box_and_WD_repeat_domain_containing_11	2447	2857	2242	2193	21.0312	20.8273	17.2302	16.7621
ENSG00000072818	7.14848	8.78395	-0.033313	0.76438	NA	ACAP1	chr17	+	7239848	7254797	4898	protein_coding	ArfGAP_with_coiled-coil_ankyrin_repeat_and_PH_domains_1	7	7	6	12	0.0557531	0.0472893	0.0427315	0.0849985
ENSG00000072832	1700.71	2003.47	-0.2278	0.0011628	0.0062992	CRMP1	chr4	-	5749811	5894785	3146	protein_coding	collapsin_response_mediator_protein_1	1595	1749	1974	2126	19.7784	18.3956	21.8879	23.4452
ENSG00000072840	886.901	859.671	0.039992	0.66954	0.80972	EVC	chr4	+	5712924	5830772	7063	protein_coding	Ellis_van_Creveld_syndrome	847	894	877	882	4.67826	4.18824	4.33138	4.3324
ENSG00000072849	1444.03	1202.74	0.24988	0.0011425	0.0062107	DERL2	chr17	-	5374571	5390131	4209	protein_coding	derlin_2	1340	1502	1224	1237	12.4198	11.808	10.1442	10.1962
ENSG00000072858	2.80025	5.37828	-0.046955	0.5534	NA	SIDT1	chr3	+	113251143	113348425	5080	protein_coding	SID1_transmembrane_family_member_1	0	6	6	5	0	0.0390815	0.0412006	0.0341472
ENSG00000072864	1649.01	1607.11	0.03423	0.64373	0.79245	NDE1	chr16	+	15737124	15820210	3936	protein_coding	nudE_nuclear_distribution_E_homolog_1_(A._nidulans)	1559	1681	1679	1609	15.4519	14.1318	14.8803	14.1824
ENSG00000072952	17.0972	32.2608	-0.25197	0.11281	NA	MRVI1	chr11	-	10594638	10715535	6208	protein_coding	murine_retrovirus_integration_site_1_homolog	14	20	34	32	0.0879764	0.106601	0.191048	0.178833
ENSG00000072954	117.901	123.647	-0.04338	0.79653	0.89143	TMEM38A	chr19	+	16771938	16800840	2649	protein_coding	transmembrane_protein_38A	99	135	126	127	1.45795	1.6863	1.65922	1.6633
ENSG00000072958	3181.84	2990.04	0.087037	0.10516	0.23701	AP1M1	chr19	+	16308389	16346160	2635	protein_coding	adaptor-related_protein_complex_1_mu_1_subunit	2927	3340	3052	3066	43.3343	41.942	40.4036	40.3683
ENSG00000073008	1630.74	1729.66	-0.080478	0.25222	0.43771	PVR	chr19	+	45147098	45166850	3325	protein_coding	poliovirus_receptor	1420	1807	1778	1761	16.6605	17.9825	18.6533	18.3745
ENSG00000073009	241.671	208.634	0.16481	0.26274	0.4505	IKBKG	chrX	+	153769414	153796782	5465	protein_coding	inhibitor_of_kappa_light_polypeptide_gene_enhancer_in_B-cells_kinase_gamma	217	260	201	226	1.54903	1.57423	1.28298	1.43472
ENSG00000073050	952.333	877.318	0.11027	0.21252	0.39038	XRCC1	chr19	-	44047192	44084625	2802	protein_coding	X-ray_repair_complementing_defective_repair_in_Chinese_hamster_cells_1	864	1014	907	888	12.0292	11.9744	11.2916	10.995
ENSG00000073060	2053.38	2493.62	-0.27208	7.454e-06	7.372e-05	SCARB1	chr12	-	125261402	125367214	5527	protein_coding	scavenger_receptor_class_B_member_1	1875	2172	2575	2527	13.2343	13.0033	16.2519	15.8622
ENSG00000073067	11.9912	21.0177	-0.16368	0.25321	NA	CYP2W1	chr7	+	1022835	1029276	2361	protein_coding	cytochrome_P450_family_2_subfamily_W_polypeptide_1	9	15	22	21	0.148709	0.210222	0.325044	0.308583
ENSG00000073111	6248.82	7270.22	-0.21603	3.8981e-08	6.3161e-07	MCM2	chr3	+	127317066	127341276	3619	protein_coding	minichromosome_maintenance_complex_component_2	5710	6605	7399	7477	61.5514	60.3904	71.3182	71.6783
ENSG00000073146	0	0.490942	-0.0068971	0.7817	NA	MOV10L1	chr22	+	50528308	50600119	3960	protein_coding	Mov10l1_Moloney_leukemia_virus_10-like_1_homolog_(mouse)	0	0	1	0	0	0	0.00880888	0
ENSG00000073150	90.9987	111.98	-0.17247	0.32194	0.5143	PANX2	chr22	+	50609160	50618723	3051	protein_coding	pannexin_2	69	113	128	101	0.882261	1.22552	1.46347	1.14849
ENSG00000073169	1088.82	924.507	0.22097	0.01061	0.040551	SELO	chr22	+	50639408	50656045	2315	protein_coding	Selenoprotein_O_	978	1171	906	986	16.4808	16.7375	13.6519	14.7766
ENSG00000073331	275.399	282.948	-0.031433	0.81913	0.90438	ALPK1	chr4	+	113206665	113363776	5633	protein_coding	alpha-kinase_1	245	299	283	296	1.69674	1.75637	1.75252	1.82306
ENSG00000073350	197.879	255.725	-0.28347	0.059061	0.15447	LLGL2	chr17	+	73521161	73571289	3527	protein_coding	lethal_giant_larvae_homolog_2_(Drosophila)	186	203	288	235	2.0573	1.90447	2.84841	2.31159
ENSG00000073417	1344.03	1404.62	-0.060225	0.41941	0.61118	PDE8A	chr15	+	85523671	85682376	4664	protein_coding	phosphodiesterase_8A	1195	1460	1438	1436	9.99538	10.358	10.7551	10.6818
ENSG00000073464	375.478	463.209	-0.26198	0.030971	0.093713	CLCN4	chrX	+	10125024	10205700	6750	protein_coding	chloride_channel_voltage-sensitive_4	343	397	449	499	1.98235	1.94612	2.32038	2.56475
ENSG00000073536	1108.3	1214.57	-0.12363	0.12983	0.27643	NLE1	chr17	-	33455772	33469334	5286	protein_coding	notchless_homolog_1_(Drosophila)	966	1227	1257	1228	7.12919	7.6807	8.29514	8.05972
ENSG00000073578	2914.81	2575.7	0.17425	0.0019488	0.0098063	SDHA	chr5	+	218356	256815	3001	protein_coding	succinate_dehydrogenase_complex_subunit_A_flavoprotein_(Fp)	2586	3173	2653	2617	33.6165	34.9855	30.8381	30.2543
ENSG00000073584	1539.39	1447.34	0.085592	0.25342	0.43915	SMARCE1	chr17	-	38781214	38804760	5840	protein_coding	SWI/SNF_related_matrix_associated_actin_dependent_regulator_of_chromatin_subfamily_e_member_1	1347	1698	1525	1436	8.99798	9.62074	9.10904	8.53081
ENSG00000073598	7.14848	1.95935	0.11188	0.20524	NA	FNDC8	chr17	+	33448598	33457751	1388	protein_coding	fibronectin_type_III_domain_containing_8	7	7	3	1	0.196743	0.166875	0.0753959	0.0249954
ENSG00000073605	349.559	216.467	0.55548	8.2662e-05	0.00064237	GSDMB	chr17	-	38060848	38076107	4655	protein_coding	gasdermin_B	287	408	212	231	2.40521	2.90017	1.58866	1.72164
ENSG00000073614	2815.96	2661.58	0.078508	0.16729	0.33108	KDM5A	chr12	-	389295	498620	10763	protein_coding	lysine_(K)-specific_demethylase_5A	2603	2941	2710	2736	9.43476	9.0416	8.78318	8.81925
ENSG00000073670	160.529	384.516	-0.99927	2.3337e-12	7.0959e-11	ADAM11	chr17	+	42836399	42859214	4571	protein_coding	ADAM_metallopeptidase_domain_11	138	180	367	420	1.17776	1.303	2.80073	3.18777
ENSG00000073711	424.99	377.762	0.14639	0.22904	0.41115	PPP2R3A	chr3	+	135684515	135866733	6795	protein_coding	protein_phosphatase_2_regulatory_subunit_B''_alpha	386	452	380	393	2.21609	2.20106	1.95079	2.00656
ENSG00000073712	3328.54	3058.91	0.11866	0.024189	0.0773	FERMT2	chr14	-	53323986	53419153	6001	protein_coding	fermitin_family_member_2	3051	3507	3113	3146	19.8339	19.3373	18.0955	18.188
ENSG00000073734	0.933416	1.46399	-0.011182	0.8139	NA	ABCB11	chr2	-	169779448	169887832	4775	protein_coding	ATP-binding_cassette_sub-family_B_(MDR/TAP)_member_11	0	2	1	2	0	0.0138593	0.00730537	0.0145313
ENSG00000073754	0.933416	0.977467	-0.00050759	0.99056	NA	CD5L	chr1	-	157800704	157868046	2191	protein_coding	CD5_molecule-like	0	2	1	1	0	0.0302045	0.0159211	0.0158346
ENSG00000073756	20.3087	14.2108	0.089629	0.50708	NA	PTGS2	chr1	-	186640923	186649559	4514	protein_coding	prostaglandin-endoperoxide_synthase_2_(prostaglandin_G/H_synthase_and_cyclooxygenase)	24	15	23	6	0.207415	0.109955	0.177739	0.0461146
ENSG00000073792	3688.62	3520.8	0.065098	0.203	0.37828	IGF2BP2	chr3	-	185361527	185542844	3688	protein_coding	insulin-like_growth_factor_2_mRNA_binding_protein_2	3410	3852	3593	3611	36.0706	34.5604	33.9846	33.9692
ENSG00000073803	258.45	317.102	-0.24076	0.080241	0.194	MAP3K13	chr3	+	185000729	185206885	9876	protein_coding	mitogen-activated_protein_kinase_kinase_kinase_13	238	271	305	344	0.940126	0.907971	1.07729	1.20844
ENSG00000073849	688.107	725.656	-0.07031	0.47702	0.66301	ST6GAL1	chr3	+	186648274	186796341	4893	protein_coding	ST6_beta-galactosamide_alpha-26-sialyltranferase_1	624	733	717	768	4.97507	4.95693	5.11163	5.44546
ENSG00000073861	1.95463	2.9324	-0.021829	0.74913	NA	TBX21	chr17	+	45810610	45823485	2572	protein_coding	T-box_21	1	3	3	3	0.0151677	0.0385953	0.040688	0.0404668
ENSG00000073905	3.15143	3.90545	-0.017294	0.82813	NA	VDAC1P1	chrX	+	80184999	80185846	848	pseudogene	voltage-dependent_anion_channel_1_pseudogene_1	4	2	3	5	0.184015	0.0780401	0.123407	0.204561
ENSG00000073910	44.1431	53.2962	-0.11433	0.51336	0.69401	FRY	chr13	+	32605437	32870794	10735	protein_coding	furry_homolog_(Drosophila)	35	53	60	49	0.127191	0.163364	0.194969	0.158359
ENSG00000073921	3903.14	3860.08	0.015422	0.75019	0.86411	PICALM	chr11	-	85668727	85780924	3613	protein_coding	phosphatidylinositol_binding_clathrin_assembly_protein	3557	4137	3963	3935	38.4066	37.888	38.2624	37.7855
ENSG00000073969	1259.69	1713.68	-0.42385	1.3128e-08	2.3162e-07	NSF	chr17	+	44668035	44834830	3983	protein_coding	N-ethylmaleimide-sensitive_factor	1154	1328	1683	1824	11.3028	11.0324	14.7397	15.8878
ENSG00000074047	1017.08	1044.65	-0.036263	0.67767	0.81547	GLI2	chr2	+	121493199	121750229	6799	protein_coding	GLI_family_zinc_finger_2	921	1085	1009	1129	5.28451	5.28042	5.1768	5.761
ENSG00000074054	4603.63	4007.49	0.19586	5.6058e-05	0.00045389	CLASP1	chr2	-	122095352	122407163	8090	protein_coding	cytoplasmic_linker_associated_protein_1	4221	4849	4183	4016	20.3543	19.833	18.0366	17.2224
ENSG00000074071	2346.16	2283.66	0.037989	0.52651	0.70426	MRPS34	chr16	-	1821891	1823156	1040	protein_coding	mitochondrial_ribosomal_protein_S34	2100	2532	2293	2380	78.7728	80.559	76.9106	79.3949
ENSG00000074181	7791.01	6192.52	0.32724	1.3005e-17	7.1758e-16	NOTCH3	chr19	-	15270444	15311792	8071	protein_coding	notch_3	7057	8309	6286	6385	34.1101	34.0647	27.1683	27.4462
ENSG00000074201	2536.11	3150.76	-0.30542	2.2315e-08	3.7741e-07	CLNS1A	chr11	-	77225981	77348850	2993	protein_coding	chloride_channel_nucleotide-sensitive_1A	2286	2718	3201	3246	29.7961	30.0487	37.3074	37.6262
ENSG00000074211	42.5397	82.1602	-0.45368	0.010233	0.039365	PPP2R2C	chr4	-	6322305	6565327	4538	protein_coding	protein_phosphatase_2_regulatory_subunit_B_gamma	38	46	96	72	0.32667	0.335411	0.737942	0.550449
ENSG00000074219	2018.34	2231.93	-0.14075	0.022888	0.074054	TEAD2	chr19	-	49843852	49865714	2440	protein_coding	TEA_domain_family_member_2	1832	2148	2257	2310	29.2904	29.1292	32.2669	32.8451
ENSG00000074266	918.49	921.601	-0.0050016	0.95536	0.97969	EED	chr11	+	85955586	85989855	2767	protein_coding	embryonic_ectoderm_development	840	970	909	977	11.843	11.5997	11.4596	12.2499
ENSG00000074276	10.0365	5.38269	0.096094	0.38306	NA	CDHR2	chr5	+	175969512	176022975	4509	protein_coding	cadherin-related_family_member_2	8	12	7	4	0.0692149	0.0880612	0.0541544	0.0307772
ENSG00000074317	13.188	33.7513	-0.34387	0.027292	NA	SNCB	chr5	-	176047085	176057530	1383	protein_coding	synuclein_beta	12	14	41	28	0.338493	0.334957	1.03414	0.7024
ENSG00000074319	1329.94	1225.87	0.11136	0.15208	0.3094	TSG101	chr11	-	18489883	18548779	2101	protein_coding	tumor_susceptibility_gene_101	1210	1412	1282	1226	22.4672	22.2378	21.2852	20.2448
ENSG00000074356	1539.4	1725.35	-0.15796	0.023644	0.075976	C17orf85	chr17	-	3714460	3749545	4096	protein_coding	chromosome_17_open_reading_frame_85	1395	1641	1793	1737	13.2863	13.2566	15.2699	14.7126
ENSG00000074370	650.059	727.726	-0.14872	0.13321	0.28143	ATP2A3	chr17	-	3827169	3867736	4799	protein_coding	ATPase_Ca++_transporting_ubiquitous	584	699	745	744	4.74736	4.81959	5.41528	5.37862
ENSG00000074410	84.6404	176.979	-0.69692	3.1788e-05	0.00027317	CA12	chr15	-	63613577	63674360	6413	protein_coding	carbonic_anhydrase_XII	71	97	194	168	0.431904	0.500489	1.05525	0.90886
ENSG00000074416	340.729	304.527	0.13441	0.30846	0.50054	MGLL	chr3	-	127407909	127542051	4941	protein_coding	monoglyceride_lipase	314	357	322	301	2.47916	2.39077	2.2733	2.11349
ENSG00000074527	8.28522	16.1216	-0.14145	0.26705	NA	NTN4	chr12	-	96051583	96184930	3615	protein_coding	netrin_4	4	13	15	18	0.043166	0.118992	0.144743	0.172748
ENSG00000074582	1450.25	1681.92	-0.20494	0.0055075	0.023376	BCS1L	chr2	+	219523487	219528166	2015	protein_coding	BC1_(ubiquinol-cytochrome_c_reductase)_synthesis-like	1347	1507	1652	1790	26.0785	24.747	28.599	30.8196
ENSG00000074590	419.33	404.198	0.04578	0.70418	0.83355	NUAK1	chr12	-	106457118	106533811	6828	protein_coding	NUAK_family_SNF1-like_kinase_1	380	447	417	410	2.1711	2.1662	2.13039	2.08324
ENSG00000074603	1935.19	1547.35	0.30978	5.1596e-06	5.3316e-05	DPP8	chr15	-	65734801	65810042	8699	protein_coding	dipeptidyl-peptidase_8	1778	2034	1588	1578	7.97356	7.73687	6.36791	6.29342
ENSG00000074621	435.669	391.119	0.13316	0.2831	0.47415	SLC24A1	chr15	+	65903704	65953333	5768	protein_coding	solute_carrier_family_24_(sodium/potassium/calcium_exchanger)_member_1	396	463	430	370	2.6783	2.65607	2.60051	2.22549
ENSG00000074657	1443.96	1419.75	0.023307	0.74939	0.86353	ZNF532	chr18	+	56529832	56653712	6696	protein_coding	zinc_finger_protein_532	1302	1547	1449	1456	7.58552	7.64467	7.54864	7.54388
ENSG00000074660	18.964	15.6439	0.060627	0.67592	NA	SCARF1	chr17	-	1537152	1549041	3443	protein_coding	scavenger_receptor_class_F_member_1	14	24	17	15	0.158628	0.230652	0.172237	0.151148
ENSG00000074695	7117.31	7878.12	-0.14491	0.00012381	0.00091203	LMAN1	chr18	-	56995055	57027194	5521	protein_coding	lectin_mannose-binding_1	6443	7595	8111	8008	45.5261	45.5191	51.2475	50.3217
ENSG00000074696	5755.59	6805.39	-0.23832	4.0744e-09	7.8899e-08	PTPLAD1	chr15	+	65822756	65870687	3225	protein_coding	protein_tyrosine_phosphatase-like_A_domain_containing_1	5158	6204	7022	6902	62.3938	63.654	75.9533	74.2496
ENSG00000074706	10.7666	14.6664	-0.075626	0.5681	NA	IPCEF1	chr6	-	154475631	154677926	6689	protein_coding	interaction_protein_for_cytohesin_exchange_factors_1	11	10	16	14	0.0641537	0.0494678	0.08344	0.0726132
ENSG00000074755	2470.99	1854.4	0.40034	1.6913e-10	4.0016e-09	ZZEF1	chr17	-	3907739	4046314	11456	protein_coding	zinc_finger_ZZ-type_with_EF-hand_domain_1	2262	2607	1929	1865	7.70282	7.52994	5.87374	5.648
ENSG00000074771	0	0.490942	-0.0068971	0.7817	NA	NOX3	chr6	-	155716504	155777037	2042	protein_coding	NADPH_oxidase_3	0	0	1	0	0	0	0.0170828	0
ENSG00000074800	43154.5	42457	0.023319	0.35756	0.55135	ENO1	chr1	-	8921061	8939308	2266	protein_coding	enolase_1_(alpha)	39219	45869	43827	43041	675.191	669.797	674.68	658.979
ENSG00000074803	0.554503	0	0.0074731	0.76399	NA	SLC12A1	chr15	+	48483861	48596275	8632	protein_coding	solute_carrier_family_12_(sodium/potassium/chloride_transporters)_member_1	1	0	0	0	0.00451938	0	0	0
ENSG00000074842	2508.77	2745.38	-0.12659	0.027595	0.085841	C19orf10	chr19	-	4641386	4670382	1018	protein_coding	chromosome_19_open_reading_frame_10	2267	2682	2736	2882	86.8748	87.1755	93.7527	98.2189
ENSG00000074855	726.183	493.652	0.50279	1.5081e-06	1.7637e-05	ANO8	chr19	-	17434032	17445638	4618	protein_coding	anoctamin_8	659	773	512	498	5.567	5.53872	3.86751	3.74132
ENSG00000074935	756.482	871.993	-0.18944	0.055295	0.14695	TUBE1	chr6	-	112391980	112408732	3610	protein_coding	tubulin_epsilon_1	733	750	913	871	7.92112	6.87445	8.82225	8.37066
ENSG00000074964	342.804	359.677	-0.059908	0.64282	0.79159	ARHGEF10L	chr1	+	17866330	18024369	4585	protein_coding	Rho_guanine_nucleotide_exchange_factor_(GEF)_10-like	327	346	361	375	2.78226	2.49701	2.74652	2.83753
ENSG00000074966	11.3766	12.2117	-0.010203	0.93024	NA	TXK	chr4	-	48068410	48136273	2914	protein_coding	TXK_tyrosine_kinase	2	22	11	14	0.0267751	0.249814	0.13168	0.166681
ENSG00000075035	1.10901	2.45029	-0.028199	0.61157	NA	WSCD2	chr12	+	108523248	108644314	4710	protein_coding	WSC_domain_containing_2	2	0	4	1	0.0165653	0	0.0296248	0.00736594
ENSG00000075043	74.4606	169.624	-0.76543	5.8968e-06	5.9682e-05	KCNQ2	chr20	-	62037542	62103993	3275	protein_coding	potassium_voltage-gated_channel_KQT-like_subfamily_member_2	72	74	181	166	0.857652	0.74766	1.92789	1.75851
ENSG00000075073	0.466708	0.973049	-0.010115	0.77612	NA	TACR2	chr10	-	71163659	71176623	2083	protein_coding	tachykinin_receptor_2	0	1	0	2	0	0.0158853	0	0.0333111
ENSG00000075089	748.063	796.967	-0.083825	0.38346	0.5774	ACTR6	chr12	+	100592900	100635643	2464	protein_coding	ARP6_actin-related_protein_6_homolog_(yeast)	669	808	780	851	10.5919	10.8506	11.0426	11.9822
ENSG00000075131	1010.1	1107.59	-0.12506	0.1368	0.28675	TIPIN	chr15	-	66628544	66679084	1744	protein_coding	TIMELESS_interacting_protein	916	1076	1160	1106	20.4899	20.415	23.2021	22.0018
ENSG00000075142	2019.52	2456.85	-0.27457	1.3194e-05	0.0001247	SRI	chr7	-	87834433	87856308	2010	protein_coding	sorcin	1888	2084	2511	2516	36.6434	34.3072	43.5779	43.4274
ENSG00000075151	4346.1	3761.89	0.20314	6.2289e-05	0.00049925	EIF4G3	chr1	-	21132963	21503377	6196	protein_coding	eukaryotic_translation_initiation_factor_4_gamma_3	4052	4498	3873	3824	25.5122	24.021	21.8048	21.4119
ENSG00000075188	1228.2	1151.34	0.088198	0.26672	0.45515	NUP37	chr12	-	102467967	102513902	1286	protein_coding	nucleoporin_37kDa	1109	1314	1151	1205	33.6419	33.8094	31.2212	32.5084
ENSG00000075213	9168.41	9775.58	-0.091652	0.0080052	0.032072	SEMA3A	chr7	-	83587659	84122040	5659	protein_coding	sema_domain_immunoglobulin_domain_(Ig)_short_basic_domain_secreted_(semaphorin)_3A	8276	9812	9877	10126	57.052	57.3722	60.8837	62.0793
ENSG00000075218	2822.22	2765.04	0.029509	0.6075	0.76721	GTSE1	chr22	+	46692638	46726707	3112	protein_coding	G-2_and_S-phase_expressed_1	2467	3116	2780	2878	30.9257	33.1315	31.1617	32.0849
ENSG00000075223	2090.48	3283.42	-0.63094	5.5851e-25	5.5046e-23	SEMA3C	chr7	-	80371854	80551675	5174	protein_coding	sema_domain_immunoglobulin_domain_(Ig)_short_basic_domain_secreted_(semaphorin)_3C	1867	2261	3494	3223	14.0769	14.4597	23.5566	21.6114
ENSG00000075234	670.802	754.538	-0.15508	0.11376	0.2513	TTC38	chr22	+	46663858	46689905	2610	protein_coding	tetratricopeptide_repeat_domain_38	597	728	757	787	8.92327	9.22942	10.1174	10.4612
ENSG00000075239	2384.04	2659.17	-0.15336	0.0075208	0.030396	ACAT1	chr11	+	107992243	108018503	2258	protein_coding	acetyl-CoA_acetyltransferase_1	2154	2549	2715	2726	37.2145	37.3534	41.9432	41.8843
ENSG00000075240	731.405	729.234	0.0039413	0.96759	0.98481	GRAMD4	chr22	+	46971909	47075688	4484	protein_coding	GRAM_domain_containing_4	660	783	756	736	5.74207	5.77803	5.88128	5.69457
ENSG00000075275	355.548	399.828	-0.14437	0.24724	0.4329	CELSR1	chr22	-	46756731	46933067	11389	protein_coding	cadherin_EGF_LAG_seven-pass_G-type_receptor_1	318	384	419	399	1.08926	1.11565	1.28335	1.21545
ENSG00000075290	3.44255	1.95052	0.03363	0.63322	NA	WNT8B	chr10	+	102222798	102243501	2112	protein_coding	wingless-type_MMTV_integration_site_family_member_8B	2	5	1	3	0.0369425	0.0783357	0.0165166	0.0492806
ENSG00000075292	4551.95	4365.69	0.059595	0.19486	0.36719	ZNF638	chr2	+	71503691	71662199	6821	protein_coding	zinc_finger_protein_638	4047	4945	4430	4503	23.146	23.9884	22.6554	22.9035
ENSG00000075303	871.061	737.978	0.2213	0.021711	0.071196	SLC25A40	chr7	-	87462883	87505672	4045	protein_coding	solute_carrier_family_25_member_40	741	986	753	757	7.14644	8.0657	6.4937	6.49271
ENSG00000075336	951.917	953.061	-0.00090628	0.99174	0.99571	TIMM21	chr18	+	71815746	71826197	2524	protein_coding	translocase_of_inner_mitochondrial_membrane_21_homolog_(yeast)	838	1044	982	968	12.9522	13.6866	13.5718	13.3056
ENSG00000075340	340.493	398.466	-0.19048	0.14104	0.29314	ADD2	chr2	-	70834750	70995357	5856	protein_coding	adducin_2_(beta)	306	366	441	374	2.0385	2.06806	2.62696	2.21574
ENSG00000075391	1444.13	1195.91	0.25927	0.00062251	0.0037238	RASAL2	chr1	+	178062864	178448644	10898	protein_coding	RAS_protein_activator_like_2	1288	1564	1219	1228	4.61062	4.74869	3.90187	3.90931
ENSG00000075399	256.671	202.827	0.26493	0.069383	0.17429	VPS9D1	chr16	-	89773542	89787394	2791	protein_coding	VPS9_domain_containing_1	239	266	208	207	3.34063	3.15359	2.59968	2.57312
ENSG00000075407	827.63	1015.99	-0.27611	0.0017447	0.0088919	ZNF37A	chr10	+	38383264	38412276	7027	protein_coding	zinc_finger_protein_37A	746	887	1021	1058	4.14151	4.17674	5.06841	5.22354
ENSG00000075413	2181.31	2010.02	0.11442	0.066705	0.16923	MARK3	chr14	+	103851729	103970168	3584	protein_coding	MAP/microtubule_affinity-regulating_kinase_3	1950	2357	2025	2088	21.2254	21.7608	19.7094	20.2121
ENSG00000075415	12473.7	12631.4	-0.018217	0.57784	0.74396	SLC25A3	chr12	+	98987369	98995946	3236	protein_coding	solute_carrier_family_25_(mitochondrial_carrier;_phosphate_carrier)_member_3	11386	13199	12716	13131	137.263	134.963	137.075	140.779
ENSG00000075420	4216.6	4957.06	-0.22934	3.5809e-07	4.8645e-06	FNDC3B	chr3	+	171757418	172119455	7904	protein_coding	fibronectin_type_III_domain_containing_3B	3773	4552	5035	5108	18.6222	19.0563	22.2212	22.4209
ENSG00000075426	1632.57	2092.49	-0.34528	3.2567e-07	4.4452e-06	FOSL2	chr2	+	28615315	28640179	6708	protein_coding	FOS-like_antigen_2	1510	1704	2080	2202	8.78161	8.40544	10.8165	11.3887
ENSG00000075461	17.1573	28.3598	-0.1842	0.23123	NA	CACNG4	chr17	+	64961026	65029514	3380	protein_coding	calcium_channel_voltage-dependent_gamma_subunit_4	20	13	32	26	0.230836	0.127265	0.330255	0.266874
ENSG00000075539	2442.7	2058.95	0.23803	0.00012003	0.00088737	FRYL	chr4	-	48499378	48782339	11706	protein_coding	FRY-like	2264	2544	2088	2125	7.54498	7.19105	6.22211	6.29795
ENSG00000075568	4730.66	4089.97	0.20573	1.4214e-05	0.00013321	TMEM131	chr2	-	98372799	98612388	7473	protein_coding	transmembrane_protein_131	4339	4981	4240	4128	22.6509	22.0549	19.7919	19.1643
ENSG00000075618	38089.3	29948.7	0.34487	2.8324e-40	5.8663e-38	FSCN1	chr7	+	5632439	5646286	2777	protein_coding	fascin_homolog_1_actin-bundling_protein_(Strongylocentrotus_purpuratus)	34801	40265	30331	30950	488.884	479.773	381.001	386.664
ENSG00000075624	146340	136334	0.10158	9.7944e-05	0.00074493	ACTB	chr7	-	5566782	5603415	2245	protein_coding	actin_beta	133871	154503	135834	143153	2326.27	2277.22	2110.61	2212.24
ENSG00000075643	112.121	141.795	-0.20793	0.22444	0.40544	MOCOS	chr18	+	33767482	33852120	6160	protein_coding	molybdenum_cofactor_sulfurase	81	144	159	131	0.512973	0.773509	0.900393	0.737801
ENSG00000075651	232.162	178.956	0.28159	0.065424	0.16681	PLD1	chr3	-	171318195	171528740	5855	protein_coding	phospholipase_D1_phosphatidylcholine-specific	215	242	201	165	1.43252	1.36764	1.19753	0.977701
ENSG00000075673	2.42134	0.973049	0.030885	0.57359	NA	ATP12A	chr13	+	25254549	25285921	3732	protein_coding	ATPase_H+/K+_transporting_nongastric_alpha_polypeptide	1	4	0	2	0.0104532	0.0354652	0	0.0185925
ENSG00000075702	1991.34	1892.83	0.07156	0.31318	0.50561	WDR62	chr19	+	36545783	36596008	5971	protein_coding	WD_repeat_domain_62	1684	2266	1928	1945	11.0023	12.5573	11.2636	11.3011
ENSG00000075711	2209.06	1980.45	0.1527	0.014744	0.052625	DLG1	chr3	-	196769431	197026171	5034	protein_coding	discs_large_homolog_1_(Drosophila)	1979	2382	2049	2003	15.3364	15.6571	14.1986	13.8044
ENSG00000075785	5516.68	5652.33	-0.034635	0.43656	0.62631	RAB7A	chr3	+	128444965	128533639	2244	protein_coding	RAB7A_member_RAS_oncogene_family	5015	5862	5922	5642	87.1843	86.4384	92.0579	87.2286
ENSG00000075790	2021.87	2243.9	-0.14567	0.019293	0.064832	BCAP29	chr7	+	107220422	107269615	5773	protein_coding	B-cell_receptor-associated_protein_29	1835	2152	2324	2267	12.4001	12.3346	14.0427	13.6238
ENSG00000075826	106.959	83.9738	0.19593	0.26455	0.45283	SEC31B	chr10	-	102246399	102289628	5087	protein_coding	SEC31_homolog_B_(S._cerevisiae)	86	127	66	106	0.659518	0.826087	0.452583	0.722925
ENSG00000075856	3421.4	3401.02	0.0088884	0.87001	0.93427	SART3	chr12	-	108916357	108955176	4004	protein_coding	squamous_cell_carcinoma_antigen_recognized_by_T_cells_3	3019	3744	3353	3607	29.4143	30.9404	29.2116	31.2537
ENSG00000075884	37.027	38.1079	-0.017222	0.91945	0.96143	ARHGAP15	chr2	+	143848931	144525921	2968	protein_coding	Rho_GTPase_activating_protein_15	39	33	36	42	0.512614	0.367903	0.423111	0.490947
ENSG00000075886	2.13022	0.486525	0.036089	0.46452	NA	TUBA3D	chr2	+	132233666	132240507	1546	protein_coding	tubulin_alpha_3d	3	1	0	1	0.075701	0.021403	0	0.0224409
ENSG00000075891	132.226	165.692	-0.22339	0.17058	0.3354	PAX2	chr10	+	102495360	102589698	4209	protein_coding	paired_box_2	108	155	172	167	1.001	1.21853	1.42549	1.37653
ENSG00000075914	652.919	612.306	0.083904	0.41475	0.6071	EXOSC7	chr3	+	45016733	45077558	1647	protein_coding	exosome_component_7	590	698	609	644	13.9749	14.0231	12.8985	13.5657
ENSG00000075945	764.49	881.737	-0.19042	0.039775	0.11453	KIFAP3	chr1	-	169890467	170054349	4111	protein_coding	kinesin-associated_protein_3	686	823	916	888	6.50979	6.62424	7.77255	7.49401
ENSG00000075975	1311.95	1268.76	0.04686	0.55012	0.7221	MKRN2	chr3	+	12598513	12625212	2848	protein_coding	makorin_ring_finger_protein_2	1138	1459	1299	1297	15.5881	16.9511	15.9105	15.7997
ENSG00000076003	5793.2	5687.07	0.025901	0.54167	0.71661	MCM6	chr2	-	136597196	136633996	3736	protein_coding	minichromosome_maintenance_complex_component_6	5310	6104	5856	5780	55.447	54.0619	54.6777	53.6747
ENSG00000076043	850.179	1037.14	-0.26727	0.0023212	0.011329	REXO2	chr11	+	114310108	114321001	1161	protein_coding	REX2_RNA_exonuclease_2_homolog_(S._cerevisiae)	753	927	1072	1050	25.3019	26.4199	32.2091	31.3766
ENSG00000076053	560.419	557.691	0.0080346	0.94242	0.97348	RBM7	chr11	+	114270752	114284925	6725	protein_coding	RNA_binding_motif_protein_7	472	640	581	560	2.73804	3.14899	3.0137	2.88898
ENSG00000076067	837.056	837.671	-0.0013083	0.9886	0.99409	RBMS2	chr12	+	56915713	56984745	3147	protein_coding	RNA_binding_motif_single_stranded_interacting_protein_2	763	887	853	861	9.4584	9.32632	9.45514	9.49195
ENSG00000076108	7605.88	5973.25	0.34311	5.0372e-15	2.0805e-13	BAZ2A	chr12	-	56989380	57030600	8844	protein_coding	bromodomain_adjacent_to_zinc_finger_domain_2A	6894	8106	6320	5900	30.4097	30.3278	24.9278	23.1447
ENSG00000076201	3842.52	3167.8	0.2719	5.568e-07	7.3002e-06	PTPN23	chr3	+	47422501	47454931	5244	protein_coding	protein_tyrosine_phosphatase_non-receptor_type_23	3446	4139	3093	3390	25.6356	26.1166	20.5747	22.4278
ENSG00000076242	1036	1205.51	-0.2049	0.014012	0.050491	MLH1	chr3	+	37034823	37107380	2752	protein_coding	mutL_homolog_1_colon_cancer_nonpolyposis_type_2_(E._coli)	908	1141	1189	1278	12.8715	13.719	15.0712	16.1113
ENSG00000076248	2389.42	2408	-0.011366	0.84811	0.92125	UNG	chr12	+	109535379	109548797	2234	protein_coding	uracil-DNA_glycosylase	2194	2513	2466	2461	38.3128	37.2214	38.5057	38.2188
ENSG00000076258	53.5974	45.4544	0.10534	0.54853	0.72101	FMO4	chr1	+	171283347	171311223	2252	protein_coding	flavin_containing_monooxygenase_4	47	59	47	46	0.814178	0.866897	0.728023	0.708661
ENSG00000076321	970.401	947.643	0.030995	0.72419	0.84646	KLHL20	chr1	+	173684080	173755840	3421	protein_coding	kelch-like_family_member_20	905	1004	967	972	10.3201	9.71101	9.86028	9.85739
ENSG00000076344	25.6181	34.1937	-0.13328	0.41814	0.61042	RGS11	chr16	-	318300	325980	4294	protein_coding	regulator_of_G-protein_signaling_11	26	24	31	39	0.236212	0.184941	0.251835	0.315102
ENSG00000076351	780.95	674.925	0.19284	0.046883	0.12997	SLC46A1	chr17	-	26721661	26734215	6487	protein_coding	solute_carrier_family_46_(folate_transporter)_member_1	714	825	687	694	4.29383	4.20817	3.69427	3.71163
ENSG00000076356	4447.99	2814.69	0.643	1.6994e-31	2.2911e-29	PLXNA2	chr1	-	208195587	208417665	11444	protein_coding	plexin_A2	4160	4588	2787	2973	14.181	13.2657	8.49522	9.01293
ENSG00000076382	1277.77	1327.05	-0.051962	0.50106	0.68281	SPAG5	chr17	-	26904592	26926297	4040	protein_coding	sperm_associated_antigen_5	1158	1362	1390	1325	11.1819	11.1553	12.0019	11.3785
ENSG00000076513	1001.54	1071.19	-0.092096	0.28928	0.48005	ANKRD13A	chr12	+	110436991	110477568	4148	protein_coding	ankyrin_repeat_domain_13A	946	1022	1070	1122	8.89698	8.15259	8.9983	9.38432
ENSG00000076554	794.835	874.324	-0.12762	0.16343	0.32579	TPD52	chr8	-	80870571	81143467	3918	protein_coding	tumor_protein_D52	718	850	890	899	7.14908	7.17857	7.92394	7.96057
ENSG00000076555	410.111	435.428	-0.075532	0.5277	0.70532	ACACB	chr12	+	109554400	109706031	9360	protein_coding	acetyl-CoA_carboxylase_beta	376	432	438	453	1.56712	1.52718	1.63235	1.67908
ENSG00000076604	3099.25	2506.34	0.2981	1.4939e-07	2.1696e-06	TRAF4	chr17	+	27071002	27077974	2921	protein_coding	TNF_receptor-associated_factor_4	2805	3308	2480	2649	37.462	37.4729	29.6166	31.4629
ENSG00000076641	3283.99	3179.64	0.044594	0.43219	0.62225	PAG1	chr8	-	81882526	82024303	4387	protein_coding	phosphoprotein_associated_with_glycosphingolipid_microdomains_1	3054	3408	3130	3377	27.1576	25.7049	24.8881	26.7062
ENSG00000076650	496.263	423.703	0.20054	0.087231	0.20629	GPATCH1	chr19	+	33571786	33621448	3492	protein_coding	G_patch_domain_containing_1	427	556	427	440	4.77028	5.26847	4.26549	4.37147
ENSG00000076662	125.604	143.732	-0.1296	0.4345	0.62457	ICAM3	chr19	-	10444452	10450499	2491	protein_coding	intercellular_adhesion_molecule_3	107	142	157	137	1.67571	1.88625	2.19858	1.90808
ENSG00000076685	4321.77	4415.31	-0.030002	0.52318	0.70218	NT5C2	chr10	-	104845940	104953056	5263	protein_coding	5'-nucleotidase_cytosolic_II	3844	4693	4427	4608	28.4931	29.5054	29.3421	30.3758
ENSG00000076706	538.405	1237.11	-1.1114	7.3355e-33	1.0807e-30	MCAM	chr11	-	119179241	119191799	4865	protein_coding	melanoma_cell_adhesion_molecule	503	556	1294	1237	4.03344	3.7816	9.27827	8.82136
ENSG00000076716	251.324	316.191	-0.26618	0.055115	0.14657	GPC4	chrX	-	132434131	132549518	4960	protein_coding	glypican_4	210	289	319	328	1.65169	1.92797	2.24349	2.29425
ENSG00000076770	474.965	554.409	-0.19444	0.095025	0.21978	MBNL3	chrX	-	131503345	131623996	11294	protein_coding	muscleblind-like_splicing_regulator_3	413	527	609	525	1.42657	1.544	1.88098	1.61273
ENSG00000076826	142.471	174.046	-0.20443	0.2035	0.37896	CAMSAP3	chr19	+	7660788	7683190	4179	protein_coding	calmodulin_regulated_spectrin-associated_protein_family_member_3	129	152	191	165	1.20422	1.20352	1.59432	1.36981
ENSG00000076864	32.2999	76.238	-0.55361	0.0016581	0.008502	RAP1GAP	chr1	-	21922708	21995801	4294	protein_coding	RAP1_GTPase_activating_protein	33	30	77	79	0.299807	0.231176	0.625525	0.638284
ENSG00000076924	2586.76	2284.62	0.17415	0.0030182	0.014156	XAB2	chr19	-	7684411	7694451	4555	protein_coding	XPA_binding_protein_2	2326	2779	2291	2384	19.921	20.1876	17.545	18.1579
ENSG00000076928	2505.02	2213.51	0.17305	0.0064855	0.026757	ARHGEF1	chr19	+	42387228	42434302	3439	protein_coding	Rho_guanine_nucleotide_exchange_factor_(GEF)_1	2203	2750	2163	2367	24.9904	26.4597	21.9402	23.8789
ENSG00000076944	106.058	124.638	-0.15081	0.37228	0.56647	STXBP2	chr19	+	7701767	7712759	1974	protein_coding	syntaxin_binding_protein_2	97	112	130	125	1.91697	1.87739	2.29727	2.19691
ENSG00000076984	2918.06	2509.01	0.21223	0.0001423	0.0010338	MAP2K7	chr19	+	7968728	7979363	3497	protein_coding	mitogen-activated_protein_kinase_kinase_7	2639	3117	2534	2600	29.4397	29.4934	25.2771	25.7945
ENSG00000077009	3.90926	4.40081	-0.0097354	0.90935	NA	NMRK2	chr19	+	3933101	3942414	1126	protein_coding	nicotinamide_riboside_kinase_2	2	6	5	4	0.0692918	0.176318	0.154899	0.123245
ENSG00000077044	5386.63	5171.54	0.057669	0.19801	0.37155	DGKD	chr2	+	234263153	234380750	6297	protein_coding	diacylglycerol_kinase_delta_130kDa	4884	5739	5128	5455	30.2574	30.1569	28.4073	30.0545
ENSG00000077063	43.6487	58.2189	-0.17598	0.31391	0.50632	CTTNBP2	chr7	-	117350705	117514193	5970	protein_coding	cortactin_binding_protein_2	40	46	73	46	0.261382	0.254957	0.426544	0.267321
ENSG00000077080	1.86683	3.41451	-0.029686	0.65314	NA	ACTL6B	chr7	-	100240720	100254084	1537	protein_coding	actin-like_6B	0	4	2	5	0	0.0861132	0.0453912	0.112861
ENSG00000077092	25.4702	64.0174	-0.52192	0.0026275	0.012567	RARB	chr3	+	25215823	25639423	3084	protein_coding	retinoic_acid_receptor_beta	19	32	64	67	0.240342	0.343336	0.723905	0.753719
ENSG00000077097	5458.65	6043.26	-0.14435	0.00088742	0.0050226	TOP2B	chr3	-	25639475	25706398	5389	protein_coding	topoisomerase_(DNA)_II_beta_180kDa	4891	5885	6310	6054	35.4062	36.1345	40.8448	38.9747
ENSG00000077147	8045.22	7856.92	0.033814	0.35471	0.54832	TM9SF3	chr10	-	98277866	98347209	6141	protein_coding	transmembrane_9_superfamily_member_3	7252	8622	8047	8029	46.069	46.4572	45.7099	45.3598
ENSG00000077150	1196.13	1030.91	0.20063	0.019959	0.066643	NFKB2	chr10	+	104153867	104162281	3101	protein_coding	nuclear_factor_of_kappa_light_polypeptide_gene_enhancer_in_B-cells_2_(p49/p100)	1084	1275	984	1126	13.637	13.6048	11.069	12.5975
ENSG00000077152	1714.75	1732.32	-0.013897	0.84229	0.91803	UBE2T	chr1	-	202300785	202311108	922	protein_coding	ubiquitin-conjugating_enzyme_E2T_(putative)	1537	1848	1829	1715	65.0329	66.3216	69.1988	64.533
ENSG00000077157	1067.47	863.846	0.28294	0.0020656	0.010297	PPP1R12B	chr1	+	202317827	202557697	11111	protein_coding	protein_phosphatase_1_regulatory_subunit_12B	974	1130	941	826	3.41976	3.36519	2.95428	2.57915
ENSG00000077232	5041.58	7621.77	-0.58842	1.757e-48	5.6248e-46	DNAJC10	chr2	+	183580999	183644334	5272	protein_coding	DnaJ_(Hsp40)_homolog_subfamily_C_member_10	4542	5406	7681	7915	33.6095	33.93	50.8227	52.0864
ENSG00000077235	6972.24	5819.33	0.25767	2.2941e-10	5.2795e-09	GTF3C1	chr16	-	27470876	27561234	7018	protein_coding	general_transcription_factor_IIIC_polypeptide_1_alpha_220kDa	6178	7599	5949	5958	34.3419	35.8283	29.5697	29.4534
ENSG00000077238	2652.84	2342.52	0.17473	0.0024889	0.012025	IL4R	chr16	+	27324989	27376099	3685	protein_coding	interleukin_4_receptor	2377	2860	2402	2391	25.1641	25.681	22.7379	22.5108
ENSG00000077254	3613.8	3108.22	0.21265	7.3026e-05	0.00057342	USP33	chr1	-	78161672	78225537	4502	protein_coding	ubiquitin_specific_peptidase_33	3217	3921	3262	3097	27.8763	28.8187	25.2752	23.8663
ENSG00000077264	13.6547	27.3602	-0.2406	0.11394	NA	PAK3	chrX	+	110187513	110464173	2638	protein_coding	p21_protein_(Cdc42/Rac)-activated_kinase_3	12	15	26	30	0.177458	0.188148	0.343807	0.394544
ENSG00000077274	2.59693	2.93682	-0.0080665	0.91075	NA	CAPN6	chrX	-	110488331	110513751	3568	protein_coding	calpain_6	3	2	4	2	0.032801	0.0185476	0.0391067	0.0194471
ENSG00000077279	4.08485	1.47283	0.053407	0.43563	NA	DCX	chrX	-	110537007	110655603	9405	protein_coding	doublecortin	4	4	3	0	0.0165917	0.0140729	0.011127	0
ENSG00000077312	3267.37	3522.68	-0.10522	0.047667	0.13166	SNRPA	chr19	+	41256542	41271294	1621	protein_coding	small_nuclear_ribonucleoprotein_polypeptide_A	2854	3610	3579	3629	68.6849	73.6899	77.0184	77.6699
ENSG00000077348	935.615	1071.23	-0.18345	0.031039	0.093879	EXOSC5	chr19	-	41892279	41903384	1118	protein_coding	exosome_component_5	849	996	1079	1113	29.6248	29.4782	33.6663	34.5384
ENSG00000077380	6208.7	6809.04	-0.1317	0.0010104	0.0056098	DYNC1I2	chr2	+	172543919	172604930	2605	protein_coding	dynein_cytoplasmic_1_intermediate_chain_2	5657	6582	6857	7076	84.7166	83.6053	91.821	94.2386
ENSG00000077454	3872.25	2645.9	0.53422	1.4976e-19	1.0191e-17	LRCH4	chr7	-	100169855	100183776	4754	protein_coding	leucine-rich_repeats_and_calponin_homology_(CH)_domain_containing_4	3370	4293	2574	2841	27.6542	29.8803	18.8871	20.7329
ENSG00000077458	651.926	651.9	0.00021542	0.99831	0.99915	FAM76B	chr11	-	95502106	95523573	3952	protein_coding	family_with_sequence_similarity_76_member_B	584	703	651	683	5.76482	5.88602	5.74619	5.99588
ENSG00000077463	650.678	754.949	-0.19639	0.051232	0.13901	SIRT6	chr19	-	4174106	4182601	1641	protein_coding	sirtuin_6	607	673	740	805	14.4301	13.5703	15.7304	17.0191
ENSG00000077498	0	0.490942	-0.0068971	0.7817	NA	TYR	chr11	+	88910620	89028927	2485	protein_coding	tyrosinase	0	0	1	0	0	0	0.0140375	0
ENSG00000077514	1065.17	1136.94	-0.089129	0.28838	0.4789	POLD3	chr11	+	74204896	74380162	3821	protein_coding	polymerase_(DNA-directed)_delta_3_accessory_subunit	985	1112	1197	1129	10.0566	9.62967	10.9278	10.251
ENSG00000077522	303.499	288.308	0.060428	0.65504	0.80014	ACTN2	chr1	+	236849754	236927931	4863	protein_coding	actinin_alpha_2	278	320	285	305	2.23013	2.17736	2.04435	2.17593
ENSG00000077549	5001.5	4603.61	0.11755	0.0079589	0.031923	CAPZB	chr1	-	19665267	19812066	2068	protein_coding	capping_protein_(actin_filament)_muscle_Z-line_beta	4532	5332	4651	4769	85.4928	85.3146	78.4533	80.0066
ENSG00000077585	242.138	300.069	-0.25051	0.070817	0.17707	GPR137B	chr1	+	236305832	236385165	2039	protein_coding	G_protein-coupled_receptor_137B	217	261	304	310	4.15176	4.23552	5.20082	5.27465
ENSG00000077616	21.5887	21.5131	0.0039335	0.97911	NA	NAALAD2	chr11	+	89864683	89926062	3600	protein_coding	N-acetylated_alpha-linked_acidic_dipeptidase_2	12	32	24	20	0.130038	0.294124	0.232554	0.192742
ENSG00000077684	1189.97	1348.93	-0.17167	0.025826	0.081456	PHF17	chr4	+	129730779	129796379	5771	protein_coding	PHD_finger_protein_17	1067	1282	1387	1373	7.21279	7.35056	8.3838	8.25407
ENSG00000077713	381.046	349.884	0.10535	0.40544	0.59869	SLC25A43	chrX	+	118533023	118588441	2783	protein_coding	solute_carrier_family_25_member_43	332	422	347	369	4.65388	5.01745	4.34943	4.60004
ENSG00000077721	2164.46	2192.59	-0.018141	0.76862	0.87579	UBE2A	chrX	+	118708501	118718381	2643	protein_coding	ubiquitin-conjugating_enzyme_E2A	1960	2309	2272	2214	28.93	28.9075	29.9866	29.0623
ENSG00000077782	3591.26	3690.87	-0.037991	0.47189	0.65889	FGFR1	chr8	-	38268656	38326352	5900	protein_coding	fibroblast_growth_factor_receptor_1	3157	3944	3657	3896	20.8743	22.1192	21.6216	22.9095
ENSG00000077809	6689.2	6636.75	0.011495	0.77344	0.87782	GTF2I	chr7	+	74071994	74175026	4548	protein_coding	general_transcription_factor_IIi	5963	7248	6845	6734	51.1487	52.7329	52.5011	51.3691
ENSG00000077935	3.06363	0.977467	0.049134	0.43484	NA	SMC1B	chr22	-	45739944	45809500	4201	protein_coding	structural_maintenance_of_chromosomes_1B	3	3	1	1	0.0278586	0.0236294	0.00830353	0.00825841
ENSG00000077942	3386.61	4062.33	-0.25424	1.4962e-05	0.00013957	FBLN1	chr22	+	45898118	45997015	2947	protein_coding	fibulin_1	2931	3774	3931	4383	38.7995	42.3746	46.5306	51.5989
ENSG00000077943	14.7637	44.9856	-0.48266	0.0032786	0.015156	ITGA8	chr10	-	15555948	15762124	6755	protein_coding	integrin_alpha_8	14	15	51	41	0.0808524	0.0734767	0.263366	0.210575
ENSG00000077984	0.554503	0.973049	-0.0087822	0.80939	NA	CST7	chr20	+	24929866	24940564	930	protein_coding	cystatin_F_(leukocystatin)	1	0	0	2	0.0419476	0	0	0.0746098
ENSG00000078018	6722.18	7679.11	-0.19004	2.3895e-06	2.6554e-05	MAP2	chr2	+	210288782	210598842	9711	protein_coding	microtubule-associated_protein_2	6211	7024	7885	7827	24.951	23.9334	28.3239	27.9628
ENSG00000078043	1507.08	1504.33	0.0020061	0.97776	0.98946	PIAS2	chr18	-	44388353	44500123	5909	protein_coding	protein_inhibitor_of_activated_STAT_2	1383	1586	1541	1537	9.13058	8.88122	9.09713	9.0242
ENSG00000078053	60.136	84.6017	-0.25257	0.15304	0.311	AMPH	chr7	-	38423305	38671167	3418	protein_coding	amphiphysin	63	54	98	75	0.719049	0.522764	1.00016	0.761269
ENSG00000078061	1255.68	1307.38	-0.054956	0.47405	0.66078	ARAF	chrX	+	47420516	47431307	2458	protein_coding	v-raf_murine_sarcoma_3611_viral_oncogene_homolog	1119	1361	1341	1334	17.7598	18.3215	19.031	18.8288
ENSG00000078070	589.775	444.849	0.35995	0.001567	0.008114	MCCC1	chr3	-	182733006	182833863	2874	protein_coding	methylcrotonoyl-CoA_carboxylase_1_(alpha)	514	653	478	432	6.97696	7.51813	5.80172	5.2149
ENSG00000078081	7.52739	12.2205	-0.093923	0.44003	NA	LAMP3	chr3	-	182840001	182881627	3375	protein_coding	lysosomal-associated_membrane_protein_3	6	9	13	12	0.0693534	0.0882373	0.134365	0.123355
ENSG00000078098	0	0.490942	-0.0068971	0.7817	NA	FAP	chr2	-	163027194	163101661	2780	protein_coding	fibroblast_activation_protein_alpha	0	0	1	0	0	0	0.0125479	0
ENSG00000078114	61.0047	82.1249	-0.20871	0.23776	0.42116	NEBL	chr10	-	21068902	21463116	9216	protein_coding	nebulette	41	82	88	80	0.173553	0.294412	0.333086	0.301159
ENSG00000078124	749.837	771.743	-0.037118	0.70068	0.83136	ACER3	chr11	+	76571911	76737841	7378	protein_coding	alkaline_ceramidase_3	652	832	797	782	3.44746	3.73137	3.76821	3.6772
ENSG00000078140	4675.59	3876.29	0.26567	1.2121e-08	2.1437e-07	UBE2K	chr4	+	39699664	39784412	5245	protein_coding	ubiquitin-conjugating_enzyme_E2K	4222	5002	3999	3932	31.4024	31.556	26.5963	26.0086
ENSG00000078142	2162.66	1494.6	0.51232	2.9301e-14	1.099e-12	PIK3C3	chr18	+	39535171	39667794	9443	protein_coding	phosphatidylinositol_3-kinase_catalytic_subunit_type_3	1998	2260	1541	1517	8.25421	7.91921	5.69257	5.57345
ENSG00000078177	916.738	1338.65	-0.51596	2.2166e-10	5.1175e-09	N4BP2	chr4	+	40058446	40159872	9747	protein_coding	NEDD4_binding_protein_2	836	971	1371	1368	3.346	3.29634	4.90662	4.86927
ENSG00000078237	687.761	766.232	-0.14356	0.14351	0.29663	C12orf5	chr12	+	4430371	4462338	1361	protein_coding	chromosome_12_open_reading_frame_5	636	718	761	807	18.2301	17.4562	19.5048	20.5714
ENSG00000078246	1729.41	1592.06	0.11348	0.1173	0.25715	TULP3	chr12	+	2986389	3050306	3076	protein_coding	tubby_like_protein_3	1603	1801	1686	1571	20.33	19.3736	19.12	17.719
ENSG00000078269	1867.44	1659.35	0.1632	0.01697	0.058851	SYNJ2	chr6	+	158402888	158520208	7378	protein_coding	synaptojanin_2	1724	1953	1720	1675	9.11567	8.75885	8.13215	7.87635
ENSG00000078295	1.86683	4.41406	-0.044918	0.51199	NA	ADCY2	chr5	+	7396321	7830194	9908	protein_coding	adenylate_cyclase_2_(brain)	0	4	8	1	0	0.0133585	0.0281656	0.00350157
ENSG00000078304	2923.19	3206.34	-0.12996	0.015119	0.053602	PPP2R5C	chr14	+	102228135	102394326	4481	protein_coding	protein_phosphatase_2_regulatory_subunit_B'_gamma	2607	3166	3227	3334	22.6964	23.3787	25.1212	25.8131
ENSG00000078319	288.504	370.389	-0.30145	0.022371	0.072809	PMS2P1	chr7	-	99918615	99939531	1044	pseudogene	postmeiotic_segregation_increased_2_pseudogene_1	272	295	363	395	10.1639	9.34986	12.1289	13.1264
ENSG00000078328	856.14	600.647	0.46826	1.596e-06	1.8543e-05	RBFOX1	chr16	+	6069095	7763340	4099	protein_coding	RNA_binding_protein_fox-1_homolog_(C._elegans)_1	789	897	613	616	7.50912	7.24099	5.21673	5.21377
ENSG00000078369	11520	9427.78	0.28665	9.0132e-18	5.0712e-16	GNB1	chr1	-	1716729	1822495	3128	protein_coding	guanine_nucleotide_binding_protein_(G_protein)_beta_polypeptide_1	10331	12409	9560	9731	128.844	131.266	106.612	107.929
ENSG00000078399	915.112	1007.89	-0.1265	0.18063	0.34819	HOXA9	chr7	-	27202054	27210117	2060	protein_coding	homeobox_A9	759	1059	1058	1004	14.3736	17.0103	17.9157	16.9089
ENSG00000078401	20.452	73.2747	-0.71147	4.1738e-05	0.00035087	EDN1	chr6	+	12290596	12297427	2033	protein_coding	endothelin_1	15	26	67	83	0.287835	0.423175	1.14962	1.41641
ENSG00000078403	1024.86	1087.3	-0.079916	0.34062	0.533	MLLT10	chr10	+	21823094	22032559	5126	protein_coding	myeloid/lymphoid_or_mixed-lineage_leukemia_(trithorax_homolog_Drosophila);_translocated_to_10	914	1110	1082	1143	6.95597	7.1652	7.36316	7.736
ENSG00000078487	55.3811	40.0629	0.18657	0.28271	0.47381	ZCWPW1	chr7	-	99998449	100026615	2356	protein_coding	zinc_finger_CW_type_with_PWWP_domain_1	62	45	38	44	1.02661	0.632006	0.562631	0.647927
ENSG00000078549	15.5215	38.1345	-0.36673	0.022717	NA	ADCYAP1R1	chr7	+	31092076	31151089	6487	protein_coding	adenylate_cyclase_activating_polypeptide_1_(pituitary)_receptor_type_I	12	19	42	36	0.0721651	0.0969155	0.225851	0.192534
ENSG00000078579	1.02121	0.486525	0.01245	0.74819	NA	FGF20	chr8	-	16849678	16859690	1688	protein_coding	fibroblast_growth_factor_20	1	1	0	1	0.0231109	0.0196025	0	0.0205531
ENSG00000078589	0	0.486525	-0.0068971	0.7817	NA	P2RY10	chrX	+	78200829	78217451	1714	protein_coding	purinergic_receptor_P2Y_G-protein_coupled_10	0	0	0	1	0	0	0	0.0202413
ENSG00000078596	0	0.490942	-0.0068971	0.7817	NA	ITM2A	chrX	-	78615881	78623164	1698	protein_coding	integral_membrane_protein_2A	0	0	1	0	0	0	0.0205437	0
ENSG00000078618	8020.91	7588.15	0.078747	0.037321	0.10878	NRD1	chr1	-	52254863	52344477	3895	protein_coding	nardilysin_(N-arginine_dibasic_convertase)	7342	8463	7671	7856	73.5355	71.8953	68.7005	69.975
ENSG00000078668	4677.39	5143.58	-0.13385	0.0058747	0.024722	VDAC3	chr8	+	42249142	42263415	1429	protein_coding	voltage-dependent_anion_channel_3	4115	5133	5407	5116	112.338	118.856	131.99	124.207
ENSG00000078674	6606.02	6484.95	0.025512	0.56885	0.7377	PCM1	chr8	+	17780349	17885478	6820	protein_coding	pericentriolar_material_1	6185	6806	6512	6758	35.379	33.0211	33.3078	34.3782
ENSG00000078687	918.832	660.586	0.43714	7.0383e-06	7.0093e-05	TNRC6C	chr17	+	76000249	76104916	9740	protein_coding	trinucleotide_repeat_containing_6C	812	1004	635	717	3.25227	3.41082	2.27421	2.55393
ENSG00000078699	1342.4	1233.16	0.11618	0.13108	0.2783	CBFA2T2	chr20	+	32077881	32237842	7803	protein_coding	core-binding_factor_runt_domain_alpha_subunit_2;_translocated_to_2	1219	1428	1280	1243	6.09442	6.0555	5.72221	5.5266
ENSG00000078747	3374.28	3277.9	0.040691	0.4271	0.61695	ITCH	chr20	+	32951041	33099198	6401	protein_coding	itchy_E3_ubiquitin_protein_ligase	3067	3586	3345	3362	18.692	18.5373	18.229	18.2221
ENSG00000078795	1.48792	3.42776	-0.043531	0.52181	NA	PKD2L2	chr5	+	137223657	137278436	2333	protein_coding	polycystic_kidney_disease_2-like_2	1	2	5	2	0.0167215	0.0283661	0.0747603	0.0297416
ENSG00000078804	1315.19	1039.58	0.31819	0.00012727	0.00093561	TP53INP2	chr20	+	33292094	33301243	4184	protein_coding	tumor_protein_p53_inducible_nuclear_protein_2	1244	1340	1074	1053	11.599	10.5973	8.95423	8.73143
ENSG00000078808	4665.51	4987.91	-0.094574	0.03839	0.11124	SDF4	chr1	-	1152288	1167411	3516	protein_coding	stromal_cell_derived_factor_4	4171	5041	4970	5237	46.2787	47.4407	49.3087	51.6753
ENSG00000078814	14.0336	13.2024	0.0165	0.90294	NA	MYH7B	chr20	+	33563206	33590240	6293	protein_coding	myosin_heavy_chain_7B_cardiac_muscle_beta	11	17	15	12	0.0681907	0.0893871	0.0831475	0.0661565
ENSG00000078898	0	0.486525	-0.0068971	0.7817	NA	BPIFB2	chr20	+	31595406	31611515	1898	protein_coding	BPI_fold_containing_family_B_member_2	0	0	0	1	0	0	0	0.018279
ENSG00000078900	106.816	112.997	-0.048459	0.77946	0.88148	TP73	chr1	+	3569084	3652765	5188	protein_coding	tumor_protein_p73	95	116	138	93	0.714354	0.739847	0.927886	0.621916
ENSG00000078902	1664.24	1397.07	0.24155	0.00085639	0.0048682	TOLLIP	chr11	-	1295601	1330884	3666	protein_coding	toll_interacting_protein	1488	1798	1381	1478	15.8344	16.2286	13.1407	13.9872
ENSG00000078967	261.305	413.101	-0.54732	3.7329e-05	0.00031717	UBE2D4	chr7	+	43966037	43993166	1405	protein_coding	ubiquitin-conjugating_enzyme_E2D_4_(putative)	228	289	450	395	6.33065	6.80621	11.1725	9.75371
ENSG00000079101	5.92395	2.44146	0.069256	0.40205	NA	CLUL1	chr18	+	596988	650334	2449	protein_coding	clusterin-like_1_(retinal)	9	2	2	3	0.143365	0.0270225	0.0284877	0.0424993
ENSG00000079102	125.84	146.616	-0.15103	0.3583	0.55213	RUNX1T1	chr8	-	92967203	93115514	7537	protein_coding	runt-related_transcription_factor_1;_translocated_to_1_(cyclin_D-related)	115	133	149	151	0.595236	0.583898	0.68961	0.695068
ENSG00000079112	4.34823	0	0.08219	0.15695	NA	CDH17	chr8	-	95139399	95229531	3693	protein_coding	cadherin_17_LI_cadherin_(liver-intestine)	7	1	0	0	0.073945	0.00895992	0	0
ENSG00000079134	1423.86	1244.55	0.18365	0.018832	0.063682	THOC1	chr18	-	214520	268050	2791	protein_coding	THO_complex_1	1307	1498	1215	1332	18.2686	17.7597	15.1856	16.5574
ENSG00000079150	591.184	866.597	-0.50596	2.6097e-07	3.6244e-06	FKBP7	chr2	-	179328391	179343327	2834	protein_coding	FK506_binding_protein_7	546	618	903	870	7.51593	7.2156	11.1148	10.6505
ENSG00000079156	429.514	506.394	-0.20888	0.072033	0.17922	OSBPL6	chr2	+	179059208	179264160	7055	protein_coding	oxysterol_binding_protein-like_6	395	451	533	503	2.18419	2.11526	2.6354	2.47355
ENSG00000079215	303.499	355.833	-0.19247	0.14074	0.29265	SLC1A3	chr5	+	36606457	36688436	4170	protein_coding	solute_carrier_family_1_(glial_high_affinity_glutamate_transporter)_member_3	278	320	372	356	2.60075	2.5392	3.11188	2.96185
ENSG00000079246	21177.8	22101.6	-0.061339	0.027919	0.086619	XRCC5	chr2	+	216972187	217071026	3761	protein_coding	X-ray_repair_complementing_defective_repair_in_Chinese_hamster_cells_5_(double-strand-break_rejoining)	19249	22507	22295	22930	199.662	198.015	206.785	211.519
ENSG00000079257	30.6363	34.6802	-0.061437	0.71335	0.83982	LXN	chr3	-	158363611	158390482	1116	protein_coding	latexin	30	30	31	40	1.04869	0.889489	0.968976	1.2435
ENSG00000079263	30.1096	31.8096	-0.023212	0.88696	0.94362	SP140	chr2	+	231090445	231223762	3246	protein_coding	SP140_nuclear_body_protein	24	36	42	23	0.288438	0.366976	0.451353	0.245826
ENSG00000079277	1087.78	899.818	0.25592	0.0029373	0.013822	MKNK1	chr1	-	47023090	47082515	3408	protein_coding	MAP_kinase_interacting_serine/threonine_kinase_1	998	1145	934	907	11.4241	11.1171	9.56011	9.23329
ENSG00000079308	815.532	998.546	-0.27234	0.003009	0.014117	TNS1	chr2	-	218664512	218867718	10331	protein_coding	tensin_1	773	829	1036	1007	2.91895	2.65519	3.49811	3.38171
ENSG00000079313	2774.26	2679.08	0.048526	0.38999	0.58335	REXO1	chr19	-	1815248	1848452	4578	protein_coding	REX1_RNA_exonuclease_1_homolog_(S._cerevisiae)	2548	2917	2705	2777	21.7127	21.0836	20.6114	21.045
ENSG00000079332	7754.4	7375.91	0.070438	0.10565	0.23767	SAR1A	chr10	-	71909960	71930279	3227	protein_coding	SAR1_homolog_A_(S._cerevisiae)	7262	7987	7643	7448	87.7905	81.8971	82.6191	80.0736
ENSG00000079335	504.959	573.149	-0.16142	0.14793	0.30348	CDC14A	chr1	+	100810584	100985833	4181	protein_coding	cell_division_cycle_14A	441	558	556	617	4.1148	4.41609	4.63885	5.11981
ENSG00000079337	35.5668	42.5618	-0.095478	0.57556	0.7422	RAPGEF3	chr12	-	48128455	48164823	5751	protein_coding	Rap_guanine_nucleotide_exchange_factor_(GEF)_3	33	37	53	34	0.223852	0.212884	0.321476	0.205109
ENSG00000079385	423.438	360.163	0.20105	0.10563	0.23767	CEACAM1	chr19	-	43011456	43065386	3519	protein_coding	carcinoembryonic_antigen-related_cell_adhesion_molecule_1_(biliary_glycoprotein)	363	476	361	376	4.02418	4.47581	3.57852	3.70696
ENSG00000079387	1215.74	1207.15	0.010028	0.89835	0.95022	SENP1	chr12	-	48436681	48500091	4969	protein_coding	SUMO1/sentrin_specific_peptidase_1	1084	1317	1230	1240	8.51041	8.77002	8.63479	8.65768
ENSG00000079393	868.834	1316.98	-0.56515	1.5882e-11	4.2986e-10	DUSP13	chr10	-	76854190	76868976	1768	protein_coding	dual_specificity_phosphatase_13	806	904	1313	1382	17.7845	16.9188	25.9059	27.1191
ENSG00000079432	3337.97	2915.46	0.19075	0.00035629	0.002297	CIC	chr19	+	42772689	42799949	8218	protein_coding	capicua_transcriptional_repressor	2999	3589	2910	3056	14.2364	14.4508	12.3521	12.9014
ENSG00000079435	144.282	149.499	-0.036929	0.82141	0.90542	LIPE	chr19	-	42905659	42931578	3813	protein_coding	lipase_hormone-sensitive	139	144	141	165	1.42213	1.24962	1.28994	1.5013
ENSG00000079459	5771.71	6748.62	-0.22249	1.9908e-06	2.2573e-05	FDFT1	chr8	+	11653082	11696818	2176	protein_coding	farnesyl-diphosphate_farnesyltransferase_1	5448	5894	6838	6971	97.6716	89.6262	109.619	111.144
ENSG00000079462	1547.15	1673.35	-0.10815	0.12089	0.26272	PAFAH1B3	chr19	-	42801185	42807698	1098	protein_coding	platelet-activating_factor_acetylhydrolase_1b_catalytic_subunit_3_(29kDa)	1377	1679	1696	1728	48.924	50.5978	53.8814	54.5997
ENSG00000079482	275.695	221.345	0.24964	0.082177	0.19731	OPHN1	chrX	-	67262186	67653755	7879	protein_coding	oligophrenin_1	259	283	215	238	1.28239	1.1885	0.951882	1.04798
ENSG00000079616	2977.19	3281.62	-0.13683	0.010013	0.038676	KIF22	chr16	+	29802040	29816706	2505	protein_coding	kinesin_family_member_22	2648	3233	3307	3408	41.2383	42.7053	46.0513	47.1999
ENSG00000079691	105.36	110.507	-0.044053	0.79813	0.89284	LRRC16A	chr6	+	25279306	25620758	5431	protein_coding	leucine_rich_repeat_containing_16A	105	101	125	101	0.754223	0.615354	0.802871	0.645194
ENSG00000079739	1390.31	1143.71	0.26718	0.000571	0.003446	PGM1	chr1	+	64058947	64125916	2657	protein_coding	phosphoglucomutase_1	1265	1476	1187	1153	18.5733	18.3814	15.5839	15.0552
ENSG00000079785	7784.25	7834.94	-0.0088233	0.81864	0.9039	DDX1	chr2	+	15731302	15771235	2817	protein_coding	DEAD_(Asp-Glu-Ala-Asp)_box_helicase_1	6879	8506	7919	8113	95.2639	99.913	98.0616	99.918
ENSG00000079805	6865.42	5909.07	0.2132	1.2866e-07	1.8964e-06	DNM2	chr19	+	10828755	10944164	5651	protein_coding	dynamin_2	6285	7243	6000	6091	43.388	42.4108	37.0375	37.3949
ENSG00000079819	4726.99	4334.96	0.12212	0.0089243	0.035124	EPB41L2	chr6	-	131160487	131384462	4457	protein_coding	erythrocyte_membrane_protein_band_4.1-like_2	4361	4947	4412	4458	38.171	36.7268	34.531	34.7013
ENSG00000079841	3.15143	6.36899	-0.065888	0.45466	NA	RIMS1	chr6	+	72596406	73112845	7055	protein_coding	regulating_synaptic_membrane_exocytosis_1	4	2	10	3	0.0221184	0.0093803	0.0494446	0.0147528
ENSG00000079931	333.169	416.414	-0.27442	0.027923	0.086619	MOXD1	chr6	-	132617194	132722684	3059	protein_coding	monooxygenase_DBH-like_1	297	361	429	423	3.78763	3.90491	4.89208	4.79744
ENSG00000079950	904.447	730.088	0.28622	0.0021812	0.010771	STX7	chr6	-	132779054	132834337	3689	protein_coding	syntaxin_7	797	991	729	765	8.42829	8.88891	6.89342	7.19452
ENSG00000079974	734.607	707.761	0.050143	0.61338	0.77144	RABL2B	chr22	-	51205929	51222091	2498	protein_coding	RAB_member_of_RAS_oncogene_family-like_2B	638	816	741	707	9.96365	10.8089	10.3476	9.81919
ENSG00000079999	2804.41	2847.07	-0.021953	0.70104	0.83156	KEAP1	chr19	-	10596796	10614417	2955	protein_coding	kelch-like_ECH-associated_protein_1	2599	2921	2848	2978	34.3114	32.7083	33.62	34.9636
ENSG00000080007	230.239	174.971	0.29612	0.052268	0.14094	DDX43	chr6	+	74104471	74127292	2513	protein_coding	DEAD_(Asp-Glu-Ala-Asp)_box_polypeptide_43	225	226	180	178	3.49285	2.97577	2.49859	2.4574
ENSG00000080031	66.8732	87.8969	-0.2083	0.23793	0.42124	PTPRH	chr19	-	55692616	55720874	3877	protein_coding	protein_tyrosine_phosphatase_receptor_type_H	60	72	73	107	0.603734	0.614498	0.656815	0.957496
ENSG00000080166	12.3701	9.29256	0.060483	0.62606	NA	DCT	chr13	-	95089558	95131936	4568	protein_coding	dopachrome_tautomerase	8	17	11	8	0.068321	0.123142	0.0840006	0.0607593
ENSG00000080189	1646.59	1898.49	-0.19732	0.0035897	0.016322	SLC35C2	chr20	-	44978167	44993043	2510	protein_coding	solute_carrier_family_35_member_C2	1473	1778	1889	1996	22.8939	23.4391	26.2527	27.589
ENSG00000080200	262.793	274.695	-0.050628	0.71682	0.84216	CRYBG3	chr3	+	97595819	97663810	4782	protein_coding	beta-gamma_crystallin_domain_containing_3	229	291	287	275	1.86817	2.01357	2.09357	1.99513
ENSG00000080224	40.1184	41.0448	-0.013279	0.93871	0.97169	EPHA6	chr3	+	96533425	97471304	3971	protein_coding	EPH_receptor_A6	37	42	40	44	0.36349	0.349972	0.351379	0.384416
ENSG00000080298	192.066	158.854	0.20044	0.20454	0.37952	RFX3	chr9	-	3218297	3526004	9307	protein_coding	regulatory_factor_X_3_(influences_HLA_class_II_expression)	157	225	166	159	0.658082	0.799938	0.622177	0.592702
ENSG00000080345	4448.94	4218.38	0.075488	0.10246	0.2322	RIF1	chr2	+	152266397	152364527	10180	protein_coding	RAP1_interacting_factor_homolog_(yeast)	4006	4773	4344	4287	15.3516	15.5141	14.8853	14.6101
ENSG00000080371	2219.57	1939.87	0.18777	0.0027886	0.013218	RAB21	chr12	+	72148654	72184699	6180	protein_coding	RAB21_member_RAS_oncogene_family	2019	2357	2004	1965	12.7449	12.6199	11.3116	11.0312
ENSG00000080493	30.0218	29.3549	0.011438	0.94402	0.97409	SLC4A4	chr4	+	72053003	72437804	7640	protein_coding	solute_carrier_family_4_sodium_bicarbonate_cotransporter_member_4	23	37	37	23	0.117442	0.160248	0.168937	0.104444
ENSG00000080503	205.629	214.649	-0.041067	0.79627	0.89143	SMARCA2	chr9	+	2015342	2193624	5867	protein_coding	SWI/SNF_related_matrix_associated_actin_dependent_regulator_of_chromatin_subfamily_a_member_2	152	260	241	198	1.01069	1.46636	1.4329	1.17084
ENSG00000080546	283.601	286.402	-0.012436	0.92759	0.9657	SESN1	chr6	-	109307640	109416022	3509	protein_coding	sestrin_1	264	294	294	292	2.93502	2.77235	2.92267	2.88701
ENSG00000080561	98.5585	129.065	-0.24715	0.14586	0.3001	MID2	chrX	+	107068985	107170423	2876	protein_coding	midline_2	86	109	141	123	1.16654	1.25407	1.7102	1.48377
ENSG00000080572	0.554503	0	0.0074731	0.76399	NA	PIH1D3	chrX	+	106449862	106487473	1926	protein_coding	PIH1_domain_containing_3	1	0	0	0	0.0202551	0	0	0
ENSG00000080573	528.646	271.333	0.81365	2.1259e-10	4.94e-09	COL5A3	chr19	-	10070237	10121147	6174	protein_coding	collagen_type_V_alpha_3	445	604	297	258	2.81179	3.23708	1.67805	1.44978
ENSG00000080603	7043.7	6086.35	0.20795	8.477e-07	1.0627e-05	SRCAP	chr16	+	30709530	30755602	10804	protein_coding	Snf2-related_CREBBP_activator_protein	6285	7625	6372	6080	22.694	23.3528	20.5734	19.524
ENSG00000080608	1250.73	1142.61	0.12224	0.12966	0.27625	KIAA0020	chr9	-	2720469	2844241	2321	protein_coding	KIAA0020	1169	1291	1159	1179	19.6485	18.405	17.419	17.6233
ENSG00000080644	17.855	21.5352	-0.057658	0.69401	NA	CHRNA3	chr15	-	78885394	78913637	3202	protein_coding	cholinergic_receptor_nicotinic_alpha_3_(neuronal)	12	24	29	15	0.146201	0.248013	0.315931	0.162524
ENSG00000080709	10.8821	16.1525	-0.091979	0.4841	NA	KCNN2	chr5	+	113696642	113832337	3216	protein_coding	potassium_intermediate/small_conductance_calcium-activated_channel_subfamily_N_member_2	7	15	22	11	0.0849126	0.154333	0.238629	0.118666
ENSG00000080802	1160.94	1089.6	0.086668	0.30692	0.49883	CNOT4	chr7	-	135046547	135194875	4642	protein_coding	CCR4-NOT_transcription_complex_subunit_4	1018	1278	1163	1066	8.55525	9.10981	8.73957	7.96711
ENSG00000080815	1849.67	1703.25	0.11404	0.089562	0.21044	PSEN1	chr14	+	73603126	73690399	6078	protein_coding	presenilin_1	1697	1947	1745	1740	10.8921	10.5996	10.015	9.93202
ENSG00000080819	1000.8	885.195	0.16506	0.061211	0.1587	CPOX	chr3	-	98239976	98312567	2825	protein_coding	coproporphyrinogen_oxidase	911	1062	928	883	12.5803	12.4391	11.459	10.844
ENSG00000080822	829.931	1065.6	-0.33534	0.00017153	0.0012135	CLDND1	chr3	-	98216756	98241910	2818	protein_coding	claudin_domain_containing_1	735	905	1127	1053	10.175	10.6265	13.9508	12.9639
ENSG00000080823	416.64	295.558	0.41363	0.0016865	0.0086326	MOK	chr14	-	102690837	102771537	3809	protein_coding	MOK_protein_kinase	360	465	274	331	3.68707	4.03948	2.50932	3.01485
ENSG00000080824	49074.4	53994.7	-0.1373	4.6205e-09	8.8806e-08	HSP90AA1	chr14	-	102547075	102606036	3510	protein_coding	heat_shock_protein_90kDa_alpha_(cytosolic)_class_A_member_1	44531	52242	55341	55137	494.932	492.489	549.991	544.985
ENSG00000080839	1575.96	1377.47	0.1852	0.012716	0.046847	RBL1	chr20	-	35624752	35724398	5684	protein_coding	retinoblastoma-like_1_(p107)	1418	1692	1349	1470	9.73223	9.84986	8.27892	8.97247
ENSG00000080845	3583.21	3296.25	0.11772	0.022265	0.072547	DLGAP4	chr20	+	34894258	35157040	5056	protein_coding	discs_large_(Drosophila)_homolog-associated_protein_4	3246	3821	3425	3319	25.0456	25.0065	23.6303	22.7745
ENSG00000080854	204.09	269.237	-0.31237	0.031719	0.095554	IGSF9B	chr11	-	133785185	133826880	7309	protein_coding	immunoglobulin_superfamily_member_9B	177	227	263	288	0.944725	1.02766	1.2552	1.36705
ENSG00000080947	217.13	221.425	-0.019955	0.89352	0.94765	CROCCP3	chr1	-	16793931	16825752	5368	pseudogene	ciliary_rootlet_coiled-coil_rootletin_pseudogene_3	182	249	233	220	1.32266	1.53487	1.51412	1.42187
ENSG00000080986	1676.91	1700.5	-0.019341	0.78222	0.88297	NDC80	chr18	+	2571510	2616634	2172	protein_coding	NDC80_kinetochore_complex_component	1510	1799	1674	1806	27.1211	27.4066	26.8851	28.8474
ENSG00000081014	497.196	459.537	0.10026	0.39758	0.59068	AP4E1	chr15	+	51200869	51298097	6758	protein_coding	adaptor-related_protein_complex_4_epsilon_1_subunit	427	558	499	441	2.4649	2.73212	2.57572	2.26396
ENSG00000081019	899.031	1046.76	-0.20601	0.018098	0.061832	RSBN1	chr1	-	114304454	114355098	6621	protein_coding	round_spermatid_basic_protein_1	831	939	1046	1096	4.89629	4.69273	5.51092	5.74296
ENSG00000081026	521.132	556.731	-0.085825	0.43825	0.62768	MAGI3	chr1	+	113933371	114228545	6508	protein_coding	membrane_associated_guanylate_kinase_WW_and_PDZ_domain_containing_3	487	538	584	555	2.91925	2.73538	3.13026	2.95866
ENSG00000081041	26.7548	31.2745	-0.070827	0.66684	NA	CXCL2	chr4	-	74962752	74965010	1218	protein_coding	chemokine_(C-X-C_motif)_ligand_2	23	30	31	33	0.736666	0.815	0.887831	0.939973
ENSG00000081051	1.02121	0.490942	0.012375	0.74992	NA	AFP	chr4	+	74296855	74321891	2484	protein_coding	alpha-fetoprotein	1	1	1	0	0.015705	0.0133209	0.0140431	0
ENSG00000081052	21.4454	24.4543	-0.050628	0.74528	NA	COL4A4	chr2	-	227867427	228028829	9895	protein_coding	collagen_type_IV_alpha_4	21	21	29	21	0.082793	0.0702243	0.102235	0.0736296
ENSG00000081059	156.855	129.048	0.19445	0.23355	0.4171	TCF7	chr5	+	133450402	133487556	5340	protein_coding	transcription_factor_7_(T-cell_specific_HMG-box)	144	165	137	127	1.05199	1.02241	0.894942	0.825109
ENSG00000081087	694.872	980.32	-0.45947	6.3049e-07	8.1912e-06	OSTM1	chr6	-	108362613	108487058	4467	protein_coding	osteopetrosis_associated_transmembrane_protein_1	616	757	985	1021	5.37966	5.60743	7.69194	7.92974
ENSG00000081138	33.7277	42.5088	-0.12436	0.4678	0.65523	CDH7	chr18	+	63417488	63548638	3766	protein_coding	cadherin_7_type_2	28	39	41	46	0.290047	0.342664	0.379769	0.423766
ENSG00000081148	3.06363	1.95493	0.025681	0.7121	NA	IMPG2	chr3	-	100945570	101039404	4157	protein_coding	interphotoreceptor_matrix_proteoglycan_2	3	3	2	2	0.0281534	0.0238795	0.0167828	0.0166916
ENSG00000081154	3387.21	3902.78	-0.19965	8.4096e-05	0.00065245	PCNP	chr3	+	101292939	101313281	2342	protein_coding	PEST_proteolytic_signal_containing_nuclear_protein	3007	3685	4047	3938	50.0883	52.0636	60.2784	58.3361
ENSG00000081177	478.703	578.647	-0.24369	0.026637	0.083371	EXD2	chr14	+	69658228	69709075	3404	protein_coding	exonuclease_3'-5'_domain_containing_2	429	516	589	595	4.91652	5.01584	6.03589	6.06424
ENSG00000081181	263.348	314.196	-0.20706	0.13048	0.27758	ARG2	chr14	+	68086515	68118437	2045	protein_coding	arginase_type_II	230	291	308	335	4.38758	4.70851	5.25379	5.6833
ENSG00000081189	1156.05	1130.9	0.029073	0.72136	0.84541	MEF2C	chr5	-	88013975	88199922	6458	protein_coding	myocyte_enhancer_factor_2C	1074	1201	1151	1163	6.48778	6.15359	6.21717	6.24785
ENSG00000081237	2.59693	2.93682	-0.0080665	0.91075	NA	PTPRC	chr1	+	198607801	198726545	5321	protein_coding	protein_tyrosine_phosphatase_receptor_type_C	3	2	4	2	0.0219947	0.0124371	0.026223	0.0130402
ENSG00000081248	3.61814	1.96377	0.032485	0.63107	NA	CACNA1S	chr1	-	201008642	201081694	6166	protein_coding	calcium_channel_voltage-dependent_L_type_alpha_1S_subunit	4	3	4	0	0.0253073	0.0160991	0.0226294	0
ENSG00000081277	0	1.46841	-0.03076	0.39623	NA	PKP1	chr1	+	201252580	201302121	5447	protein_coding	plakophilin_1_(ectodermal_dysplasia/skin_fragility_syndrome)	0	0	2	1	0	0	0.0128082	0.0063693
ENSG00000081307	1257.32	1326.77	-0.073566	0.37277	0.56685	UBA5	chr3	+	132373290	132396941	3902	protein_coding	ubiquitin-like_modifier_activating_enzyme_5	1159	1317	1436	1278	11.5874	11.1682	12.8376	11.363
ENSG00000081320	3302.04	3715.63	-0.16715	0.0010428	0.0057541	STK17B	chr2	-	196998290	197041227	5287	protein_coding	serine/threonine_kinase_17b	3031	3474	3755	3848	22.3649	21.7422	24.7752	25.2508
ENSG00000081377	1570.57	1257.49	0.30464	5.1091e-05	0.00041938	CDC14B	chr9	-	99252523	99382112	5589	protein_coding	cell_division_cycle_14B	1463	1627	1282	1291	10.2118	9.63246	8.00147	8.01385
ENSG00000081386	771.052	686.027	0.15453	0.11921	0.26022	ZNF510	chr9	-	99518147	99540411	5616	protein_coding	zinc_finger_protein_510	681	843	667	737	4.73053	4.96689	4.143	4.55291
ENSG00000081479	100.809	127.11	-0.21247	0.21354	0.39179	LRP2	chr2	-	169983619	170219195	15808	protein_coding	low_density_lipoprotein_receptor-related_protein_2	101	96	139	121	0.24925	0.200945	0.306728	0.265557
ENSG00000081665	905.316	719.686	0.30363	0.0022059	0.010872	ZNF506	chr19	-	19896648	19932560	4140	protein_coding	zinc_finger_protein_506	775	1019	687	786	7.30283	8.14437	5.78858	6.58675
ENSG00000081692	738.271	975.065	-0.37233	7.2613e-05	0.00057175	JMJD4	chr1	-	227918126	227923112	3749	protein_coding	jumonji_domain_containing_4	701	749	1007	988	7.29445	6.61074	9.36979	9.14304
ENSG00000081721	1401.74	1350.45	0.051082	0.4943	0.67773	DUSP12	chr1	+	161719548	161727028	1270	protein_coding	dual_specificity_phosphatase_12	1273	1491	1399	1364	39.1034	38.847	38.4264	37.2614
ENSG00000081760	2001.42	1512.48	0.38806	1.1809e-08	2.1016e-07	AACS	chr12	+	125549925	125627873	6640	protein_coding	acetoacetyl-CoA_synthetase	1836	2107	1514	1581	10.7869	10.4998	7.95378	8.26062
ENSG00000081791	1510.37	1649.84	-0.12252	0.08205	0.19711	KIAA0141	chr5	+	141303373	141321612	4970	protein_coding	KIAA0141	1378	1599	1660	1716	10.8164	10.6457	11.6511	11.9787
ENSG00000081800	0	0.977467	-0.020057	0.50533	NA	SLC13A1	chr7	-	122753585	122840040	3815	protein_coding	solute_carrier_family_13_(sodium/sulfate_symporters)_member_1	0	0	1	1	0	0	0.00914368	0.00909399
ENSG00000081803	82.2514	111.449	-0.26387	0.1279	0.27386	CADPS2	chr7	-	121958481	122526813	6045	protein_coding	Ca++-dependent_secretion_activator_2	81	80	118	110	0.522732	0.437902	0.680928	0.631314
ENSG00000081818	35.5668	26.3783	0.14103	0.39585	0.58927	PCDHB4	chr5	+	140501581	140505201	3621	protein_coding	protocadherin_beta_4	33	37	24	30	0.355529	0.338109	0.231206	0.287436
ENSG00000081842	370.607	503.749	-0.38399	0.0014955	0.0078144	PCDHA6	chr5	+	140207563	140391929	5374	protein_coding	protocadherin_alpha_6	346	383	485	546	2.5117	2.35822	3.14818	3.52488
ENSG00000081853	17.1573	13.1671	0.063959	0.63177	NA	PCDHGA2	chr5	+	140718539	140892546	4605	protein_coding	protocadherin_gamma_subfamily_A_2	20	13	7	20	0.16943	0.0934109	0.0530254	0.150678
ENSG00000081870	1421.3	1400.71	0.021526	0.78714	0.88561	HSPB11	chr1	-	54387234	54411975	915	protein_coding	heat_shock_protein_family_B_(small)_member_11	1198	1622	1434	1432	51.077	58.6561	54.6693	54.2964
ENSG00000081913	1245.58	1083.38	0.19054	0.018481	0.062824	PHLPP1	chr18	+	60382672	60647666	6401	protein_coding	PH_domain_and_leucine_rich_repeat_protein_phosphatase_1	1105	1356	1076	1141	6.73449	7.00964	5.86381	6.18425
ENSG00000081923	7.9941	12.225	-0.083285	0.49569	NA	ATP8B1	chr18	-	55313658	55470333	5935	protein_coding	ATPase_aminophospholipid_transporter_class_I_type_8B_member_1	6	10	14	11	0.0394385	0.0557523	0.0822854	0.0643015
ENSG00000081985	2.04242	2.92798	-0.020479	0.76639	NA	IL12RB2	chr1	+	67773047	67862583	4040	protein_coding	interleukin_12_receptor_beta_2	2	2	2	4	0.0193125	0.0163807	0.0172689	0.0343501
ENSG00000082014	2775.43	2784.25	-0.0039294	0.94393	0.97409	SMARCD3	chr7	-	150935850	150974982	2415	protein_coding	SWI/SNF_related_matrix_associated_actin_dependent_regulator_of_chromatin_subfamily_d_member_3	2455	3030	2835	2862	39.6574	41.5154	40.9498	41.1151
ENSG00000082068	989.485	974.057	0.019963	0.8204	0.90497	WDR70	chr5	+	37379314	37753537	5716	protein_coding	WD_repeat_domain_70	931	1014	999	994	6.354	5.86988	6.09662	6.03314
ENSG00000082074	0	1.95052	-0.040153	0.33099	NA	FYB	chr5	-	39105338	39274630	4750	protein_coding	FYN_binding_protein	0	0	1	3	0	0	0.00734382	0.0219117
ENSG00000082126	196.239	355.183	-0.676	2.3376e-06	2.6058e-05	MPP4	chr2	-	202509593	202563417	2462	protein_coding	membrane_protein_palmitoylated_4_(MAGUK_p55_subfamily_member_4)	162	228	335	392	2.56695	3.06429	4.74649	5.52391
ENSG00000082146	2066.99	2343.87	-0.17475	0.0050162	0.021651	STRADB	chr2	+	202252581	202345569	2293	protein_coding	STE20-related_kinase_adaptor_beta	1812	2276	2377	2419	30.8279	32.8437	36.161	36.6
ENSG00000082153	17265.7	15186.6	0.18344	3.5571e-09	6.9827e-08	BZW1	chr2	+	201675317	201688569	3383	protein_coding	basic_leucine_zipper_and_W2_domains_1	15781	18245	15259	15817	181.98	178.454	157.34	162.208
ENSG00000082175	25.9369	12.2073	0.23972	0.10453	NA	PGR	chr11	-	100900355	101001255	13748	protein_coding	progesterone_receptor	19	33	10	15	0.0539143	0.0794252	0.0253733	0.037853
ENSG00000082196	12.2545	12.2294	7.3377e-05	0.99955	NA	C1QTNF3	chr5	-	33987279	34124633	3424	protein_coding	C1q_and_tumor_necrosis_factor_related_protein_3	12	12	15	10	0.136722	0.115966	0.152818	0.101325
ENSG00000082212	1678.48	1846.81	-0.13237	0.048828	0.13414	ME2	chr18	+	48405419	48474691	3164	protein_coding	malic_enzyme_2_NAD(+)-dependent_mitochondrial	1496	1819	1863	1916	18.4453	19.023	20.5396	21.0091
ENSG00000082213	1357.47	1221.23	0.14551	0.060676	0.15769	C5orf22	chr5	+	31532373	31555165	3799	protein_coding	chromosome_5_open_reading_frame_22	1194	1490	1224	1275	12.261	12.9778	11.239	11.6437
ENSG00000082258	2480.54	2381.97	0.056114	0.34634	0.53958	CCNT2	chr2	+	135675805	135716912	6917	protein_coding	cyclin_T2	2291	2593	2411	2463	12.921	12.4042	12.1589	12.3537
ENSG00000082269	618.166	629.519	-0.023095	0.82358	0.90624	FAM135A	chr6	+	71122644	71270877	6415	protein_coding	family_with_sequence_similarity_135_member_A	545	677	651	637	3.31429	3.49201	3.53997	3.44502
ENSG00000082293	2785.37	3024.22	-0.11606	0.060421	0.15717	COL19A1	chr6	+	70576463	70919679	6232	protein_coding	collagen_type_XIX_alpha_1	2632	2841	2971	3218	16.4759	15.0844	16.6299	17.9146
ENSG00000082397	1683.52	1773.41	-0.07303	0.30304	0.49494	EPB41L3	chr18	-	5392383	5630699	4908	protein_coding	erythrocyte_membrane_protein_band_4.1-like_3	1580	1730	1769	1860	12.5586	11.6634	12.573	13.1479
ENSG00000082438	93.9515	102.634	-0.078817	0.64845	0.79573	COBLL1	chr2	-	165510134	165700189	9367	protein_coding	cordon-bleu_WH2_repeat_protein-like_1	92	92	105	105	0.383158	0.324991	0.391025	0.3889
ENSG00000082458	1772.99	1579.74	0.15975	0.021288	0.070083	DLG3	chrX	+	69664711	69725337	6109	protein_coding	discs_large_homolog_3_(Drosophila)	1605	1892	1650	1582	10.2493	10.2479	9.4217	8.98432
ENSG00000082482	10.9422	14.1711	-0.062132	0.63398	NA	KCNK2	chr1	+	215179118	215410436	3379	protein_coding	potassium_channel_subfamily_K_member_2	13	8	14	15	0.150088	0.0783403	0.144529	0.154011
ENSG00000082497	99.1407	83.0626	0.15068	0.38713	0.58084	SERTAD4	chr1	+	210406144	210419976	5219	protein_coding	SERTA_domain_containing_4	82	115	80	90	0.612938	0.729112	0.53471	0.598279
ENSG00000082512	851.7	725.833	0.21305	0.023927	0.076601	TRAF5	chr1	+	211499957	211548288	4958	protein_coding	TNF_receptor-associated_factor_5	765	916	757	728	6.01929	6.11326	5.32605	5.09417
ENSG00000082515	1065.4	1007.75	0.07493	0.37256	0.56672	MRPL22	chr5	+	154320630	154348971	3176	protein_coding	mitochondrial_ribosomal_protein_L22	977	1122	1028	1034	12.0006	11.6895	11.2909	11.2951
ENSG00000082516	2632.63	2521.23	0.059061	0.366	0.55963	GEMIN5	chr5	-	154266976	154317769	5397	protein_coding	gem_(nuclear_organelle)_associated_protein_5	2503	2667	2657	2501	18.0925	16.3514	17.1733	16.0772
ENSG00000082556	0.554503	0	0.0074731	0.76399	NA	OPRK1	chr8	-	54138284	54164257	5014	protein_coding	opioid_receptor_kappa_1	1	0	0	0	0.00778047	0	0	0
ENSG00000082641	8687.98	9731.35	-0.16227	4.6168e-06	4.8195e-05	NFE2L1	chr17	+	46125691	46138849	4774	protein_coding	nuclear_factor_(erythroid-derived_2)-like_1	7939	9183	9886	10026	64.8744	63.6482	72.236	72.8608
ENSG00000082684	1.48792	0.977467	0.012671	0.80202	NA	SEMA5B	chr3	-	122628041	122747452	4832	protein_coding	sema_domain_seven_thrombospondin_repeats_(type_1_and_type_1-like)_transmembrane_domain_(TM)_and_short_cytoplasmic_domain_(semaphorin)_5B	1	2	1	1	0.00807352	0.0136958	0.00721919	0.00717996
ENSG00000082701	2730.83	2535.99	0.10413	0.064542	0.16509	GSK3B	chr3	-	119540170	119813264	7711	protein_coding	glycogen_synthase_kinase_3_beta	2452	2938	2584	2605	12.4051	12.6074	11.6895	11.7205
ENSG00000082781	1948.14	2157.02	-0.14243	0.02575	0.081244	ITGB5	chr3	-	124480795	124606674	4372	protein_coding	integrin_beta_5	1782	2057	2151	2263	15.9007	15.5682	17.1623	17.9578
ENSG00000082805	2309.69	1784.55	0.35671	1.7419e-07	2.4869e-06	ERC1	chr12	+	1099675	1605090	9451	protein_coding	ELKS/RAB6-interacting/CAST_family_member_1	2179	2360	1868	1783	8.99434	8.26262	6.89469	6.54519
ENSG00000082898	10814.7	14767	-0.44576	1.3065e-44	3.5229e-42	XPO1	chr2	-	61704984	61765761	6776	protein_coding	exportin_1_(CRM1_homolog_yeast)	9761	11575	14878	15339	56.1967	56.5238	76.5926	78.5367
ENSG00000082929	0	0.973049	-0.01697	0.54062	NA	C4orf6	chr4	+	5526296	5529528	873	protein_coding	chromosome_4_open_reading_frame_6	0	0	0	2	0	0	0	0.0794812
ENSG00000082996	559.952	732.047	-0.34653	0.0010194	0.0056466	RNF13	chr3	+	149530495	149679926	2866	protein_coding	ring_finger_protein_13	472	639	732	766	6.42474	7.37749	8.90944	9.2726
ENSG00000083067	1.02121	0.981884	0.00085722	0.98431	NA	TRPM3	chr9	-	73149949	74061820	6269	protein_coding	transient_receptor_potential_cation_channel_subfamily_M_member_3	1	1	2	0	0.00622289	0.00527819	0.0111288	0
ENSG00000083093	840.476	725.767	0.19392	0.042286	0.11993	PALB2	chr16	-	23614488	23652631	4003	protein_coding	partner_and_localizer_of_BRCA2	786	867	742	743	7.65997	7.16667	6.46597	6.4395
ENSG00000083097	608.915	536.125	0.16569	0.12328	0.26674	DOPEY1	chr6	+	83777385	83881069	8210	protein_coding	dopey_family_member_1	530	675	545	552	2.51839	2.72047	2.31563	2.33262
ENSG00000083099	1563.31	1211.62	0.35084	3.1593e-06	3.4308e-05	LYRM2	chr6	-	90277863	90348472	5353	protein_coding	LYR_motif_containing_2	1375	1716	1250	1229	10.0206	10.6073	8.1457	7.96533
ENSG00000083123	843.012	823.531	0.030373	0.7431	0.8592	BCKDHB	chr6	+	80816364	81055987	3767	protein_coding	branched_chain_keto_acid_dehydrogenase_E1_beta_polypeptide	783	876	846	839	8.10879	7.69471	7.83412	7.72708
ENSG00000083168	3293.9	3896.46	-0.23643	2.4667e-05	0.00021746	KAT6A	chr8	-	41786997	41909508	9285	protein_coding	K(lysine)_acetyltransferase_6A	3018	3472	4158	3813	12.6802	12.3732	15.6213	14.2473
ENSG00000083223	883.505	771.279	0.18133	0.049817	0.13623	ZCCHC6	chr9	-	88902648	88969369	5724	protein_coding	zinc_finger_CCHC_domain_containing_6	803	939	802	776	5.47275	5.42812	4.88754	4.70339
ENSG00000083290	164.822	149.119	0.10081	0.53238	0.70883	ULK2	chr17	-	19674142	19771249	6010	protein_coding	unc-51-like_kinase_2_(C._elegans)	155	169	165	140	1.00611	0.930456	0.95769	0.80817
ENSG00000083307	0	2.92798	-0.0604	0.2303	NA	GRHL2	chr8	+	102504660	102681954	5239	protein_coding	grainyhead-like_2_(Drosophila)	0	0	2	4	0	0	0.0133167	0.0264887
ENSG00000083312	14757.1	13410.9	0.13693	9.4228e-06	9.1856e-05	TNPO1	chr5	+	72112139	72212560	11183	protein_coding	transportin_1	13309	15807	13503	13939	46.4277	46.7708	42.1199	43.2436
ENSG00000083444	4039.06	5206.38	-0.36052	6.1134e-15	2.5033e-13	PLOD1	chr1	+	11994262	12035595	2940	protein_coding	procollagen-lysine_2-oxoglutarate_5-dioxygenase_1	3723	4231	5305	5348	49.401	47.6189	62.9439	63.1092
ENSG00000083454	36.8191	46.9184	-0.13213	0.4428	0.63184	P2RX5	chr17	-	3575493	3599698	2309	protein_coding	purinergic_receptor_P2X_ligand-gated_ion_channel_5	26	48	48	48	0.439278	0.687861	0.725159	0.721217
ENSG00000083457	602.173	572.707	0.066088	0.54068	0.71559	ITGAE	chr17	-	3617922	3704537	3858	protein_coding	integrin_alpha_E_(antigen_CD103_human_mucosal_lymphocyte_antigen_1;_alpha_polypeptide)	517	676	566	606	5.22779	5.79787	5.11764	5.44953
ENSG00000083520	1815.72	1931.11	-0.085093	0.1995	0.37341	DIS3	chr13	-	73329540	73356234	7371	protein_coding	DIS3_mitotic_control_homolog_(S._cerevisiae)	1608	1980	2004	1947	8.51039	8.88838	9.4839	9.16407
ENSG00000083535	374.433	388.072	-0.04572	0.71885	0.8433	PIBF1	chr13	+	73356197	73590591	3146	protein_coding	progesterone_immunomodulatory_binding_factor_1	363	371	401	393	4.5013	3.9021	4.44633	4.33394
ENSG00000083544	174.507	190.115	-0.092072	0.55128	0.72299	TDRD3	chr13	+	60970591	61148012	3019	protein_coding	tudor_domain_containing_3	159	185	194	195	2.05458	2.02765	2.24158	2.24089
ENSG00000083635	361.416	316.31	0.1593	0.22805	0.40995	NUFIP1	chr13	-	45513384	45563618	3492	protein_coding	nuclear_fragile_X_mental_retardation_protein_interacting_protein_1	337	374	346	301	3.76483	3.5439	3.45635	2.99048
ENSG00000083642	1136.35	1056.64	0.09938	0.22573	0.40691	PDS5B	chr13	+	33160564	33352157	7497	protein_coding	PDS5_regulator_of_cohesion_maintenance_homolog_B_(S._cerevisiae)	1009	1236	1080	1082	5.25042	5.45525	5.02518	5.00713
ENSG00000083720	903.287	1143.41	-0.31744	0.00033143	0.0021523	OXCT1	chr5	-	41730167	41870621	3388	protein_coding	3-oxoacid_CoA_transferase_1	821	960	1230	1109	9.45344	9.37587	12.6642	11.3563
ENSG00000083750	464.291	382.141	0.24377	0.041678	0.11863	RRAGB	chrX	+	55744172	55785207	2061	protein_coding	Ras-related_GTP_binding_B	419	497	380	402	7.93097	7.97925	6.43163	6.76701
ENSG00000083799	617.265	502.873	0.26519	0.013671	0.049562	CYLD	chr16	+	50775961	50835846	8713	protein_coding	cylindromatosis_(turban_tumor_syndrome)	556	662	507	522	2.48941	2.51405	2.02981	2.07851
ENSG00000083807	55.3765	57.1752	-0.020485	0.90759	0.9556	SLC27A5	chr19	-	58990879	59023780	5032	protein_coding	solute_carrier_family_27_(fatty_acid_transporter)_member_5	46	64	57	60	0.356621	0.420846	0.395139	0.413675
ENSG00000083812	493.18	482.431	0.027019	0.81377	0.90165	ZNF324	chr19	+	58978423	58984945	3795	protein_coding	zinc_finger_protein_324	461	509	505	482	4.73892	4.43802	4.64189	4.4064
ENSG00000083814	20.8309	19.0937	0.029025	0.84225	NA	ZNF671	chr19	-	58231119	58238992	2903	protein_coding	zinc_finger_protein_671	14	28	27	12	0.188136	0.31915	0.324439	0.143411
ENSG00000083817	267.959	249.219	0.084067	0.55045	0.72242	ZNF416	chr19	-	58082934	58090295	2561	protein_coding	zinc_finger_protein_416	240	289	247	263	3.65588	3.73398	3.36436	3.56283
ENSG00000083828	269.355	340.645	-0.27531	0.043073	0.1217	ZNF586	chr19	+	58281023	58331307	2265	protein_coding	zinc_finger_protein_586	224	311	348	349	3.85807	4.54335	5.35953	5.34572
ENSG00000083838	397.381	366.178	0.10091	0.43645	0.62631	ZNF446	chr19	+	58985384	58992597	3922	protein_coding	zinc_finger_protein_446	332	457	401	348	3.30233	3.8556	3.56658	3.07837
ENSG00000083842	39.6239	38.6077	0.011942	0.94439	0.97419	ZNF8	chr19	+	58790317	58807254	2211	protein_coding	zinc_finger_protein_8	42	35	39	40	0.741055	0.523797	0.615307	0.627654
ENSG00000083844	467.817	400.164	0.19568	0.10592	0.23799	ZNF264	chr19	+	57702868	57724724	2673	protein_coding	zinc_finger_protein_264	406	520	385	434	5.92539	6.43707	5.02432	5.633
ENSG00000083845	18164	18290.6	-0.009962	0.72291	0.84605	RPS5	chr19	+	58897767	58906173	1747	protein_coding	ribosomal_protein_S5	16386	19451	18661	18764	365.906	368.411	372.613	372.633
ENSG00000083857	10130.4	9366.3	0.11124	0.006765	0.027749	FAT1	chr4	-	187508937	187647876	14786	protein_coding	FAT_tumor_suppressor_homolog_1_(Drosophila)	9335	10615	9191	9977	24.6294	23.7549	21.6834	23.4098
ENSG00000083896	2891.43	2922.52	-0.015292	0.77777	0.88038	YTHDC1	chr4	-	69176105	69215807	6232	protein_coding	YTH_domain_containing_1	2628	3073	2966	3014	16.4508	16.3162	16.602	16.7789
ENSG00000083937	503.448	818.82	-0.63404	1.3487e-09	2.8344e-08	CHMP2B	chr3	+	87276421	87304698	2606	protein_coding	charged_multivesicular_body_protein_2B	461	531	881	794	6.90107	6.74223	11.7928	10.5705
ENSG00000084070	1890.36	2181.57	-0.19981	0.0015209	0.0079298	SMAP2	chr1	+	40810522	40888998	2939	protein_coding	small_ArfGAP2	1698	2033	2202	2262	22.5387	22.8887	26.1357	26.7019
ENSG00000084072	875.945	857.795	0.028244	0.75552	0.86776	PPIE	chr1	+	40157854	40229586	4651	protein_coding	peptidylprolyl_isomerase_E_(cyclophilin_E)	786	943	893	862	6.59274	6.70886	6.69762	6.42998
ENSG00000084073	2040.07	3074.04	-0.57502	1.7216e-23	1.5281e-21	ZMPSTE24	chr1	+	40723779	40759856	3108	protein_coding	zinc_metallopeptidase_STE24	1819	2210	3123	3167	22.8319	23.5285	35.0515	35.3522
ENSG00000084090	8403.65	8232.72	0.029098	0.42384	0.61438	STARD7	chr2	-	96850597	96874563	3368	protein_coding	StAR-related_lipid_transfer_(START)_domain_containing_7	7656	8910	8424	8421	88.6788	87.5365	87.2493	86.7442
ENSG00000084092	912.159	824.044	0.13571	0.1346	0.28363	NOA1	chr4	-	57829536	57844989	3415	protein_coding	nitric_oxide_associated_1	837	960	852	834	9.56147	9.30174	8.70291	8.47275
ENSG00000084093	2276.42	2162.65	0.070709	0.25943	0.44646	REST	chr4	+	57774075	57802010	7300	protein_coding	RE1-silencing_transcription_factor	2119	2360	2213	2212	11.324	10.6973	10.5749	10.5126
ENSG00000084110	23.2522	17.1344	0.0978	0.50338	NA	HAL	chr12	-	96366440	96390143	3913	protein_coding	histidine_ammonia-lyase	15	32	24	11	0.149545	0.270598	0.213952	0.0975285
ENSG00000084112	2682.75	2348.24	0.18636	0.0020974	0.010429	SSH1	chr12	-	109176466	109251366	8538	protein_coding	slingshot_protein_phosphatase_1	2420	2873	2484	2320	11.0573	11.1343	10.1487	9.42716
ENSG00000084207	6510.8	7498.62	-0.20156	2.3995e-07	3.3619e-06	GSTP1	chr11	+	67351066	67354131	1681	protein_coding	glutathione_S-transferase_pi_1	5935	6899	7558	7786	137.735	135.801	156.839	160.692
ENSG00000084234	12371.2	13972.6	-0.17435	2.6158e-08	4.3518e-07	APLP2	chr11	+	129939732	130014699	3720	protein_coding	amyloid_beta_(A4)_precursor-like_protein_2	11229	13166	14331	14258	117.757	117.11	134.385	132.973
ENSG00000084444	451.717	495.788	-0.1163	0.33756	0.52966	KIAA1467	chr12	+	13197218	13295455	4808	protein_coding	KIAA1467	414	476	555	459	3.35912	3.27587	4.02665	3.31205
ENSG00000084453	3.26696	4.40081	-0.019579	0.79762	NA	SLCO1A2	chr12	-	21417534	21572528	7682	protein_coding	solute_carrier_organic_anion_transporter_family_member_1A2	0	7	5	4	0	0.0301514	0.0227045	0.0180649
ENSG00000084463	4390.4	4529.03	-0.04438	0.35598	0.54975	WBP11	chr12	-	14939410	14956474	2749	protein_coding	WW_domain_binding_protein_11	4025	4625	4729	4537	57.1191	55.6699	60.0082	57.2589
ENSG00000084623	9429.02	9121.96	0.047006	0.18842	0.35925	EIF3I	chr1	+	32687529	32697205	1458	protein_coding	eukaryotic_translation_initiation_factor_3_subunit_I	8613	9970	9386	9278	230.455	226.267	224.563	220.773
ENSG00000084628	26.7271	64.066	-0.49471	0.0042752	0.018869	NKAIN1	chr1	-	31652592	31712401	2589	protein_coding	Na+/K+_transporting_ATPase_interacting_1	28	24	75	56	0.421906	0.306735	1.01052	0.750421
ENSG00000084636	26.3482	45.4632	-0.27592	0.10202	0.23164	COL16A1	chr1	-	32117848	32169920	5736	protein_coding	collagen_type_XVI_alpha_1	29	22	49	44	0.197233	0.12691	0.297991	0.266129
ENSG00000084652	7135.48	7342.76	-0.040758	0.28093	0.47177	TXLNA	chr1	+	32645287	32663886	5012	protein_coding	taxilin_alpha	6416	7666	7518	7506	49.9394	50.6106	52.3247	51.9573
ENSG00000084674	0	0.490942	-0.0068971	0.7817	NA	APOB	chr2	-	21224301	21266945	14121	protein_coding	apolipoprotein_B_(including_Ag(x)_antigen)	0	0	1	0	0	0	0.0024703	0
ENSG00000084676	2940.05	2451.53	0.25569	5.9206e-06	5.9838e-05	NCOA1	chr2	+	24714783	24993571	7405	protein_coding	nuclear_receptor_coactivator_1	2613	3195	2519	2497	13.7659	14.2768	11.8664	11.6988
ENSG00000084693	974.014	1234.41	-0.32265	9.0974e-05	0.00069786	AGBL5	chr2	+	27265232	27293490	3261	protein_coding	ATP/GTP_binding_protein-like_5	893	1026	1234	1292	10.6829	10.4107	13.2002	13.7455
ENSG00000084710	742.675	797.303	-0.094614	0.34105	0.53336	EFR3B	chr2	+	25264999	25378243	5162	protein_coding	EFR3_homolog_B_(S._cerevisiae)	698	762	856	775	5.27506	4.88451	5.78457	5.20874
ENSG00000084731	1490.59	1382.17	0.10331	0.16218	0.32411	KIF3C	chr2	-	26149471	26205618	5462	protein_coding	kinesin_family_member_3C	1376	1559	1421	1407	9.82781	9.44448	9.07524	8.93699
ENSG00000084733	4938.54	4552.43	0.11524	0.0099059	0.03833	RAB10	chr2	+	26256976	26360323	3535	protein_coding	RAB10_member_RAS_oncogene_family	4506	5228	4631	4684	49.727	48.9362	45.6984	45.9702
ENSG00000084734	1.10901	0	0.019908	0.49488	NA	GCKR	chr2	+	27719709	27746554	2186	protein_coding	glucokinase_(hexokinase_4)_regulator	2	0	0	0	0.0356919	0	0	0
ENSG00000084754	8370.55	8450.2	-0.013324	0.7137	0.83994	HADHA	chr2	-	26413504	26467594	3037	protein_coding	hydroxyacyl-CoA_dehydrogenase/3-ketoacyl-CoA_thiolase/enoyl-CoA_hydratase_(trifunctional_protein)_alpha_subunit	7481	9047	8536	8755	96.0959	98.5697	98.045	100.014
ENSG00000084764	368.704	253.142	0.4493	0.00078859	0.0045645	MAPRE3	chr2	+	27193480	27250064	1892	protein_coding	microtubule-associated_protein_RP/EB_family_member_3	319	411	254	264	6.57748	7.18794	4.68304	4.84096
ENSG00000084774	9148.57	8059.98	0.18079	6.5447e-07	8.449e-06	CAD	chr2	+	27440258	27466811	7265	protein_coding	carbamoyl-phosphate_synthetase_2_aspartate_transcarbamylase_and_dihydroorotase	8252	9798	8088	8405	44.3112	44.6257	38.8348	40.1376
ENSG00000085063	2561.88	2864.88	-0.15746	0.0048339	0.020985	CD59	chr11	-	33719807	33757991	3716	protein_coding	CD59_molecule_complement_regulatory_protein	2335	2715	2914	2948	24.5133	24.1756	27.3545	27.5233
ENSG00000085117	1081.09	1112.43	-0.039302	0.63408	0.78592	CD82	chr11	+	44585977	44641913	2289	protein_coding	CD82_molecule	991	1139	1155	1121	16.8895	16.465	17.6016	16.9906
ENSG00000085185	1679.71	1369.32	0.28227	7.6502e-05	0.00059841	BCORL1	chrX	+	129115083	129192058	7127	protein_coding	BCL6_corepressor-like_1	1510	1805	1377	1425	8.26533	8.38019	6.73974	6.93677
ENSG00000085224	3258.56	3037.56	0.097855	0.079744	0.19299	ATRX	chrX	-	76760356	77041702	11268	protein_coding	alpha_thalassemia/mental_retardation_syndrome_X-linked	3046	3363	3127	3088	10.5456	9.8756	9.68048	9.50779
ENSG00000085231	2466.38	2862.27	-0.20736	0.00054249	0.0032948	TAF9	chr5	-	68646811	68665840	1648	protein_coding	TAF9_RNA_polymerase_II_TATA_box_binding_protein_(TBP)-associated_factor_32kDa	2135	2748	2873	2984	50.5395	55.1751	60.8127	62.8189
ENSG00000085265	0	0.486525	-0.0068971	0.7817	NA	FCN1	chr9	-	137801431	137809809	1286	protein_coding	ficolin_(collagen/fibrinogen_domain_containing)_1	0	0	0	1	0	0	0	0.0269779
ENSG00000085274	713.905	728.173	-0.027221	0.7825	0.88298	MYNN	chr3	+	169490619	169507504	4999	protein_coding	myoneurin	668	736	736	754	5.21295	4.87168	5.13583	5.23284
ENSG00000085276	113.031	144.285	-0.22588	0.18264	0.35064	MECOM	chr3	-	168801287	169381406	5732	protein_coding	MDS1_and_EVI1_complex_locus	102	121	172	123	0.694199	0.698494	1.04674	0.744471
ENSG00000085365	1157.58	1582.51	-0.42863	1.3736e-08	2.4124e-07	SCAMP1	chr5	+	77656339	77776562	6245	processed_transcript	secretory_carrier_membrane_protein_1	1017	1272	1616	1622	6.353	6.73967	9.02661	9.01088
ENSG00000085377	2847.63	2572.24	0.14303	0.010301	0.039551	PREP	chr6	-	105725440	105850959	2905	protein_coding	prolyl_endopeptidase	2565	3054	2639	2624	34.4454	34.7862	31.689	31.3377
ENSG00000085382	463.741	479.843	-0.044234	0.70445	0.8336	HACE1	chr6	-	105175968	105307794	5318	protein_coding	HECT_domain_and_ankyrin_repeat_containing_E3_ubiquitin_protein_ligase_1	434	478	470	512	3.18369	2.97415	3.08294	3.34019
ENSG00000085415	1932.93	2171.78	-0.16238	0.0098882	0.038275	SEH1L	chr18	+	12947132	12987535	5206	protein_coding	SEH1-like_(S._cerevisiae)	1731	2085	2187	2257	12.9713	13.2521	14.6541	15.041
ENSG00000085433	925.218	794.326	0.20429	0.029298	0.089677	WDR47	chr1	-	109512836	109584850	4264	protein_coding	WD_repeat_domain_47	805	1026	843	782	7.36493	7.96185	6.89646	6.36266
ENSG00000085449	3073.66	2816.06	0.12327	0.021785	0.071356	WDFY1	chr2	-	224720433	224810104	4660	protein_coding	WD_repeat_and_FYVE_domain_containing_1	2774	3290	2876	2886	23.2226	23.3611	21.5287	21.4862
ENSG00000085465	62.9039	50.8636	0.14254	0.41869	0.61045	OVGP1	chr1	-	111956936	111970399	2243	protein_coding	oviductal_glycoprotein_1_120kDa	52	73	60	44	0.904407	1.0769	0.93312	0.680569
ENSG00000085491	5614.45	5054.77	0.14827	0.0014195	0.0074666	SLC25A24	chr1	-	108676658	108743471	4271	protein_coding	solute_carrier_family_25_(mitochondrial_carrier;_phosphate_carrier)_member_24	5193	5860	5016	5328	47.4328	45.3996	40.9679	43.2796
ENSG00000085511	1621.63	1456.98	0.14713	0.041107	0.11733	MAP3K4	chr6	+	161412759	161538417	5490	protein_coding	mitogen-activated_protein_kinase_kinase_kinase_4	1497	1696	1505	1476	10.6375	10.222	9.56268	9.32745
ENSG00000085514	5.83615	10.7477	-0.096978	0.38221	NA	PILRA	chr7	+	99965153	99997719	1313	protein_coding	paired_immunoglobin-like_type_2_receptor_alpha	8	3	10	12	0.237692	0.0756032	0.265675	0.317077
ENSG00000085552	132.198	123.599	0.065113	0.69729	0.82923	IGSF9	chr1	-	159896829	159915386	4205	protein_coding	immunoglobulin_superfamily_member_9	113	149	115	138	1.04834	1.17248	0.953998	1.13858
ENSG00000085563	105.878	104.085	0.017887	0.91771	0.96049	ABCB1	chr7	-	87133175	87342611	4645	protein_coding	ATP-binding_cassette_sub-family_B_(MDR/TAP)_member_1	79	133	103	110	0.663485	0.947435	0.773512	0.821591
ENSG00000085644	331.302	330.423	0.0034116	0.97913	0.98977	ZNF213	chr16	+	3179778	3192806	5889	protein_coding	zinc_finger_protein_213	297	357	347	329	1.96746	2.0059	2.05543	1.93822
ENSG00000085662	3442.6	3802.58	-0.14031	0.0053232	0.022736	AKR1B1	chr7	-	134127102	134144036	1930	protein_coding	aldo-keto_reductase_family_1_member_B1_(aldose_reductase)	3085	3711	3943	3837	62.3574	63.6235	71.2665	68.9737
ENSG00000085719	2616.75	2827.67	-0.10864	0.060782	0.1579	CPNE3	chr8	+	87497059	87573726	4864	protein_coding	copine_III	2354	2810	2972	2813	18.88	19.116	21.3143	20.0643
ENSG00000085721	2722.85	2717.08	0.0025181	0.96467	0.98369	RRN3	chr16	-	15153879	15188174	3762	protein_coding	RRN3_RNA_polymerase_I_transcription_factor_homolog_(S._cerevisiae)	2494	2871	2718	2842	25.8623	25.2521	25.2027	26.2092
ENSG00000085733	7357.26	6988.52	0.072851	0.063296	0.16293	CTTN	chr11	+	70244510	70282690	3272	protein_coding	cortactin	6752	7742	7066	7234	80.5025	78.2931	75.3314	76.7033
ENSG00000085741	42.9463	79.6481	-0.41995	0.017422	0.060057	WNT11	chr11	-	75897369	75921780	1930	protein_coding	wingless-type_MMTV_integration_site_family_member_11	32	54	78	85	0.646819	0.925806	1.40979	1.52795
ENSG00000085760	2079.48	1930.82	0.10236	0.11761	0.25767	MTIF2	chr2	-	55463731	55496483	2947	protein_coding	mitochondrial_translational_initiation_factor_2	1933	2159	1939	2012	25.5883	24.2413	22.9516	23.6863
ENSG00000085788	2539.34	2359.74	0.10318	0.08066	0.19468	DDHD2	chr8	+	38082736	38133076	4921	protein_coding	DDHD_domain_containing_2	2259	2757	2444	2384	17.9082	18.5382	17.3246	16.8074
ENSG00000085831	58.7636	96.3268	-0.38301	0.029823	0.090893	TTC39A	chr1	-	51752930	51810788	6287	protein_coding	tetratricopeptide_repeat_domain_39A	58	57	109	88	0.359894	0.299996	0.604782	0.485611
ENSG00000085832	2039.39	1855.76	0.13191	0.041666	0.11863	EPS15	chr1	-	51819935	51985000	5225	protein_coding	epidermal_growth_factor_receptor_pathway_substrate_15	1806	2224	1907	1890	13.4841	14.0842	12.7315	12.5494
ENSG00000085840	2643.63	2687.52	-0.02357	0.67696	0.81483	ORC1	chr1	-	52838501	52870131	3157	protein_coding	origin_recognition_complex_subunit_1	2421	2788	2744	2755	29.9165	29.2215	30.3197	30.2758
ENSG00000085871	256.107	301.608	-0.18502	0.19433	0.36638	MGST2	chr4	+	140586922	140661899	1780	protein_coding	microsomal_glutathione_S-transferase_2	206	304	322	295	4.51479	5.65116	6.31032	5.74978
ENSG00000085872	4662.84	3825.69	0.28044	1.3894e-09	2.9114e-08	CHERP	chr19	-	16628700	16653341	4173	protein_coding	calcium_homeostasis_endoplasmic_reticulum_protein	4215	4983	3887	3941	39.4039	39.5117	32.4924	32.7648
ENSG00000085978	2125.62	1791.6	0.23834	0.00019472	0.001352	ATG16L1	chr2	+	234118697	234204320	4208	protein_coding	autophagy_related_16-like_1_(S._cerevisiae)	1911	2284	1812	1854	17.7164	17.9599	15.021	15.2856
ENSG00000085982	3525.94	2593.55	0.4315	1.073e-14	4.2715e-13	USP40	chr2	-	234384166	234475428	5692	protein_coding	ubiquitin_specific_peptidase_40	3221	3728	2727	2579	22.0758	21.6718	16.7123	15.7194
ENSG00000085998	1909.86	1993.58	-0.059977	0.34979	0.54324	POMGNT1	chr1	-	46654354	46685977	3480	protein_coding	protein_O-linked_mannose_beta12-N-acetylglucosaminyltransferase	1734	2032	2047	2032	19.4384	19.3209	20.5189	20.2579
ENSG00000085999	1661.83	1300.09	0.33817	3.2459e-06	3.5142e-05	RAD54L	chr1	+	46713360	46744145	3108	protein_coding	RAD54-like_(S._cerevisiae)	1519	1756	1343	1317	19.0663	18.6951	15.0734	14.7012
ENSG00000086015	3161.85	3175.84	-0.0067894	0.90163	0.9522	MAST2	chr1	+	46252659	46501796	5738	protein_coding	microtubule_associated_serine/threonine_kinase_2	2912	3315	3150	3349	19.798	19.1164	19.1499	20.249
ENSG00000086061	9069.02	10053.5	-0.14675	4.2306e-05	0.00035466	DNAJA1	chr9	+	33025209	33039905	2381	protein_coding	DnaJ_(Hsp40)_homolog_subfamily_A_member_1	8037	9883	10332	10238	131.681	137.345	151.37	149.178
ENSG00000086062	2181.13	2167.02	0.0083482	0.89354	0.94765	B4GALT1	chr9	-	33104080	33167354	4201	protein_coding	UDP-Gal:betaGlcNAc_beta_14-_galactosyltransferase_polypeptide_1	2017	2277	2211	2223	18.7302	17.9347	18.3591	18.3584
ENSG00000086065	2160.7	2215.84	-0.035905	0.56358	0.73272	CHMP5	chr9	+	33264940	33281977	1707	protein_coding	charged_multivesicular_body_protein_5	1997	2257	2249	2285	45.6388	43.7504	45.9591	46.441
ENSG00000086102	2316.47	2336.3	-0.012291	0.83907	0.91619	NFX1	chr9	+	33290509	33371155	4604	protein_coding	nuclear_transcription_factor_X-box_binding_1	2118	2447	2425	2355	17.9465	17.5866	18.3735	17.7462
ENSG00000086159	2.42134	0.486525	0.042924	0.40807	NA	AQP6	chr12	+	50360977	50370922	5129	protein_coding	aquaporin_6_kidney_specific	1	4	0	1	0.00760602	0.0258054	0	0.0067642
ENSG00000086189	936.298	1339.74	-0.48626	1.3741e-08	2.4124e-07	DIMT1	chr5	-	61683081	61699766	2859	protein_coding	DIM1_dimethyladenosine_transferase_1_homolog_(S._cerevisiae)	894	944	1397	1344	12.1987	10.9255	17.045	16.3093
ENSG00000086200	1640.72	1489.79	0.13376	0.061955	0.16028	IPO11	chr5	+	61699799	61924409	4356	protein_coding	importin_11	1454	1788	1553	1495	13.0217	13.582	12.4365	11.907
ENSG00000086205	2.42134	4.39197	-0.041701	0.59141	NA	FOLH1	chr11	-	49168187	49230222	2697	protein_coding	folate_hydrolase_(prostate-specific_membrane_antigen)_1	1	4	3	6	0.0144647	0.0490753	0.0388022	0.0771826
ENSG00000086232	4037.2	4243.01	-0.069743	0.14965	0.30596	EIF2AK1	chr7	-	6061881	6098861	4463	protein_coding	eukaryotic_translation_initiation_factor_2-alpha_kinase_1	3553	4429	4302	4380	31.0569	32.8369	33.6248	34.0484
ENSG00000086289	1284.31	1861.78	-0.51273	1.3449e-12	4.224e-11	EPDR1	chr7	+	37723446	37991543	2599	protein_coding	ependymin_related_protein_1_(zebrafish)	1174	1357	1839	1971	17.6219	17.2766	24.6826	26.3105
ENSG00000086300	76.4153	90.8867	-0.14322	0.41352	0.60618	SNX10	chr7	+	26331541	26413949	2546	protein_coding	sorting_nexin_10	73	77	89	97	1.11855	1.00073	1.2194	1.32179
ENSG00000086475	2252.93	2596.88	-0.19958	0.00090183	0.0050941	SEPHS1	chr10	-	13359424	13390297	3273	protein_coding	selenophosphate_synthetase_1	2080	2356	2601	2713	24.7918	23.8184	27.7211	28.7576
ENSG00000086504	1680.44	1674.29	0.0048056	0.9441	0.97409	MRPL28	chr16	-	417384	420527	2229	protein_coding	mitochondrial_ribosomal_protein_L28	1529	1784	1687	1739	26.7601	26.4831	26.401	27.0669
ENSG00000086506	16.1915	15.1309	0.019828	0.88458	NA	HBQ1	chr16	+	230452	231180	536	protein_coding	hemoglobin_theta_1	9	24	11	20	0.65504	1.4816	0.715886	1.29454
ENSG00000086544	456.556	419.355	0.10761	0.36385	0.55732	ITPKC	chr19	+	41223008	41246765	3385	protein_coding	inositol-trisphosphate_3-kinase_C	400	503	434	424	4.6099	4.91692	4.47246	4.34566
ENSG00000086570	2.04242	2.92798	-0.020479	0.76639	NA	FAT2	chr5	-	150883654	150948505	14534	protein_coding	FAT_tumor_suppressor_homolog_2_(Drosophila)	2	2	2	4	0.00536828	0.00455332	0.00480021	0.00954825
ENSG00000086589	1961.48	2030.57	-0.047081	0.47737	0.66318	RBM22	chr5	-	150070356	150080669	2342	protein_coding	RNA_binding_motif_protein_22	1700	2183	2051	2104	28.3173	30.8426	30.5488	31.1679
ENSG00000086598	6241.12	6344.4	-0.023671	0.56034	0.73051	TMED2	chr12	+	124069078	124083116	2552	protein_coding	transmembrane_emp24_domain_trafficking_protein_2	5702	6598	6524	6457	87.1639	85.5491	89.1762	87.7807
ENSG00000086619	209.316	302.488	-0.42495	0.0027215	0.012956	ERO1LB	chr1	-	236378855	236445319	4567	protein_coding	ERO1-like_beta_(S._cerevisiae)	194	218	301	318	1.65715	1.57946	2.29906	2.41571
ENSG00000086666	1903.39	1597.63	0.24272	0.00031431	0.0020548	ZFAND6	chr15	+	80351910	80430735	2594	protein_coding	zinc_finger_AN1-type_domain_6	1740	2011	1625	1644	26.1679	25.6523	21.8524	21.9877
ENSG00000086696	7.70298	16.5904	-0.16545	0.19487	NA	HSD17B2	chr16	+	82068609	82132139	4210	protein_coding	hydroxysteroid_(17-beta)_dehydrogenase_2	8	7	11	23	0.0741307	0.0550173	0.0911436	0.189537
ENSG00000086712	1573.09	1647.72	-0.063519	0.37405	0.56789	TXLNG	chrX	+	16804550	16862642	4401	protein_coding	taxilin_gamma	1396	1712	1730	1641	12.3744	12.8717	13.7123	12.9362
ENSG00000086717	71.1336	129.057	-0.52039	0.0025785	0.012365	PPEF1	chrX	+	18694029	18846039	2890	protein_coding	protein_phosphatase_EF-hand_calcium_binding_domain_1	66	74	139	125	0.890915	0.847262	1.67777	1.50059
ENSG00000086730	40.6451	42.5043	-0.027228	0.87441	0.93643	LAT2	chr7	+	73613982	73644161	2527	protein_coding	linker_for_activation_of_T_cells_family_member_2	43	36	40	47	0.663824	0.471391	0.552167	0.64527
ENSG00000086758	12654.9	11457.4	0.14196	3.7617e-05	0.00031923	HUWE1	chrX	-	53559057	53713673	14796	protein_coding	HECT_UBA_and_WWE_domain_containing_1_E3_ubiquitin_protein_ligase	11484	13471	11938	11503	30.2788	30.1258	28.1451	26.9722
ENSG00000086827	1559.85	1505.8	0.049002	0.49044	0.67425	ZW10	chr11	-	113603909	113644533	2992	protein_coding	zw10_kinetochore_protein	1394	1686	1543	1538	18.1757	18.6457	17.9895	17.8338
ENSG00000086848	242.198	256.03	-0.064156	0.65425	0.79954	ALG9	chr11	-	111652919	111742305	4485	protein_coding	ALG9_alpha-12-mannosyltransferase	223	254	247	277	1.93969	1.87394	1.9211	2.14272
ENSG00000086967	4.81494	4.88292	-0.0027459	0.97544	NA	MYBPC2	chr19	+	50936160	50969578	3593	protein_coding	myosin_binding_protein_C_fast_type	7	2	4	6	0.076003	0.0184186	0.0388346	0.0579353
ENSG00000086991	1.57571	0.981884	0.012681	0.79385	NA	NOX4	chr11	-	89057524	89322779	4376	protein_coding	NADPH_oxidase_4	2	1	2	0	0.0178296	0.00756147	0.0159429	0
ENSG00000087008	608.564	545.789	0.14128	0.19607	0.36899	ACOX3	chr4	-	8368009	8442450	2860	protein_coding	acyl-CoA_oxidase_3_pristanoyl	526	679	530	587	7.1748	7.85575	6.46436	7.12067
ENSG00000087053	1985.18	1997.4	-0.007942	0.90162	0.9522	MTMR2	chr11	-	95566046	95658479	4787	protein_coding	myotubularin_related_protein_2	1752	2172	2032	2055	14.2778	15.0134	14.8073	14.8935
ENSG00000087074	3169.69	2803.9	0.17254	0.0013114	0.0069671	PPP1R15A	chr19	+	49375649	49379314	2378	protein_coding	protein_phosphatase_1_regulatory_subunit_15A	2879	3371	2878	2859	47.2302	46.9062	42.2177	41.7111
ENSG00000087076	40.7884	18.0853	0.36322	0.027153	NA	HSD17B14	chr19	-	49316274	49339935	1238	protein_coding	hydroxysteroid_(17-beta)_dehydrogenase_14	34	47	19	18	1.07139	1.25621	0.535363	0.50443
ENSG00000087077	2619.35	3025.73	-0.20262	0.00040996	0.0025889	TRIP6	chr7	+	100464760	100471076	1942	protein_coding	thyroid_hormone_receptor_interactor_6	2373	2793	2981	3211	47.6693	47.5889	53.5462	57.3641
ENSG00000087085	147.142	228.25	-0.46898	0.0025804	0.01237	ACHE	chr7	-	100487615	100494594	2956	protein_coding	acetylcholinesterase	145	143	236	231	1.91361	1.60072	2.78499	2.71117
ENSG00000087086	30947	32407.5	-0.066266	0.012533	0.046293	FTL	chr19	+	49468558	49470135	878	protein_coding	ferritin_light_polypeptide	28191	32815	33404	32903	1252.58	1236.69	1327.15	1300.14
ENSG00000087087	6882.16	6877.1	0.00076173	0.98511	0.99223	SRRT	chr7	+	100472733	100486285	2963	protein_coding	serrate_RNA_effector_molecule_homolog_(Arabidopsis)	6279	7286	6846	7227	82.6702	81.3657	80.5974	84.6204
ENSG00000087088	2213.6	2044.26	0.11054	0.07715	0.18828	BAX	chr19	+	49458072	49465055	1358	protein_coding	BCL2-associated_X_protein	2036	2324	2066	2117	58.4882	56.6265	53.0697	54.0841
ENSG00000087095	522.583	518.584	0.010502	0.9247	0.96461	NLK	chr17	+	26368763	26523407	4047	protein_coding	nemo-like_kinase	461	572	539	522	4.44383	4.67678	4.64591	4.47493
ENSG00000087111	2052.12	2087.72	-0.023866	0.71571	0.84162	PIGS	chr17	-	26880401	26898890	3088	protein_coding	phosphatidylinositol_glycan_anchor_biosynthesis_class_S	1850	2199	2212	2059	23.3714	23.5631	24.9875	23.1328
ENSG00000087116	108.156	61.0806	0.46512	0.0079669	0.031946	ADAMTS2	chr5	-	178537852	178772431	6754	protein_coding	ADAM_metallopeptidase_with_thrombospondin_type_1_motif_2	89	126	60	65	0.514066	0.617296	0.309889	0.333888
ENSG00000087152	3299.05	2735.78	0.26387	7.6228e-07	9.632e-06	ATXN7L3	chr17	-	42269173	42277481	3811	protein_coding	ataxin_7-like_3	2965	3546	2766	2832	30.3512	30.7881	25.318	25.7812
ENSG00000087157	823.323	829.781	-0.011872	0.90086	0.95175	PGS1	chr17	+	76374721	76421195	3062	protein_coding	phosphatidylglycerophosphate_synthase_1	782	835	829	869	9.96303	9.02329	9.4442	9.84608
ENSG00000087191	4703.76	4362.71	0.1064	0.022196	0.072368	PSMC5	chr17	+	61904512	61909379	2586	protein_coding	proteasome_(prosome_macropain)_26S_subunit_ATPase_5	4293	4978	4525	4401	64.7623	63.6957	61.0388	59.0435
ENSG00000087206	842.449	834.411	0.013201	0.88777	0.94405	UIMC1	chr5	-	176332006	176449634	2604	protein_coding	ubiquitin_interaction_motif_containing_1	750	914	886	821	11.236	11.6142	11.8688	10.9383
ENSG00000087245	354.647	802.806	-1.0503	1.7525e-21	1.3393e-19	MMP2	chr16	+	55423612	55540603	3741	protein_coding	matrix_metallopeptidase_2_(gelatinase_A_72kDa_gelatinase_72kDa_type_IV_collagenase)	329	369	780	863	3.43082	3.26379	7.27315	8.00335
ENSG00000087253	163.944	270.307	-0.55434	0.00019479	0.001352	LPCAT2	chr16	+	55542910	55620582	5391	protein_coding	lysophosphatidylcholine_acyltransferase_2	145	179	285	268	1.04927	1.09867	1.84413	1.7247
ENSG00000087258	97.2461	116.893	-0.16038	0.35335	0.54712	GNAO1	chr16	+	56225302	56391356	5574	protein_coding	guanine_nucleotide_binding_protein_(G_protein)_alpha_activating_activity_polypeptide_O	87	105	139	100	0.608895	0.623313	0.869888	0.622418
ENSG00000087263	2643.21	2816.97	-0.089172	0.1272	0.2727	OGFOD1	chr16	+	56485402	56513012	4647	protein_coding	2-oxoglutarate_and_iron-dependent_oxygenase_domain_containing_1	2379	2837	2972	2791	19.9716	20.2009	22.3096	20.837
ENSG00000087266	2974.66	2787.2	0.091643	0.090913	0.21278	SH3BP2	chr4	+	2794750	2842825	9211	protein_coding	SH3-domain_binding_protein_2	2683	3186	2841	2862	11.3633	11.4452	10.7592	10.7798
ENSG00000087269	2933.51	3058.57	-0.058025	0.3251	0.51794	NOP14	chr4	-	2939660	2965112	3538	protein_coding	NOP14_nucleolar_protein	2597	3200	3257	3000	28.6355	29.9279	32.1126	29.4179
ENSG00000087274	6270.79	6285.95	-0.003731	0.92606	0.96505	ADD1	chr4	+	2845584	2931803	5179	protein_coding	adducin_1_(alpha)	5721	6639	6399	6463	43.0939	42.417	43.1005	43.2949
ENSG00000087299	527.523	496.575	0.076066	0.49955	0.68218	L2HGDH	chr14	-	50704281	50779266	3446	protein_coding	L-2-hydroxyglutarate_dehydrogenase	496	541	513	503	5.61509	5.19476	5.19299	5.06409
ENSG00000087301	407.574	490.175	-0.23352	0.046858	0.12993	TXNDC16	chr14	-	52897308	53019240	4564	protein_coding	thioredoxin_domain_containing_16	379	423	496	507	3.23954	3.06675	3.79098	3.854
ENSG00000087302	2706.13	3051.37	-0.16911	0.0022683	0.011114	C14orf166	chr14	+	52456193	52471420	1080	protein_coding	chromosome_14_open_reading_frame_166	2463	2872	3168	3075	88.9674	87.9922	102.324	98.7803
ENSG00000087303	75.9809	111.962	-0.31554	0.072298	0.17956	NID2	chr14	-	52471521	52535712	4811	protein_coding	nidogen_2_(osteonidogen)	84	63	124	105	0.681136	0.4333	0.899088	0.757186
ENSG00000087338	1025.41	1045.92	-0.025474	0.76792	0.87573	GMCL1	chr2	+	70056774	70108528	4191	protein_coding	germ_cell-less_spermatogenesis_associated_1	883	1148	1076	1064	8.21927	9.06375	8.95592	8.80791
ENSG00000087365	8613.38	9153.36	-0.086598	0.014602	0.052243	SF3B2	chr11	+	65818200	65836779	3932	protein_coding	splicing_factor_3b_subunit_2_145kDa	7690	9319	9337	9392	76.2962	78.4223	82.8342	82.8693
ENSG00000087448	1508.44	1270.68	0.23619	0.0014049	0.0074059	KLHL42	chr12	+	27932953	27955973	6703	protein_coding	kelch-like_family_member_42	1356	1621	1295	1305	7.89188	8.00198	6.73932	6.75445
ENSG00000087460	30077.8	34589.3	-0.20064	3.9158e-15	1.6459e-13	GNAS	chr20	+	57414773	57486247	4029	protein_coding	GNAS_complex_locus	27253	32067	34881	35897	263.88	263.357	302	309.108
ENSG00000087470	4477.36	4121.94	0.1172	0.010894	0.041398	DNM1L	chr12	+	32832134	32898486	4439	protein_coding	dynamin_1-like	4048	4784	4209	4225	35.575	35.6607	33.0757	33.021
ENSG00000087494	20.4242	27.3558	-0.11592	0.46232	NA	PTHLH	chr12	-	28111017	28125638	1891	protein_coding	parathyroid_hormone-like_hormone	20	20	25	31	0.412599	0.349963	0.461173	0.568747
ENSG00000087495	43.7966	53.283	-0.12181	0.48546	0.66966	PHACTR3	chr20	+	58152564	58422766	2728	protein_coding	phosphatase_and_actin_regulator_3	47	38	57	52	0.672115	0.460917	0.728863	0.661314
ENSG00000087502	2030.69	1865.87	0.11856	0.076674	0.18741	ERGIC2	chr12	-	29490285	29534122	5014	protein_coding	ERGIC_and_golgi_2	1760	2260	1883	1935	13.6936	14.9145	13.1003	13.3889
ENSG00000087510	30.3129	44.0037	-0.18774	0.26743	0.45573	TFAP2C	chr20	+	55204358	55214339	2866	protein_coding	transcription_factor_AP-2_gamma_(activating_enhancer_binding_protein_2_gamma)	21	40	49	41	0.285847	0.461814	0.596397	0.496314
ENSG00000087586	3495.04	3369.98	0.051902	0.3206	0.51295	AURKA	chr20	-	54944445	54967393	2547	protein_coding	aurora_kinase_A	3087	3821	3374	3522	47.2822	49.64	46.2096	47.9744
ENSG00000087589	52.9274	35.1844	0.24079	0.16639	0.32994	CASS4	chr20	+	54987168	55034396	3155	protein_coding	Cas_scaffolding_protein_family_member_4	50	54	35	37	0.618245	0.566341	0.386976	0.406866
ENSG00000087842	383.449	505.907	-0.34754	0.0040974	0.018231	PIR	chrX	-	15402921	15511687	1539	protein_coding	pirin_(iron-binding_nuclear_protein)	370	382	533	502	9.37893	8.21312	12.081	11.3165
ENSG00000087884	324.51	347.089	-0.082002	0.53701	0.7127	AAMDC	chr11	+	77532155	77629478	726	protein_coding	adipogenesis_associated_Mth938_domain_containing	310	327	375	335	16.6577	14.9037	18.0182	16.0087
ENSG00000087903	344.111	408.081	-0.21029	0.091135	0.21307	RFX2	chr19	-	5993175	6199583	3993	protein_coding	regulatory_factor_X_2_(influences_HLA_class_II_expression)	310	369	415	420	3.02867	3.05781	3.62547	3.64921
ENSG00000087916	0.554503	0	0.0074731	0.76399	NA	SLC6A14	chrX	+	115567790	115592625	4521	protein_coding	solute_carrier_family_6_(amino_acid_transporter)_member_14	1	0	0	0	0.0086289	0	0	0
ENSG00000087995	768.991	729.331	0.06904	0.48537	0.6696	METTL2A	chr17	+	60501228	60527454	2537	protein_coding	methyltransferase_like_2A	716	797	778	714	11.0099	10.3949	10.6973	9.76397
ENSG00000088002	4.37596	1.95935	0.052674	0.48113	NA	SULT2B1	chr19	+	49055332	49102682	1447	protein_coding	sulfotransferase_family_cytosolic_2B_member_1	2	7	3	1	0.0539202	0.160071	0.0723217	0.0239762
ENSG00000088035	621.932	798.648	-0.32993	0.00080384	0.0046322	ALG6	chr1	+	63833261	63904233	3371	protein_coding	ALG6_alpha-13-glucosyltransferase	556	672	830	804	6.43437	6.59621	8.58885	8.27458
ENSG00000088038	3049.21	2799.47	0.11994	0.033796	0.10066	CNOT3	chr19	+	54641444	54659419	4517	protein_coding	CCR4-NOT_transcription_complex_subunit_3	2756	3259	2756	2973	23.8023	23.8736	21.2836	22.8346
ENSG00000088053	0.554503	1.47283	-0.018254	0.65733	NA	GP6	chr19	-	55525073	55549632	2268	protein_coding	glycoprotein_VI_(platelet)	1	0	3	0	0.0172007	0	0.0461417	0
ENSG00000088179	616.821	537.12	0.18011	0.09364	0.21733	PTPN4	chr2	+	120517207	120741394	10300	protein_coding	protein_tyrosine_phosphatase_non-receptor_type_4_(megakaryocyte)	535	686	550	549	2.02631	2.20379	1.86269	1.8492
ENSG00000088205	6970.04	7250.71	-0.056549	0.14076	0.29265	DDX18	chr2	+	118572226	118589955	5674	protein_coding	DEAD_(Asp-Glu-Ala-Asp)_box_polypeptide_18	6355	7384	7387	7449	43.6934	43.0612	45.4145	45.5468
ENSG00000088247	19418	18222.5	0.090898	0.0025055	0.012101	KHSRP	chr19	-	6413359	6424805	2993	protein_coding	KH-type_splicing_regulatory_protein	17656	20629	18881	18402	230.131	228.063	220.056	213.308
ENSG00000088256	2449.25	3075.65	-0.32001	9.9168e-08	1.5061e-06	GNA11	chr19	+	3094408	3124002	4147	protein_coding	guanine_nucleotide_binding_protein_(G_protein)_alpha_11_(Gq_class)	2312	2501	3157	3136	21.7492	19.9555	26.5556	26.2356
ENSG00000088280	1236.66	1126.94	0.12643	0.11245	0.24899	ASAP3	chr1	-	23755056	23810685	4050	protein_coding	ArfGAP_with_SH3_domain_ankyrin_repeat_and_PH_domain_3	1131	1306	1134	1172	10.8943	10.6702	9.76728	10.0397
ENSG00000088298	652.836	599.674	0.11017	0.28717	0.47789	EDEM2	chr20	-	33703160	33865928	2408	protein_coding	ER_degradation_enhancer_mannosidase_alpha-like_2	605	680	613	614	9.80142	9.34407	8.88014	8.84628
ENSG00000088305	916.29	1089.86	-0.23337	0.0067715	0.02776	DNMT3B	chr20	+	31350191	31397162	4336	protein_coding	DNA_(cytosine-5-)-methyltransferase_3_beta	799	1014	1112	1118	7.18865	7.73806	8.94605	8.94543
ENSG00000088320	0	0.486525	-0.0068971	0.7817	NA	REM1	chr20	+	30063096	30072708	1665	protein_coding	RAS_(RAD_and_GEM)-like_GTP-binding_1	0	0	0	1	0	0	0	0.020837
ENSG00000088325	9284.15	10507.8	-0.17684	4.1423e-07	5.5585e-06	TPX2	chr20	+	30327074	30389608	3605	protein_coding	TPX2_microtubule-associated_homolog_(Xenopus_laevis)	8361	9959	10535	10967	90.478	91.4101	101.94	105.543
ENSG00000088340	144.217	139.296	0.036342	0.82528	0.90709	FER1L4	chr20	-	34146507	34195484	5995	pseudogene	fer-1-like_4_(C._elegans)_pseudogene	117	170	144	141	0.761354	0.938304	0.837894	0.815979
ENSG00000088356	1169.05	1382.41	-0.22803	0.0041149	0.01828	PDRG1	chr20	-	30532758	30539895	1385	protein_coding	p53_and_DNA-damage_regulated_1	1020	1293	1366	1463	28.7303	30.891	34.4046	36.6474
ENSG00000088367	809.373	974.486	-0.25002	0.0057945	0.024442	EPB41L1	chr20	+	34679426	34820721	6266	protein_coding	erythrocyte_membrane_protein_band_4.1-like_1	756	836	986	1008	4.70675	4.41468	5.48911	5.58109
ENSG00000088386	0.466708	0.486525	0.00024042	0.99356	NA	SLC15A1	chr13	-	99336055	99404908	3106	protein_coding	solute_carrier_family_15_(oligopeptide_transporter)_member_1	0	1	0	1	0	0.0106533	0	0.0111699
ENSG00000088387	1467.02	1381.46	0.081958	0.27392	0.46377	DOCK9	chr13	-	99445741	99738879	7549	protein_coding	dedicator_of_cytokinesis_9	1352	1537	1371	1456	6.98678	6.73702	6.33525	6.69146
ENSG00000088448	1342.48	1221.34	0.13016	0.091032	0.21296	ANKRD10	chr13	-	111530887	111567416	2588	protein_coding	ankyrin_repeat_domain_10	1188	1465	1248	1251	17.9078	18.7308	16.8215	16.7703
ENSG00000088451	418.771	503.364	-0.23126	0.047537	0.1314	TGDS	chr13	-	95226308	95248511	1902	protein_coding	TDP-glucose_46-dehydratase	363	466	508	522	7.44537	8.10698	9.31685	9.52158
ENSG00000088538	355.58	395.604	-0.12795	0.33712	0.52936	DOCK3	chr3	+	50712672	51421629	8755	protein_coding	dedicator_of_cytokinesis_3	329	371	454	355	1.46599	1.40217	1.8089	1.40676
ENSG00000088543	77.4319	78.675	-0.0095265	0.95691	0.98066	C3orf18	chr3	-	50595462	50608458	2655	protein_coding	chromosome_3_open_reading_frame_18	58	97	78	83	0.852224	1.2089	1.02482	1.08458
ENSG00000088682	1006.25	812.722	0.28695	0.0012211	0.0065652	COQ9	chr16	+	57481337	57495187	1827	protein_coding	coenzyme_Q9_homolog_(S._cerevisiae)	920	1063	822	841	19.6444	19.2521	15.6946	15.9701
ENSG00000088726	4.17264	1.95493	0.049577	0.5103	NA	TMEM40	chr3	-	12775024	12810956	2308	protein_coding	transmembrane_protein_40	5	3	2	2	0.0845131	0.04301	0.030228	0.0300637
ENSG00000088727	213.17	214.508	-0.0086761	0.95397	0.9789	KIF9	chr3	-	47269516	47324941	3357	protein_coding	kinesin_family_member_9	206	212	209	230	2.3939	2.08962	2.17175	2.37698
ENSG00000088756	320.037	351.892	-0.11335	0.38472	0.57874	ARHGAP28	chr18	+	6729717	6915715	5492	protein_coding	Rho_GTPase_activating_protein_28	275	359	361	359	1.9534	2.16296	2.29294	2.26784
ENSG00000088766	928.545	986.733	-0.080989	0.35546	0.54912	CRLS1	chr20	+	5986736	6020699	3958	protein_coding	cardiolipin_synthase_1	811	1026	1005	1014	7.99347	8.57739	8.85739	8.88814
ENSG00000088808	413.253	395.41	0.056277	0.64999	0.79686	PPP1R13B	chr14	-	104200089	104313927	4958	protein_coding	protein_phosphatase_1_regulatory_subunit_13B	348	472	410	399	2.73818	3.15006	2.88465	2.792
ENSG00000088812	2323.46	2500.33	-0.10349	0.085392	0.203	ATRN	chr20	+	3451687	3631769	8633	protein_coding	attractin	2155	2418	2551	2565	9.73813	9.26783	10.3078	10.308
ENSG00000088826	649.472	819.361	-0.30459	0.0025576	0.01229	SMOX	chr20	+	4101627	4168394	2233	protein_coding	spermine_oxidase	572	712	783	894	9.99303	10.5505	12.2318	13.8899
ENSG00000088827	1.48792	1.46399	0.00077892	0.98863	NA	SIGLEC1	chr20	-	3667617	3687775	6720	protein_coding	sialic_acid_binding_Ig-like_lectin_1_sialoadhesin	1	2	1	2	0.00580525	0.00984792	0.00519094	0.0103255
ENSG00000088832	7429.09	7453.47	-0.0047121	0.89945	0.95086	FKBP1A	chr20	-	1349622	1373806	1622	protein_coding	FK506_binding_protein_1A_12kDa	6709	7947	7580	7671	161.36	162.12	163.017	164.078
ENSG00000088833	1325.01	1332.82	-0.0079658	0.91603	0.95947	NSFL1C	chr20	-	1422807	1448417	3799	protein_coding	NSFL1_(p97)_cofactor_(p47)	1191	1424	1374	1353	12.2302	12.4029	12.6163	12.356
ENSG00000088836	505.726	368.881	0.39244	0.0011969	0.0064525	SLC4A11	chr20	-	3208063	3219887	3229	protein_coding	solute_carrier_family_4_sodium_borate_transporter_member_11	471	524	352	403	5.6904	5.36966	3.80268	4.32998
ENSG00000088854	975.405	1193.15	-0.27246	0.0012168	0.0065447	C20orf194	chr20	-	3229951	3388272	6869	protein_coding	chromosome_20_open_reading_frame_194	861	1067	1255	1186	4.8899	5.1399	6.37332	5.99018
ENSG00000088876	325.965	314.39	0.042362	0.75552	0.86776	ZNF343	chr20	-	2462463	2505348	3632	protein_coding	zinc_finger_protein_343	300	342	352	291	3.2223	3.11576	3.38075	2.77969
ENSG00000088881	64.4241	34.2069	0.39072	0.02574	0.08124	EBF4	chr20	+	2673480	2740754	2910	protein_coding	early_B-cell_factor_4	64	62	34	36	0.85798	0.704989	0.407569	0.429199
ENSG00000088882	902.76	936.236	-0.048994	0.58456	0.74937	CPXM1	chr20	-	2774715	2781283	2391	protein_coding	carboxypeptidase_X_(M14_family)_member_1	815	966	918	998	13.2974	13.3685	13.393	14.481
ENSG00000088888	1590.34	1881.25	-0.23261	0.00064024	0.0038162	MAVS	chr20	+	3827487	3849280	4237	protein_coding	mitochondrial_antiviral_signaling_protein	1417	1724	1951	1898	13.0467	13.4636	16.0625	15.5413
ENSG00000088899	347.374	473.629	-0.38193	0.0019601	0.0098565	PROSAPIP1	chr20	-	3143263	3154192	5257	protein_coding	ProSAP-interacting_protein_1_	294	395	495	474	2.18172	2.48624	3.2846	3.12816
ENSG00000088926	1.48792	0	0.031502	0.38811	NA	F11	chr4	+	187187099	187210835	3122	protein_coding	coagulation_factor_XI	1	2	0	0	0.0124956	0.0211973	0	0
ENSG00000088930	5897.72	6870.43	-0.21775	1.6354e-07	2.3441e-06	XRN2	chr20	+	21283942	21370463	3435	protein_coding	5'-3'_exoribonuclease_2	5448	6164	6987	7071	61.8729	59.3772	70.9545	71.4172
ENSG00000088970	230.905	339.172	-0.45252	0.00094096	0.0052776	PLK1S1	chr20	+	21106624	21227260	3855	processed_transcript	polo-like_kinase_1_substrate_1	206	250	345	349	2.08465	2.14585	3.12184	3.14087
ENSG00000088986	6079.25	5975.32	0.024542	0.54437	0.71851	DYNLL1	chr12	+	120907653	120936296	1376	protein_coding	dynein_light_chain_LC8-type_1	5485	6509	6128	6098	155.506	156.523	155.352	153.751
ENSG00000088992	22.9334	27.86	-0.081557	0.61078	NA	TESC	chr12	-	117476728	117537284	1057	protein_coding	tescalcin	22	23	29	28	0.811966	0.720007	0.957059	0.919035
ENSG00000089006	3211.87	3428.35	-0.091735	0.085261	0.20282	SNX5	chr20	-	17922241	17949623	3087	protein_coding	sorting_nexin_5	2881	3459	3591	3423	36.408	37.0764	40.5784	38.4697
ENSG00000089009	32140.9	31993.1	0.0066605	0.79607	0.89142	RPL6	chr12	-	112842994	112856642	2008	protein_coding	ribosomal_protein_L6	28893	34539	32969	32490	561.331	569.154	572.74	561.352
ENSG00000089022	1277.77	1209.6	0.075346	0.33145	0.52409	MAPKAPK5	chr12	+	112279782	112334343	2527	protein_coding	mitogen-activated_protein_kinase-activated_protein_kinase_5	1142	1381	1234	1241	17.6299	18.0831	17.0344	17.0379
ENSG00000089041	0.466708	0.486525	0.00024042	0.99356	NA	P2RX7	chr12	+	121570622	121623876	3003	protein_coding	purinergic_receptor_P2X_ligand-gated_ion_channel_7	0	1	0	1	0	0.0110186	0	0.011553
ENSG00000089048	1818.62	1758.87	0.046401	0.48462	0.66925	ESF1	chr20	-	13694969	13765532	3216	protein_coding	ESF1_nucleolar_pre-rRNA_processing_protein_homolog_(S._cerevisiae)	1641	1947	1782	1817	19.9059	20.0324	19.3289	19.6014
ENSG00000089050	829.64	1082.24	-0.35562	9.6087e-05	0.00073271	RBBP9	chr20	-	18467184	18477887	3861	protein_coding	retinoblastoma_binding_protein_9	737	902	1038	1177	7.4466	7.73019	9.37806	10.5761
ENSG00000089053	4297.72	4500.16	-0.064623	0.16989	0.33442	ANAPC5	chr12	-	121746048	121837699	6149	protein_coding	anaphase_promoting_complex_subunit_5	3788	4708	4583	4625	24.0323	25.3347	25.9993	26.0949
ENSG00000089057	1273.66	1208.07	0.071638	0.36106	0.55501	SLC23A2	chr20	-	4833002	4990939	6962	protein_coding	solute_carrier_family_23_(nucleobase_transporters)_member_2	1175	1333	1219	1253	6.58406	6.33548	6.10781	6.24404
ENSG00000089060	381.369	431.514	-0.15373	0.20484	0.38002	SLC24A6	chr12	-	113736564	113797298	3289	protein_coding	solute_carrier_family_24_(sodium/lithium/calcium_exchanger)_member_6	341	412	433	450	4.04465	4.14493	4.5924	4.74676
ENSG00000089063	2200.54	2401.67	-0.1227	0.062707	0.16178	TMEM230	chr20	-	5080486	5093749	1735	protein_coding	transmembrane_protein_230	2068	2258	2354	2561	46.4987	43.0634	47.3285	51.2105
ENSG00000089091	115.046	121.639	-0.0528	0.75537	0.86776	DZANK1	chr20	-	18364011	18447829	3739	protein_coding	double_zinc_ribbon_and_ankyrin_repeat_domains_1	109	117	112	137	1.13726	1.03541	1.04491	1.2712
ENSG00000089094	1368.39	1353.23	0.015456	0.83606	0.91389	KDM2B	chr12	-	121866900	122018920	6676	protein_coding	lysine_(K)-specific_demethylase_2B	1228	1473	1367	1402	7.17583	7.30079	7.14279	7.28586
ENSG00000089101	14.3848	12.6717	0.027065	0.83134	NA	C20orf26	chr20	+	20033158	20341346	4082	protein_coding	chromosome_20_open_reading_frame_26	15	13	5	21	0.143354	0.105379	0.042728	0.178482
ENSG00000089123	227.402	235.985	-0.040841	0.78082	0.88239	TASP1	chr20	-	13246709	13619587	2352	protein_coding	taspase_threonine_aspartase_1	198	252	225	258	3.28411	3.54525	3.33704	3.80567
ENSG00000089127	397.45	482.395	-0.24438	0.039117	0.113	OAS1	chr12	+	113344582	113369990	1990	protein_coding	2'-5'-oligoadenylate_synthetase_1_40/46kDa	370	412	497	490	7.25335	6.85059	8.71202	8.54264
ENSG00000089154	7612.61	6631.43	0.19642	3.2516e-07	4.4425e-06	GCN1L1	chr12	-	120565007	120632513	8675	protein_coding	GCN1_general_control_of_amino-acid_synthesis_1-like_1_(yeast)	6944	8061	6741	6828	31.227	30.747	27.1063	27.3069
ENSG00000089157	45411	46241.8	-0.026129	0.30649	0.49846	RPLP0	chr12	-	120634489	120639038	2591	protein_coding	ribosomal_protein_large_P0	41435	48071	46494	48129	623.864	613.903	625.958	644.449
ENSG00000089159	9153.47	7205.23	0.33982	3.035e-16	1.4555e-14	PXN	chr12	-	120648250	120703574	5457	protein_coding	paxillin	8563	9439	7335	7408	61.2156	57.2342	46.888	47.0973
ENSG00000089163	51.4072	43.4995	0.10309	0.55448	0.72601	SIRT4	chr12	+	120740119	120751052	1217	protein_coding	sirtuin_4	38	65	45	44	1.2181	1.76728	1.28985	1.25433
ENSG00000089177	875.927	854.434	0.032035	0.73243	0.85182	KIF16B	chr20	-	16252749	16554078	5261	protein_coding	kinesin_family_member_16B	823	899	903	845	6.10269	5.65425	5.98736	5.57234
ENSG00000089195	1481.03	1443.21	0.034235	0.65216	0.79816	TRMT6	chr20	-	5917881	5931182	3025	protein_coding	tRNA_methyltransferase_6_homolog_(S._cerevisiae)	1400	1510	1471	1482	18.0548	16.5172	16.963	16.997
ENSG00000089199	45.0488	52.3188	-0.093034	0.59536	0.75719	CHGB	chr20	+	5892076	5906007	2550	protein_coding	chromogranin_B_(secretogranin_1)	40	49	59	48	0.611941	0.635828	0.8071	0.653055
ENSG00000089220	7708.21	8499.97	-0.1397	0.00012087	0.00089317	PEBP1	chr12	+	118573663	118583389	1697	protein_coding	phosphatidylethanolamine_binding_protein_1	6991	8210	8679	8713	160.712	160.083	178.404	178.129
ENSG00000089225	58.0935	91.8554	-0.34927	0.047896	0.13217	TBX5	chr12	-	114791736	114846247	3825	protein_coding	T-box_5	61	52	88	100	0.62214	0.449837	0.80254	0.907021
ENSG00000089234	1143.76	1109.22	0.041527	0.61489	0.77273	BRAP	chr12	-	112079950	112123790	4026	protein_coding	BRCA1_associated_protein	1035	1221	1089	1181	10.029	10.0352	9.43561	10.1771
ENSG00000089248	4342.44	5205.6	-0.25712	7.9782e-09	1.458e-07	ERP29	chr12	+	112451120	112461255	1735	protein_coding	endoplasmic_reticulum_protein_29	3888	4685	5348	5303	87.4212	89.3498	107.525	106.04
ENSG00000089250	0.554503	0.981884	-0.0089206	0.80687	NA	NOS1	chr12	-	117645947	117889975	12158	protein_coding	nitric_oxide_synthase_1_(neuronal)	1	0	2	0	0.00320869	0	0.0057383	0
ENSG00000089280	26998.7	26171.7	0.044756	0.10566	0.23767	FUS	chr16	+	31191431	31203127	4920	protein_coding	fused_in_sarcoma	24034	29294	26346	27208	190.568	197.014	186.795	191.858
ENSG00000089289	830.753	746.86	0.14151	0.13433	0.28336	IGBP1	chrX	+	69353299	69386174	1862	protein_coding	immunoglobulin_(CD79A)_binding_protein_1	755	883	781	747	15.8182	15.6915	14.6314	13.9184
ENSG00000089327	2231.7	2454.17	-0.13276	0.028657	0.088282	FXYD5	chr19	+	35645633	35660786	1580	protein_coding	FXYD_domain_containing_ion_transport_regulator_5	2003	2402	2564	2457	49.4554	50.3037	56.6078	53.9507
ENSG00000089335	1258.28	1239.38	0.020636	0.78964	0.88703	ZNF302	chr19	+	35168544	35177302	3839	protein_coding	zinc_finger_protein_302	1138	1344	1258	1278	11.5642	11.5842	11.4308	11.5495
ENSG00000089351	1931.21	1751.1	0.13627	0.037625	0.10949	GRAMD1A	chr19	+	35485688	35517375	2825	protein_coding	GRAM_domain_containing_1A	1738	2073	1785	1798	24.0006	24.2809	22.0412	22.0811
ENSG00000089486	1135.23	1298.69	-0.18157	0.027256	0.085046	CDIP1	chr16	-	4560676	4588829	3009	protein_coding	cell_death-inducing_p53_target_1	975	1274	1358	1299	12.6407	14.0098	15.7432	14.9774
ENSG00000089505	75.2462	62.5358	0.13926	0.43051	0.62052	CMTM1	chr16	+	66600294	66613040	1064	protein_coding	CKLF-like_MARVEL_transmembrane_domain_containing_1	65	84	59	69	2.38321	2.61229	1.93431	2.24986
ENSG00000089558	10.8544	10.2524	0.010517	0.93191	NA	KCNH4	chr17	-	40308913	40333296	3920	protein_coding	potassium_voltage-gated_channel_subfamily_H_(eag-related)_member_4	12	9	8	13	0.119422	0.0759696	0.0711901	0.115055
ENSG00000089597	18263.3	17941.8	0.025287	0.38795	0.58146	GANAB	chr11	-	62392298	62414104	3906	protein_coding	glucosidase_alpha;_neutral_AB	16634	19369	18444	18266	166.132	164.081	164.717	162.241
ENSG00000089639	656.02	582.499	0.15314	0.14753	0.30277	GMIP	chr19	-	19740285	19754476	3538	protein_coding	GEM_interacting_protein	620	669	580	612	6.83634	6.2568	5.71855	6.00126
ENSG00000089682	637.01	688.238	-0.099579	0.33743	0.52953	RBM41	chrX	-	106307650	106362057	3315	protein_coding	RNA_binding_motif_protein_41	547	715	727	681	6.43715	7.13684	7.65009	7.12709
ENSG00000089685	4325.55	4664.72	-0.107	0.018345	0.062507	BIRC5	chr17	+	76210267	76221717	2711	protein_coding	baculoviral_IAP_repeat_containing_5	3887	4650	4719	4826	55.9339	56.7554	60.7206	61.7599
ENSG00000089692	32.7065	11.6987	0.31856	0.030932	NA	LAG3	chr12	+	6881678	6887621	2587	protein_coding	lymphocyte-activation_gene_3	27	38	5	19	0.407153	0.486039	0.0674201	0.254804
ENSG00000089693	5596.55	6064.79	-0.11427	0.0054101	0.023066	MLF2	chr12	-	6857170	6876641	1958	protein_coding	myeloid_leukemia_factor_2	5037	6007	6227	6182	100.357	101.515	110.938	109.538
ENSG00000089723	35.2757	46.4495	-0.15509	0.36814	0.56197	OTUB2	chr14	+	94492675	94515276	3922	protein_coding	OTU_domain_ubiquitin_aldehyde_binding_2	35	34	52	43	0.348137	0.28685	0.4625	0.380373
ENSG00000089737	5921.28	5572.5	0.086448	0.040057	0.11521	DDX24	chr14	-	94517266	94547591	5573	protein_coding	DEAD_(Asp-Glu-Ala-Asp)_box_polypeptide_24	5307	6382	5583	5820	37.1493	37.8923	34.9457	36.2312
ENSG00000089775	133.659	125.089	0.064388	0.69828	0.82998	ZBTB25	chr14	-	64915824	64971931	2094	protein_coding	zinc_finger_and_BTB_domain_containing_25	119	145	122	134	2.21697	2.29126	2.03235	2.22012
ENSG00000089818	1849.07	1421.56	0.3614	7.1326e-07	9.0606e-06	NECAP1	chr12	+	8234807	8250367	3129	protein_coding	NECAP_endocytosis_associated_1	1738	1897	1417	1492	21.6688	20.0607	15.7972	16.5429
ENSG00000089820	712.344	729.602	-0.03028	0.76093	0.87093	ARHGAP4	chrX	-	153172821	153200452	3372	protein_coding	Rho_GTPase_activating_protein_4	613	798	729	764	7.09191	7.83067	7.54146	7.86058
ENSG00000089847	22.231	13.7066	0.14119	0.3199	NA	ANKRD24	chr19	+	4183351	4224811	4026	protein_coding	ankyrin_repeat_domain_24	14	31	19	9	0.135658	0.254784	0.164625	0.0775564
ENSG00000089876	1662.35	1224.62	0.42091	1.1032e-08	1.9657e-07	DHX32	chr10	-	127524906	127585005	3070	protein_coding	DEAH_(Asp-Glu-Ala-His)_box_polypeptide_32	1493	1788	1219	1287	18.9719	19.2714	13.851	14.5442
ENSG00000089902	2375.13	1900.58	0.31033	8.4169e-07	1.0561e-05	RCOR1	chr14	+	103058998	103196913	5754	protein_coding	REST_corepressor_1	2196	2480	1922	1967	14.8886	14.2615	11.652	11.86
ENSG00000089916	2725.23	1837.15	0.55202	4.172e-20	2.9226e-18	GPATCH2L	chr14	+	76618259	76720685	14007	protein_coding	G_patch_domain_containing_2-like	2452	2926	1879	1880	6.82913	6.91215	4.67948	4.65652
ENSG00000090006	1659.21	1328.46	0.3042	0.00014115	0.0010273	LTBP4	chr19	+	41098789	41135725	5142	protein_coding	latent_transforming_growth_factor_beta_binding_protein_4	1436	1849	1268	1451	10.8946	11.8984	8.60207	9.79003
ENSG00000090013	843.128	955.44	-0.16876	0.059357	0.15496	BLVRB	chr19	-	40953696	40971747	1392	protein_coding	biliverdin_reductase_B_(flavin_reductase_(NADPH))	779	881	970	985	21.8317	20.9421	24.3079	24.5497
ENSG00000090020	1916.95	1778.62	0.10376	0.11848	0.25902	SLC9A1	chr1	-	27425306	27493472	4516	protein_coding	solute_carrier_family_9_subfamily_A_(NHE1_cation_proton_antiporter_1)_member_1	1751	2027	1847	1792	15.1259	14.852	14.2669	13.7668
ENSG00000090054	3068.81	2862.25	0.09845	0.072082	0.17922	SPTLC1	chr9	-	94794281	94877666	1894	protein_coding	serine_palmitoyltransferase_long_chain_base_subunit_1	2724	3339	2870	2987	56.107	58.3338	52.8588	54.7147
ENSG00000090060	6999.49	7555.19	-0.10882	0.0047059	0.020541	PAPOLA	chr14	+	96967770	97033448	4519	protein_coding	poly(A)_polymerase_alpha	6297	7516	7808	7650	54.3602	55.0336	60.2717	58.7311
ENSG00000090061	2977.24	2534.5	0.22596	5.0703e-05	0.00041643	CCNK	chr14	+	99947506	100001381	5627	protein_coding	cyclin_K	2723	3144	2576	2610	18.8782	18.488	15.9693	16.0921
ENSG00000090097	1248.05	1388.08	-0.14659	0.059554	0.15539	PCBP4	chr3	-	51991470	52008032	2599	protein_coding	poly(rC)_binding_protein_4	1165	1290	1437	1403	17.4868	16.4236	19.2871	18.7284
ENSG00000090104	23.4001	12.2205	0.2032	0.16623	NA	RGS1	chr1	+	192544857	192549161	2653	protein_coding	regulator_of_G-protein_signaling_1	22	24	13	12	0.323501	0.299335	0.170931	0.156925
ENSG00000090238	114.755	128.61	-0.10636	0.53119	0.70781	YPEL3	chr16	-	30103635	30108236	1941	protein_coding	yippee-like_3_(Drosophila)	111	114	148	115	2.23094	1.9434	2.65982	2.05552
ENSG00000090263	980.511	1055.37	-0.098553	0.25987	0.44703	MRPS33	chr7	-	140705854	140715028	853	protein_coding	mitochondrial_ribosomal_protein_S33	866	1072	1124	1035	39.6058	41.5843	45.9656	42.0959
ENSG00000090266	2490.54	2282.44	0.12217	0.038173	0.11079	NDUFB2	chr7	+	140390577	140422590	1666	protein_coding	NADH_dehydrogenase_(ubiquinone)_1_beta_subcomplex_2_8kDa	2256	2656	2347	2323	52.8268	52.7517	49.1421	48.3752
ENSG00000090273	6578.48	6471.88	0.023112	0.55953	0.72981	NUDC	chr1	+	27226729	27273353	1800	protein_coding	nuclear_distribution_C_homolog_(A._nidulans)	5967	7006	6528	6715	129.322	128.79	126.51	129.426
ENSG00000090316	2786.74	2413.94	0.20114	0.0006476	0.0038514	MAEA	chr4	+	1283639	1333935	5371	protein_coding	macrophage_erythroblast_attacher	2520	2977	2378	2562	18.3036	18.3403	15.4444	16.549
ENSG00000090339	13.6269	11.2122	0.037988	0.7575	NA	ICAM1	chr19	+	10381511	10397291	3252	protein_coding	intercellular_adhesion_molecule_1	17	9	5	18	0.203933	0.0915747	0.0536334	0.192031
ENSG00000090372	4550.87	4005.16	0.18138	0.00010919	0.00081744	STRN4	chr19	-	47222764	47250251	3628	protein_coding	striatin_calmodulin_binding_protein_4	4040	4951	4095	4100	43.4414	45.1554	39.3733	39.2072
ENSG00000090376	854.532	898.77	-0.067986	0.44888	0.63723	IRAK3	chr12	+	66582659	66648402	8663	protein_coding	interleukin-1_receptor-associated_kinase_3	776	909	917	922	3.49449	3.472	3.69247	3.69242
ENSG00000090382	1.48792	2.94123	-0.031777	0.61916	NA	LYZ	chr12	+	69742121	69748014	1530	protein_coding	lysozyme	1	2	5	1	0.0254976	0.0432536	0.113997	0.0226755
ENSG00000090402	0.466708	0	0.0074731	0.76399	NA	SI	chr3	-	164696686	164796283	6011	protein_coding	sucrase-isomaltase_(alpha-glucosidase)	0	1	0	0	0	0.00550474	0	0
ENSG00000090432	883.075	778.944	0.1659	0.078439	0.19054	MUL1	chr1	-	20825943	20834654	2436	protein_coding	mitochondrial_E3_ubiquitin_protein_ligase_1	830	906	775	819	13.292	12.3065	11.0979	11.6642
ENSG00000090447	1010.57	1109.01	-0.1263	0.13008	0.27684	TFAP4	chr16	-	4307187	4323076	6491	protein_coding	transcription_factor_AP-4_(activating_enhancer_binding_protein_4)	916	1077	1151	1118	5.50521	5.49019	6.18557	5.97557
ENSG00000090470	1038.05	923.777	0.15743	0.067929	0.17148	PDCD7	chr15	-	65409717	65426174	2851	protein_coding	programmed_cell_death_7	942	1105	961	929	12.8897	12.8247	11.7582	11.3049
ENSG00000090487	2123.55	2112.62	0.0069559	0.91098	0.95738	SPG21	chr15	-	65255362	65282648	2059	protein_coding	spastic_paraplegia_21_(autosomal_recessive_Mast_syndrome)	1930	2257	2123	2200	36.5671	36.2709	35.9674	37.0694
ENSG00000090520	2375.26	2699.82	-0.17993	0.0017458	0.0088944	DNAJB11	chr3	+	186285192	186315061	4079	protein_coding	DnaJ_(Hsp40)_homolog_subfamily_B_member_11	2155	2529	2774	2750	20.6103	20.5153	23.7229	23.3899
ENSG00000090530	691.882	859.131	-0.28748	0.0037276	0.016852	LEPREL1	chr3	-	189674517	189840226	3509	protein_coding	leprecan-like_1	667	690	865	893	7.41536	6.50653	8.59901	8.82911
ENSG00000090534	2.88804	8.78837	-0.11843	0.2197	NA	THPO	chr3	-	184089723	184095932	1855	protein_coding	thrombopoietin	1	5	7	11	0.0210303	0.0891887	0.131635	0.20573
ENSG00000090539	36.5002	27.8512	0.13214	0.43001	0.62004	CHRD	chr3	+	184097861	184108524	4719	protein_coding	chordin	33	39	27	30	0.272806	0.273463	0.199586	0.220557
ENSG00000090554	82.0481	65.5035	0.16902	0.33833	0.53063	FLT3LG	chr19	+	49977464	49990894	1421	protein_coding	fms-related_tyrosine_kinase_3_ligand	84	76	70	64	2.30608	1.76971	1.71838	1.56255
ENSG00000090565	1270.57	1226.3	0.047724	0.54509	0.71902	RAB11FIP3	chr16	+	475619	573011	4831	protein_coding	RAB11_family_interacting_protein_3_(class_II)	1177	1324	1271	1238	9.5045	9.06848	9.1775	8.89063
ENSG00000090581	949.671	709.698	0.38941	2.7852e-05	0.000243	GNPTG	chr16	+	1401924	1413352	2400	protein_coding	N-acetylglucosamine-1-phosphate_transferase_gamma_subunit	839	1038	739	713	13.6377	14.311	10.7411	10.3069
ENSG00000090612	814.502	565.515	0.48024	1.4886e-06	1.7447e-05	ZNF268	chr12	+	133707570	133783698	5756	protein_coding	zinc_finger_protein_268	740	866	590	567	5.01535	4.9783	3.57558	3.41752
ENSG00000090615	4521.91	3996.85	0.17428	0.00024529	0.0016481	GOLGA3	chr12	-	133345495	133405444	9252	protein_coding	golgin_A3	4162	4744	4086	4092	17.5492	16.9665	15.4056	15.3444
ENSG00000090621	13796.1	10543.6	0.38444	3.1585e-32	4.5138e-30	PABPC4	chr1	-	40026488	40042462	3592	protein_coding	poly(A)_binding_protein_cytoplasmic_4_(inducible_form)	12521	14684	10611	10964	135.986	135.267	103.047	105.896
ENSG00000090661	54.7064	78.1532	-0.25905	0.14281	0.29565	CERS4	chr19	+	8271620	8327305	2401	protein_coding	ceramide_synthase_4	49	59	70	90	0.796148	0.813099	1.017	1.30047
ENSG00000090674	727.237	550.3	0.36417	0.00039021	0.0024806	MCOLN1	chr19	+	7587512	7598895	2253	protein_coding	mucolipin_1	671	761	560	566	11.6185	11.1765	8.67047	8.71574
ENSG00000090686	2240.17	2336.53	-0.059048	0.32362	0.51616	USP48	chr1	-	22004791	22110099	4595	protein_coding	ubiquitin_specific_peptidase_48	2025	2394	2366	2415	17.1921	17.2394	17.9616	18.2339
ENSG00000090776	294.747	439.232	-0.48562	0.0001641	0.0011668	EFNB1	chrX	+	68048840	68061990	3314	protein_coding	ephrin-B1	274	306	418	481	3.22543	3.05529	4.39987	5.03549
ENSG00000090857	2883.07	3457.07	-0.25615	3.2976e-06	3.5607e-05	PDPR	chr16	+	70147529	70195203	7999	protein_coding	pyruvate_dehydrogenase_phosphatase_regulatory_subunit	2671	3004	3595	3478	13.0265	12.4265	15.6776	15.0849
ENSG00000090861	4212.78	5663.99	-0.4204	7.7373e-20	5.3417e-18	AARS	chr16	-	70286198	70323446	3477	protein_coding	alanyl-tRNA_synthetase	3905	4387	5808	5781	43.8133	41.7491	58.269	57.6829
ENSG00000090863	5511.35	6262.26	-0.18211	1.621e-05	0.00014946	GLG1	chr16	-	74485856	74641012	4748	protein_coding	golgi_glycoprotein_1	5066	5790	6324	6490	41.6241	40.3507	46.4619	47.4223
ENSG00000090889	3178.13	3159.98	0.0076723	0.88431	0.94199	KIF4A	chrX	+	69509879	69640682	4348	protein_coding	kinesin_family_member_4A	2906	3357	3195	3271	26.0733	25.5473	25.6329	26.1
ENSG00000090905	4407.22	3721.33	0.2395	4.5021e-07	5.9962e-06	TNRC6A	chr16	+	24741016	24838953	8438	protein_coding	trinucleotide_repeat_containing_6A	3988	4705	3832	3782	18.4377	18.4503	15.8417	15.55
ENSG00000090920	315.203	274.142	0.16208	0.23881	0.42228	FCGBP	chr19	-	40353963	40440533	16390	protein_coding	Fc_fragment_of_IgG_binding_protein	305	313	272	289	0.725957	0.631901	0.578903	0.611741
ENSG00000090924	2855.39	1975.23	0.51608	4.1666e-18	2.4304e-16	PLEKHG2	chr19	+	39903225	39919054	7519	protein_coding	pleckstrin_homology_domain_containing_family_G_(with_RhoGef_domain)_member_2	2579	3054	1969	2073	13.3808	13.4398	9.13485	9.56507
ENSG00000090932	157.174	168.107	-0.068994	0.6641	0.80611	DLL3	chr19	+	39989535	39999121	2332	protein_coding	delta-like_3_(Drosophila)	137	174	168	176	2.29183	2.4689	2.51302	2.61838
ENSG00000090971	711.942	787.834	-0.13414	0.16145	0.32319	NAT14	chr19	+	55996371	55998935	1536	protein_coding	N-acetyltransferase_14_(GCN5-related_putative)	635	771	805	807	16.1277	16.6091	18.2819	18.2277
ENSG00000090975	771.269	745.692	0.043328	0.65843	0.80226	PITPNM2	chr12	-	123468027	123634562	6785	protein_coding	phosphatidylinositol_transfer_protein_membrane-associated_2	726	790	737	789	4.17423	3.85266	3.78908	4.03437
ENSG00000090989	1363.76	1199.29	0.17601	0.021682	0.071133	EXOC1	chr4	+	56719782	56771200	3551	protein_coding	exocyst_complex_component_1	1239	1450	1213	1241	13.6116	13.5114	11.9159	12.1247
ENSG00000091009	1301.68	1961.04	-0.56553	1.7414e-14	6.7259e-13	RBM27	chr5	+	145583113	145718814	6451	protein_coding	RNA_binding_motif_protein_27	1223	1336	2060	1952	7.39587	6.85272	11.1392	10.4979
ENSG00000091010	1.40012	0.973049	0.0086166	0.84505	NA	POU4F3	chr5	+	145718587	145720083	1182	protein_coding	POU_class_4_homeobox_3	0	3	0	2	0	0.0839822	0	0.0587032
ENSG00000091039	2588.05	3116.65	-0.26173	1.6406e-06	1.9016e-05	OSBPL8	chr12	-	76745577	76953589	7239	protein_coding	oxysterol_binding_protein-like_8	2346	2758	3187	3190	12.6427	12.6066	15.3575	15.2884
ENSG00000091073	827.57	692.913	0.23577	0.014225	0.051117	DTX2	chr7	+	76090993	76135312	2769	protein_coding	deltex_homolog_2_(Drosophila)	740	894	684	734	10.4255	10.6831	8.61686	9.19649
ENSG00000091106	0.466708	1.47283	-0.019592	0.62839	NA	NLRC4	chr2	-	32449522	32490923	3581	protein_coding	NLR_family_CARD_domain_containing_4	0	1	3	0	0	0.00924016	0.0292235	0
ENSG00000091127	2540.71	2823.99	-0.14788	0.0094261	0.036725	PUS7	chr7	-	105080108	105162714	3480	protein_coding	pseudouridylate_synthase_7_homolog_(S._cerevisiae)	2248	2773	2908	2870	25.2004	26.3666	29.1495	28.6122
ENSG00000091128	7.4396	10.7521	-0.065527	0.57714	NA	LAMB4	chr7	-	107663993	107770801	5858	protein_coding	laminin_beta_4	5	10	11	11	0.0332974	0.0564852	0.0655027	0.0651467
ENSG00000091129	4642.18	5290.78	-0.18614	5.2131e-05	0.00042572	NRCAM	chr7	-	107788068	108097161	6659	protein_coding	neuronal_cell_adhesion_molecule	4304	4833	5358	5468	25.2147	24.0155	28.0679	28.4884
ENSG00000091136	23487.4	22027.4	0.091712	0.0022976	0.011229	LAMB1	chr7	-	107564244	107643700	5766	protein_coding	laminin_beta_1	21512	24767	22028	23047	145.545	142.129	133.265	138.672
ENSG00000091137	125.193	112.851	0.096847	0.57047	0.73866	SLC26A4	chr7	+	107301080	107358254	4930	protein_coding	solute_carrier_family_26_member_4	97	153	105	126	0.767564	1.0269	0.742947	0.886691
ENSG00000091140	4147.76	4110.14	0.01261	0.78891	0.88676	DLD	chr7	+	107531415	107572175	3755	protein_coding	dihydrolipoamide_dehydrogenase	3781	4395	4180	4230	39.2814	38.7287	38.8313	39.0822
ENSG00000091157	523.175	541.472	-0.045204	0.68293	0.81884	WDR7	chr18	+	54318574	54698828	9074	protein_coding	WD_repeat_domain_7	489	540	544	564	2.10233	1.96915	2.0913	2.1564
ENSG00000091164	2256.13	2160.23	0.061628	0.34257	0.53494	TXNL1	chr18	-	54264439	54318831	6894	protein_coding	thioredoxin-like_1	1941	2528	2216	2204	10.9836	12.1336	11.2128	11.0915
ENSG00000091262	107.782	83.1023	0.22117	0.2027	0.37797	ABCC6	chr16	-	16242785	16317379	5747	protein_coding	ATP-binding_cassette_sub-family_C_(CFTR/MRP)_member_6	106	105	89	81	0.71954	0.604549	0.540212	0.488982
ENSG00000091317	2992.87	4087.4	-0.44035	1.9998e-18	1.1958e-16	CMTM6	chr3	-	32522804	32544900	3863	protein_coding	CKLF-like_MARVEL_transmembrane_domain_containing_6	2699	3206	4209	4154	27.2564	27.4614	38.0076	37.307
ENSG00000091409	3179.32	6597.19	-1.0353	6.5071e-111	1.0333e-107	ITGA6	chr2	+	173292082	173371181	5927	protein_coding	integrin_alpha_6	2909	3356	6590	6910	19.1469	18.7357	38.7852	40.4475
ENSG00000091428	34.8367	57.1884	-0.29855	0.087254	0.20631	RAPGEF4	chr2	+	173600002	173917621	4338	protein_coding	Rap_guanine_nucleotide_exchange_factor_(GEF)_4	30	39	60	57	0.269787	0.297481	0.482478	0.455863
ENSG00000091436	4938.45	5799.12	-0.22868	4.1531e-07	5.5677e-06	MLTK	chr2	+	173940163	174132738	7179	protein_coding	Mitogen-activated_protein_kinase_kinase_kinase_MLT_	4590	5128	5891	5975	24.9424	23.6357	28.6247	28.8751
ENSG00000091482	45.9268	80.1434	-0.3864	0.028711	0.088389	SMPX	chrX	-	21724090	21776281	938	protein_coding	small_muscle_protein_X-linked	50	39	80	84	2.07949	1.37577	2.97511	3.10689
ENSG00000091483	2048.15	1895.84	0.10782	0.091175	0.21308	FH	chr1	-	241660903	241683061	1797	protein_coding	fumarate_hydratase	1842	2200	1949	1930	39.9882	40.5096	37.8338	37.2613
ENSG00000091490	168.495	212.667	-0.24893	0.10714	0.24018	SEL1L3	chr4	-	25749055	25865382	4514	protein_coding	sel-1_suppressor_of_lin-12-like_3_(C._elegans)	149	184	233	202	1.2877	1.34878	1.80057	1.55253
ENSG00000091513	0.933416	2.44146	-0.032204	0.56303	NA	TF	chr3	+	133464800	133497850	4602	protein_coding	transferrin	0	2	2	3	0	0.0143803	0.01516	0.0226164
ENSG00000091527	5569.81	5324.87	0.063632	0.13631	0.28605	CDV3	chr3	+	133292574	133309105	3621	protein_coding	CDV3_homolog_(mouse)	5078	5901	5365	5531	54.7084	53.9238	51.6841	52.9937
ENSG00000091536	10.9699	11.2254	-0.0040216	0.9743	NA	MYO15A	chr17	+	18012020	18083116	11863	protein_coding	myosin_XVA	8	14	8	15	0.0263079	0.0390497	0.023524	0.0438678
ENSG00000091542	2160.52	2201.19	-0.026273	0.68977	0.82393	ALKBH5	chr17	+	18086392	18113268	2748	protein_coding	alkB_alkylation_repair_homolog_5_(E._coli)	1979	2278	2347	2156	28.0944	27.4297	29.7928	27.2195
ENSG00000091583	0	0.486525	-0.0068971	0.7817	NA	APOH	chr17	-	64208151	64252643	1176	protein_coding	apolipoprotein_H_(beta-2-glycoprotein_I)	0	0	0	1	0	0	0	0.0295013
ENSG00000091592	317.477	439.325	-0.40047	0.001436	0.0075448	NLRP1	chr17	-	5402747	5522744	5480	protein_coding	NLR_family_pyrin_domain_containing_1	299	325	439	460	2.12853	1.9624	2.79447	2.91223
ENSG00000091622	31.8886	25.4362	0.099188	0.53995	NA	PITPNM3	chr17	-	6354584	6459814	7086	protein_coding	PITPNM_family_member_3	23	41	31	21	0.126624	0.191455	0.152608	0.102818
ENSG00000091640	1417.36	1183.74	0.24582	0.0015544	0.0080719	SPAG7	chr17	-	4862521	4871167	1668	protein_coding	sperm_associated_antigen_7	1318	1471	1217	1205	30.8254	29.181	25.4513	25.0634
ENSG00000091651	2122.25	2034.95	0.05928	0.35342	0.54712	ORC6	chr16	+	46723555	46732306	1833	protein_coding	origin_recognition_complex_subunit_6	1862	2335	2051	2113	39.6285	42.151	39.0318	39.9932
ENSG00000091656	1622.04	1661.45	-0.034054	0.6453	0.7937	ZFHX4	chr8	+	77593454	77779521	14019	protein_coding	zinc_finger_homeobox_4	1523	1666	1756	1643	4.23812	3.93225	4.36941	4.06602
ENSG00000091704	3.23923	4.89617	-0.034418	0.67332	NA	CPA1	chr7	+	130020180	130027955	1931	protein_coding	carboxypeptidase_A1_(pancreatic)	5	1	7	3	0.101013	0.0171357	0.126454	0.0538999
ENSG00000091732	1512.47	1493.77	0.017267	0.81511	0.90244	ZC3HC1	chr7	-	129658126	129691291	1972	protein_coding	zinc_finger_C3HC-type_containing_1	1354	1632	1464	1593	26.7856	27.384	25.897	28.0258
ENSG00000091831	1.10901	0.486525	0.012258	0.74098	NA	ESR1	chr6	+	151977826	152450754	6466	protein_coding	estrogen_receptor_1	2	0	0	1	0.0120666	0	0	0.00536554
ENSG00000091844	1142.68	1090.14	0.064278	0.44302	0.63184	RGS17	chr6	-	153331857	153452384	1636	protein_coding	regulator_of_G-protein_signaling_17	1012	1246	1064	1167	24.1317	25.201	22.6868	24.7478
ENSG00000091879	1280.77	1806.29	-0.47214	1.9039e-09	3.8814e-08	ANGPT2	chr8	-	6357172	6420930	5416	protein_coding	angiopoietin_2	1240	1271	1832	1864	8.93168	7.76516	11.7995	11.9403
ENSG00000091947	673.718	731.764	-0.10789	0.28363	0.47434	TMEM101	chr17	-	42088556	42101314	1830	protein_coding	transmembrane_protein_101	593	739	778	719	12.6414	13.3622	14.8301	13.631
ENSG00000091972	0.466708	0.981884	-0.010255	0.77364	NA	CD200	chr3	+	112051915	112081659	2129	protein_coding	CD200_molecule	0	1	2	0	0	0.015542	0.0327695	0
ENSG00000091986	1754.28	2953.86	-0.72908	3.7232e-34	5.9784e-32	CCDC80	chr3	-	112323407	112368377	4664	protein_coding	coiled-coil_domain_containing_80	1562	1903	3012	3032	13.0651	13.5009	22.5275	22.5538
ENSG00000092010	2741.39	2664.65	0.039995	0.47477	0.66106	PSME1	chr14	+	24605367	24608176	1136	protein_coding	proteasome_(prosome_macropain)_activator_subunit_1_(PA28_alpha)	2466	2944	2743	2709	84.6847	85.7518	84.2293	82.7332
ENSG00000092020	654.638	917.284	-0.44861	2.0391e-06	2.3055e-05	PPP2R3C	chr14	-	35554673	35591723	1846	protein_coding	protein_phosphatase_2_regulatory_subunit_B''_gamma	583	710	923	954	12.3205	12.7265	17.4416	17.9294
ENSG00000092036	231.02	215.972	0.076081	0.60588	0.76604	HAUS4	chr14	-	23415437	23426370	1642	protein_coding	HAUS_augmin-like_complex_subunit_4	202	255	210	232	4.79919	5.13867	4.4613	4.90189
ENSG00000092051	32.591	52.2569	-0.26667	0.12253	0.26538	JPH4	chr14	-	24037244	24048009	4386	protein_coding	junctophilin_4	31	33	45	62	0.275729	0.24896	0.357898	0.490424
ENSG00000092054	0	0.973049	-0.01697	0.54062	NA	MYH7	chr14	-	23881947	23904927	6087	protein_coding	myosin_heavy_chain_7_cardiac_muscle_beta	0	0	0	2	0	0	0	0.0113992
ENSG00000092067	0.554503	0	0.0074731	0.76399	NA	CEBPE	chr14	-	23586513	23588825	1554	protein_coding	CCAAT/enhancer_binding_protein_(C/EBP)_epsilon	1	0	0	0	0.0251038	0	0	0
ENSG00000092068	158.316	262.978	-0.55872	0.00020661	0.0014216	SLC7A8	chr14	-	23594504	23652883	4216	protein_coding	solute_carrier_family_7_(amino_acid_transporter_light_chain_L_system)_member_8	150	161	278	260	1.38797	1.2636	2.30017	2.13955
ENSG00000092094	1094.76	1095.9	-0.00033303	0.99689	0.999	OSGEP	chr14	-	20914570	20923264	3258	protein_coding	O-sialoglycoprotein_endopeptidase	950	1217	1157	1085	11.3753	12.3601	12.3879	11.5539
ENSG00000092096	392.284	383.189	0.028651	0.81634	0.9027	SLC22A17	chr14	-	23815515	23822121	2409	protein_coding	solute_carrier_family_22_member_17	359	414	397	387	5.81363	5.68653	5.7487	5.57344
ENSG00000092098	635.355	586.913	0.10328	0.32091	0.513	RNF31	chr14	+	24615892	24629870	3627	protein_coding	ring_finger_protein_31	576	677	588	613	6.19534	6.17625	5.65517	5.86357
ENSG00000092108	1551.15	1957.26	-0.31911	2.0719e-05	0.0001874	SCFD1	chr14	+	31091318	31205018	2359	protein_coding	sec1_family_domain_containing_1	1364	1703	1867	2139	22.5567	23.8875	27.6078	31.458
ENSG00000092140	1614.12	1620.7	-0.0052611	0.93989	0.97239	G2E3	chr14	+	31028329	31089269	5804	protein_coding	G2/M-phase_specific_E3_ubiquitin_protein_ligase	1438	1750	1671	1645	9.66544	9.97687	10.043	9.83303
ENSG00000092148	5245.95	4529.58	0.20805	3.0029e-06	3.2742e-05	HECTD1	chr14	-	31569318	31677010	9134	protein_coding	HECT_domain_containing_E3_ubiquitin_protein_ligase_1	4802	5535	4633	4635	20.5093	20.0512	17.6936	17.6051
ENSG00000092199	20770.2	22839.7	-0.13637	1.0349e-06	1.26e-05	HNRNPC	chr14	-	21677295	21737653	4501	protein_coding	heterogeneous_nuclear_ribonucleoprotein_C_(C1/C2)	18965	21971	23198	23536	164.374	161.519	179.787	181.415
ENSG00000092200	1.10901	4.39197	-0.068328	0.31762	NA	RPGRIP1	chr14	+	21756098	21819460	3944	protein_coding	retinitis_pigmentosa_GTPase_regulator_interacting_protein_1	2	0	3	6	0.0197826	0	0.0265338	0.0527793
ENSG00000092201	12085.2	12171.1	-0.010634	0.77829	0.88044	SUPT16H	chr14	-	21819631	21852425	4684	protein_coding	suppressor_of_Ty_16_homolog_(S._cerevisiae)	11294	12476	12500	12403	94.0635	88.1337	93.0912	91.8668
ENSG00000092203	2315.75	2172.35	0.088803	0.14636	0.30088	TOX4	chr14	+	21944756	21967319	4697	protein_coding	TOX_high_mobility_group_box_family_member_4	2131	2430	2206	2239	17.6992	17.1186	16.3833	16.538
ENSG00000092208	485.182	597.811	-0.26842	0.014797	0.052773	GEMIN2	chr14	+	39583427	39606177	1476	protein_coding	gem_(nuclear_organelle)_associated_protein_2	439	518	632	591	11.6029	11.6125	14.9364	13.8915
ENSG00000092295	49.3693	39.5896	0.12663	0.46559	0.65342	TGM1	chr14	-	24718320	24733638	2777	protein_coding	transglutaminase_1_(K_polypeptide_epidermal_type_I_protein-glutamine-gamma-glutamyltransferase)	52	44	41	40	0.730495	0.524277	0.515019	0.499727
ENSG00000092330	578.805	653.509	-0.15705	0.13488	0.28409	TINF2	chr14	-	24708849	24711880	2168	protein_coding	TERF1_(TRF1)-interacting_nuclear_factor_2	506	639	685	652	9.10503	9.75271	11.0217	10.4337
ENSG00000092421	1252.3	1229.18	0.025693	0.74071	0.85761	SEMA6A	chr5	-	115779312	115910630	6878	protein_coding	sema_domain_transmembrane_domain_(TM)_and_cytoplasmic_domain_(semaphorin)_6A	1123	1349	1260	1255	6.36953	6.48983	6.39034	6.33039
ENSG00000092439	1484.36	1469.39	0.014631	0.84732	0.92088	TRPM7	chr15	-	50844670	50979012	7263	protein_coding	transient_receptor_potential_cation_channel_subfamily_M_member_7	1305	1630	1562	1444	7.00946	7.426	7.50206	6.89763
ENSG00000092445	1093.08	1088.34	0.0064196	0.93794	0.97145	TYRO3	chr15	+	41849873	41871536	3949	protein_coding	TYRO3_protein_tyrosine_kinase	968	1192	1097	1130	9.56265	9.98787	9.69025	9.92751
ENSG00000092470	1055.75	1035.08	0.025309	0.77016	0.87665	WDR76	chr15	+	44119161	44160617	3978	protein_coding	WD_repeat_domain_76	1000	1074	1046	1072	9.80675	8.93353	9.17239	9.3493
ENSG00000092529	1.48792	3.90545	-0.054745	0.44222	NA	CAPN3	chr15	+	42640301	42704516	3228	protein_coding	calpain_3_(p94)	1	2	3	5	0.0120853	0.0205012	0.0324193	0.0537385
ENSG00000092531	1796.79	2314.88	-0.35263	4.4061e-08	7.075e-07	SNAP23	chr15	+	42783431	42837547	2687	protein_coding	synaptosomal-associated_protein_23kDa	1605	1943	2423	2313	23.3022	23.927	31.4559	29.8646
ENSG00000092607	1127.77	1103.31	0.029514	0.72486	0.84669	TBX15	chr1	-	119425669	119532179	3504	protein_coding	T-box_15	1023	1201	1073	1185	11.3894	11.3413	10.682	11.7328
ENSG00000092621	5143.94	5071.34	0.0205	0.6381	0.78863	PHGDH	chr1	+	120202421	120286838	3180	protein_coding	phosphoglycerate_dehydrogenase	4581	5579	5134	5243	56.1983	58.0514	56.3176	57.2007
ENSG00000092758	104.598	171.574	-0.48469	0.0032572	0.015091	COL9A3	chr20	+	61447596	61472511	2485	protein_coding	collagen_type_IX_alpha_3	91	116	182	169	1.42858	1.5446	2.55482	2.35944
ENSG00000092820	3894.46	4619.02	-0.24199	9.4191e-07	1.1584e-05	EZR	chr6	-	159186773	159240444	3096	protein_coding	ezrin	3607	4059	4615	4837	45.4501	43.3812	51.998	54.2031
ENSG00000092841	5484.46	6449.53	-0.23102	4.3142e-08	6.9352e-07	MYL6	chr12	+	56551945	56557280	1564	protein_coding	myosin_light_chain_6_alkali_smooth_muscle_and_non-muscle	5052	5749	6535	6662	126.013	121.63	145.755	147.78
ENSG00000092847	2925.03	2748.45	0.08774	0.12229	0.26503	AGO1	chr1	+	36335409	36395211	12790	protein_coding	argonaute_RISC_catalytic_component_1	2612	3164	2881	2742	7.96696	8.18558	7.85757	7.43782
ENSG00000092850	5.57277	15.635	-0.20222	0.10405	NA	TEKT2	chr1	+	36549676	36553876	1738	protein_coding	tektin_2_(testicular)	5	6	15	17	0.11223	0.114231	0.301063	0.33935
ENSG00000092853	3603.61	3497.88	0.04177	0.40498	0.59813	CLSPN	chr1	-	36185819	36235568	4769	protein_coding	claspin	3287	3816	3583	3574	26.8882	26.4768	26.2081	26.0002
ENSG00000092871	468.376	512.197	-0.11416	0.31251	0.50493	RFFL	chr17	-	33333009	33416338	7293	protein_coding	ring_finger_and_FYVE-like_domain_containing_E3_ubiquitin_protein_ligase	423	501	525	523	2.26269	2.27308	2.51113	2.48797
ENSG00000092929	26.228	24.4146	0.029997	0.84828	NA	UNC13D	chr17	-	73823306	73840798	4393	protein_coding	unc-13_homolog_D_(C._elegans)	17	36	20	30	0.150966	0.27116	0.158812	0.236924
ENSG00000092931	1028.97	986.047	0.055572	0.54154	0.71658	MFSD11	chr17	+	74731947	74777531	3612	protein_coding	major_facilitator_superfamily_domain_containing_11	982	1038	960	1058	10.6061	9.50897	9.27127	10.1622
ENSG00000092964	3866.67	3768.63	0.03663	0.46752	0.65496	DPYSL2	chr8	+	26371791	26515694	4603	protein_coding	dihydropyrimidinase-like_2	3434	4205	3748	3964	29.1038	30.2279	28.4037	29.8773
ENSG00000092969	57.3311	76.7157	-0.21282	0.22854	0.41042	TGFB2	chr1	+	218519577	218617961	5053	protein_coding	transforming_growth_factor_beta_2	47	67	75	82	0.36286	0.438742	0.517759	0.563007
ENSG00000092978	773.029	801.492	-0.04649	0.62994	0.78364	GPATCH2	chr1	-	217600334	217804424	5851	protein_coding	G_patch_domain_containing_2	661	871	813	827	4.40719	4.92574	4.84703	4.9037
ENSG00000093000	3783.19	4279.39	-0.17476	0.00023799	0.0016035	NUP50	chr22	+	45559722	45583892	5229	protein_coding	nucleoporin_50kDa	3440	4019	4387	4369	25.6643	25.4321	29.2661	28.9876
ENSG00000093009	1242.88	1217.31	0.027946	0.72222	0.84586	CDC45	chr22	+	19466982	19508135	2090	protein_coding	cell_division_cycle_45	1138	1311	1218	1273	21.2415	20.7558	20.329	21.1315
ENSG00000093010	1548.37	1575.15	-0.024277	0.76004	0.87044	COMT	chr22	+	19929130	19957498	2437	protein_coding	catechol-O-methyltransferase	1444	1602	1493	1731	23.1154	21.7516	21.3708	24.6428
ENSG00000093072	15.2581	13.2068	0.038389	0.7752	NA	CECR1	chr22	-	17660194	17702879	3986	protein_coding	cat_eye_syndrome_chromosome_region_candidate_1	9	22	16	11	0.0880836	0.182629	0.140023	0.0957424
ENSG00000093100	3.90926	7.34204	-0.069301	0.46907	NA	XXbac-B461K10.4	chr22	-	18270418	18294263	4328	processed_transcript	-	2	6	10	5	0.0180274	0.045872	0.0805988	0.0400804
ENSG00000093144	2065.54	1898.58	0.1176	0.065644	0.16726	ECHDC1	chr6	-	127609855	127664754	2585	protein_coding	enoyl_CoA_hydratase_domain_containing_1	1854	2223	1908	1977	27.9795	28.4553	25.7474	26.5335
ENSG00000093167	2040.71	2134.07	-0.062403	0.32092	0.513	LRRFIP2	chr3	-	37094117	37225180	3814	protein_coding	leucine_rich_repeat_(in_FLII)_interacting_protein_2	1837	2190	2132	2235	18.7896	18.9997	19.4994	20.3304
ENSG00000093183	1755.71	1947.12	-0.14376	0.028256	0.087461	SEC22C	chr3	-	42589461	42642572	5955	protein_coding	SEC22_vesicle_trafficking_protein_homolog_C_(S._cerevisiae)	1573	1893	1994	1990	10.3047	10.5185	11.6804	11.5937
ENSG00000093217	506.424	584.008	-0.18432	0.090096	0.21135	XYLB	chr3	+	38388251	38462839	3664	protein_coding	xylulokinase_homolog_(H._influenzae)	463	535	591	604	4.92964	4.8315	5.62662	5.71914
ENSG00000094631	1071.66	981.898	0.11884	0.15848	0.3186	HDAC6	chrX	+	48659784	48683392	4832	protein_coding	histone_deacetylase_6	958	1158	1012	997	7.73444	7.92986	7.30582	7.15842
ENSG00000094804	2886.98	2929.41	-0.021357	0.70566	0.8342	CDC6	chr17	+	38443885	38459171	3072	protein_coding	cell_division_cycle_6	2689	2991	2983	3011	34.1476	32.2165	33.8725	34.0047
ENSG00000094841	259.379	278.596	-0.081678	0.55952	0.72981	UPRT	chrX	+	74493920	74524435	2234	protein_coding	uracil_phosphoribosyltransferase_(FUR1)_homolog_(S._cerevisiae)	222	292	289	281	3.87668	4.32497	4.51264	4.36387
ENSG00000094880	2337.24	2428.56	-0.05374	0.36151	0.55522	CDC23	chr5	-	137523339	137549032	3153	protein_coding	cell_division_cycle_23	2110	2501	2495	2474	26.1065	26.2466	27.6034	27.2223
ENSG00000094914	1513.6	1365.57	0.14233	0.053819	0.14408	AAAS	chr12	-	53701240	53718648	2016	protein_coding	achalasia_adrenocortical_insufficiency_alacrimia	1335	1657	1408	1386	25.8334	27.1967	24.3628	23.8518
ENSG00000094916	9268.07	7656.15	0.27294	1.144e-13	3.9876e-12	CBX5	chr12	-	54624724	54673886	11528	protein_coding	chromobox_homolog_5	8231	10079	7754	7912	27.8541	28.9299	23.4632	23.8112
ENSG00000094975	3340.6	2945.31	0.17747	0.0008175	0.0046995	SUCO	chr1	+	172501489	172580971	5917	protein_coding	SUN_domain_containing_ossification_factor	3013	3578	2948	3079	19.865	20.0089	17.3797	18.0533
ENSG00000095002	4416.93	4233.17	0.060034	0.22153	0.40136	MSH2	chr2	+	47630108	47789450	3628	protein_coding	mutS_homolog_2_colon_cancer_nonpolyposis_type_1_(E._coli)	3987	4727	4168	4495	42.8715	43.1124	40.0752	42.9844
ENSG00000095015	1448.24	1300.28	0.14831	0.054851	0.14618	MAP3K1	chr5	+	56111401	56191979	7011	protein_coding	mitogen-activated_protein_kinase_kinase_kinase_1_E3_ubiquitin_protein_ligase	1271	1593	1277	1384	7.07222	7.5183	6.3537	6.84865
ENSG00000095059	1452.51	1254.99	0.20095	0.0072899	0.02958	DHPS	chr19	-	12786531	12792716	1363	protein_coding	deoxyhypusine_synthase	1309	1557	1266	1302	37.4657	37.7987	32.4006	33.1409
ENSG00000095066	546.066	401.213	0.39065	0.00080848	0.0046514	HOOK2	chr19	-	12873817	12983554	2603	protein_coding	hook_homolog_2_(Drosophila)	468	614	402	419	7.01394	7.80509	5.38726	5.58456
ENSG00000095139	7891.3	7278.37	0.11544	0.0020528	0.010254	ARCN1	chr11	+	118443105	118473748	4038	protein_coding	archain_1	7083	8493	7480	7412	68.4291	69.5951	64.6176	63.6822
ENSG00000095203	218.53	201.389	0.091347	0.54546	0.7192	EPB41L4B	chr9	-	111934255	112083244	5800	protein_coding	erythrocyte_membrane_protein_band_4.1_like_4B	182	252	213	199	1.22415	1.43766	1.28105	1.19035
ENSG00000095209	2623.15	2463.76	0.087838	0.12595	0.2707	TMEM38B	chr9	+	108456825	108538893	3956	protein_coding	transmembrane_protein_38B	2379	2794	2533	2508	23.46	23.3697	22.3354	21.9948
ENSG00000095261	3101.2	2803.77	0.14104	0.011207	0.042371	PSMD5	chr9	-	123577774	123605262	3443	protein_coding	proteasome_(prosome_macropain)_26S_subunit_non-ATPase_5	2875	3229	2848	2889	32.5755	31.0324	28.8548	29.1112
ENSG00000095303	143.635	251.315	-0.59247	0.00013985	0.0010192	PTGS1	chr9	+	125132824	125157982	4964	protein_coding	prostaglandin-endoperoxide_synthase_1_(prostaglandin_G/H_synthase_and_cyclooxygenase)	121	164	281	233	0.950919	1.09319	1.97465	1.62844
ENSG00000095319	9084.75	8925.62	0.024771	0.50612	0.68754	NUP188	chr9	+	131709978	131769375	5689	protein_coding	nucleoporin_188kDa	8365	9527	8994	9270	57.3614	55.412	55.1484	56.5318
ENSG00000095321	1262.18	1141.07	0.13587	0.098968	0.22666	CRAT	chr9	-	131857089	131873468	2763	protein_coding	carnitine_O-acetyltransferase	1193	1287	1140	1195	16.8442	15.4128	14.3926	15.005
ENSG00000095370	102.583	111.918	-0.076482	0.65521	0.80014	SH2D3C	chr9	-	130500596	130541020	3124	protein_coding	SH2_domain_containing_3C	84	120	114	115	1.04896	1.27102	1.27294	1.27713
ENSG00000095380	1721.19	1759.46	-0.03159	0.65458	0.79976	NANS	chr9	+	100819021	100845357	3027	protein_coding	N-acetylneuraminic_acid_synthase	1621	1762	1804	1796	20.8911	19.2609	20.7893	20.5846
ENSG00000095383	136.288	133.917	0.015323	0.92625	0.96507	TBC1D2	chr9	-	100961311	101017915	3198	protein_coding	TBC1_domain_family_member_2	133	134	138	136	1.62242	1.38647	1.50528	1.4754
ENSG00000095397	316.446	305.452	0.043765	0.74527	0.86087	DFNB31	chr9	-	117164360	117267730	3566	protein_coding	deafness_autosomal_recessive_31	266	362	311	314	2.90998	3.35901	3.04225	3.0549
ENSG00000095485	1558.6	1569.08	-0.0092112	0.89784	0.95009	CWF19L1	chr10	-	101992055	102027437	2694	protein_coding	CWF19-like_1_cell_cycle_control_(S._pombe)	1401	1675	1551	1660	20.2876	20.5732	20.0831	21.3776
ENSG00000095539	385.366	567.435	-0.49097	1.8909e-05	0.00017201	SEMA4G	chr10	+	102729275	102745628	4656	protein_coding	sema_domain_immunoglobulin_domain_(Ig)_transmembrane_domain_(TM)_and_short_cytoplasmic_domain_(semaphorin)_4G	344	417	584	577	2.88228	2.96351	4.37538	4.29944
ENSG00000095564	3042.68	3455.69	-0.17976	0.00050674	0.0031134	BTAF1	chr10	+	93683526	93790082	7250	protein_coding	BTAF1_RNA_polymerase_II_B-TFIID_transcription_factor-associated_170kDa_(Mot1_homolog_S._cerevisiae)	2756	3245	3503	3568	14.8297	14.8102	16.8546	17.074
ENSG00000095574	1340.09	1435.28	-0.094562	0.20378	0.37896	IKZF5	chr10	-	124750322	124768333	4555	protein_coding	IKAROS_family_zinc_finger_5_(Pegasus)	1214	1429	1438	1499	10.3973	10.3807	11.0125	11.4173
ENSG00000095585	1.48792	4.88292	-0.076063	0.32043	NA	BLNK	chr10	-	97951458	98031344	1784	protein_coding	B-cell_linker	1	2	4	6	0.0218673	0.0370953	0.0782133	0.116682
ENSG00000095587	3905.82	4155.7	-0.088006	0.063291	0.16293	TLL2	chr10	-	98124363	98273675	6756	protein_coding	tolloid-like_2	3545	4157	4251	4252	20.4699	20.3598	21.9491	21.835
ENSG00000095596	12.0512	10.27	0.031542	0.79956	NA	CYP26A1	chr10	+	94833232	94837647	2245	protein_coding	cytochrome_P450_family_26_subfamily_A_polypeptide_1	15	8	12	9	0.260654	0.117912	0.186458	0.139083
ENSG00000095627	15.7849	17.5767	-0.032509	0.82043	NA	TDRD1	chr10	+	115939029	115992063	4510	protein_coding	tudor_domain_containing_1	15	16	14	22	0.129749	0.117389	0.108285	0.169237
ENSG00000095637	39.6794	38.1168	0.023351	0.89179	0.94636	SORBS1	chr10	-	97071528	97321171	7354	protein_coding	sorbin_and_SH3_domain_containing_1	32	47	38	40	0.169753	0.211474	0.18025	0.188706
ENSG00000095713	5.10606	6.84668	-0.037453	0.70921	NA	CRTAC1	chr10	-	99624757	99790585	2890	protein_coding	cartilage_acidic_protein_1	5	5	8	6	0.0674935	0.0572474	0.0965623	0.0720282
ENSG00000095739	50.3305	84.0577	-0.37956	0.03172	0.095554	BAMBI	chr10	+	28966271	28971868	1884	protein_coding	BMP_and_activin_membrane-bound_inhibitor_homolog_(Xenopus_laevis)	47	52	85	87	0.973211	0.913285	1.57382	1.60209
ENSG00000095752	94.8571	159.88	-0.4863	0.0040847	0.018197	IL11	chr19	-	55875757	55881831	2281	protein_coding	interleukin_11	97	88	178	149	1.65896	1.27656	2.72214	2.26626
ENSG00000095777	54.5031	40.0805	0.18884	0.28046	0.47137	MYO3A	chr10	+	26223196	26501456	5581	protein_coding	myosin_IIIA	52	55	42	40	0.363481	0.326088	0.262514	0.248655
ENSG00000095787	3023.38	2948.22	0.035662	0.5128	0.69376	WAC	chr10	+	28821422	28909928	4526	protein_coding	WW_domain_containing_adaptor_with_coiled-coil	2701	3269	2946	3087	23.2809	23.8992	22.7056	23.6631
ENSG00000095794	995.021	1380.93	-0.447	3.4694e-08	5.6665e-07	CREM	chr10	+	35415719	35501886	2658	protein_coding	cAMP_responsive_element_modulator	909	1052	1361	1465	13.3413	13.0962	17.8615	19.1219
ENSG00000095906	1319.23	1265.72	0.057158	0.45646	0.64478	NUBP2	chr16	+	1832902	1839192	2235	protein_coding	nucleotide_binding_protein_2	1173	1433	1272	1318	20.4744	21.2155	19.853	20.4591
ENSG00000095917	0	0.486525	-0.0068971	0.7817	NA	TPSD1	chr16	+	1306060	1308532	963	protein_coding	tryptase_delta_1	0	0	0	1	0	0	0	0.0360265
ENSG00000095932	1.95463	0.490942	0.033178	0.49124	NA	C19orf77	chr19	-	3474405	3480540	908	protein_coding	chromosome_19_open_reading_frame_77	1	3	1	0	0.042964	0.109325	0.0384176	0
ENSG00000095951	1026.97	1248.71	-0.267	0.0010867	0.0059639	HIVEP1	chr6	+	12008995	12165232	9027	protein_coding	human_immunodeficiency_virus_type_I_enhancer_binding_protein_1	954	1067	1276	1279	4.12283	3.91115	4.93086	4.91559
ENSG00000095970	0.554503	0.486525	0.0007959	0.97933	NA	TREM2	chr6	-	41126244	41130924	1044	protein_coding	triggering_receptor_expressed_on_myeloid_cells_2	1	0	0	1	0.0373671	0	0	0.0332314
ENSG00000096060	1383.04	2416.43	-0.77595	5.2613e-32	7.3715e-30	FKBP5	chr6	-	35541362	35696360	7384	protein_coding	FK506_binding_protein_5	1246	1483	2502	2442	6.58289	6.64558	11.8198	11.4737
ENSG00000096063	3041.36	3026.78	0.0069617	0.89614	0.94918	SRPK1	chr6	-	35800743	35889119	4762	protein_coding	SRSF_protein_kinase_1	2725	3279	3109	3084	22.3238	22.7843	22.7744	22.4685
ENSG00000096070	1479.36	1536.99	-0.053418	0.46006	0.64814	BRPF3	chr6	+	36164521	36200567	6052	protein_coding	bromodomain_and_PHD_finger_containing_3	1365	1548	1555	1590	8.79881	8.46361	8.96287	9.1148
ENSG00000096080	752.356	791.438	-0.067209	0.49166	0.67529	MRPS18A	chr6	-	43639040	43655528	1062	protein_coding	mitochondrial_ribosomal_protein_S18A	686	797	850	769	25.1994	24.8323	27.9197	25.1218
ENSG00000096088	0	0.490942	-0.0068971	0.7817	NA	PGC	chr6	-	41704449	41721847	1371	protein_coding	progastricsin_(pepsinogen_C)	0	0	1	0	0	0	0.0254436	0
ENSG00000096092	486.027	510.883	-0.063002	0.58731	0.75148	TMEM14A	chr6	+	52535907	52551386	992	protein_coding	transmembrane_protein_14A	438	521	558	487	17.2247	17.3784	19.6218	17.032
ENSG00000096093	1088.3	939.235	0.19852	0.020578	0.068264	EFHC1	chr6	+	52285106	52387892	5445	protein_coding	EF-hand_domain_(C-terminal)_containing_1	1004	1139	936	986	7.19326	6.92165	5.99644	6.28243
ENSG00000096384	54453.2	58890.4	-0.1126	3.2951e-06	3.5607e-05	HSP90AB1	chr6	+	44214824	44221620	2674	protein_coding	heat_shock_protein_90kDa_alpha_(cytosolic)_class_B_member_1	49773	57539	59702	60799	726.144	712.008	778.831	788.831
ENSG00000096395	0	0.486525	-0.0068971	0.7817	NA	MLN	chr6	-	33762450	33771788	566	protein_coding	motilin	0	0	0	1	0	0	0	0.061296
ENSG00000096401	2507.13	2535.54	-0.015376	0.7904	0.88746	CDC5L	chr6	+	44355262	44418163	6423	protein_coding	cell_division_cycle_5-like	2227	2726	2591	2597	13.5261	14.0434	14.0717	14.0276
ENSG00000096433	3855.02	2654.34	0.52513	4.8069e-22	3.8164e-20	ITPR3	chr6	+	33588522	33664351	9668	protein_coding	inositol_145-trisphosphate_receptor_type_3	3498	4104	2613	2819	14.1148	14.0461	9.42798	10.116
ENSG00000096654	384.84	492.971	-0.30781	0.011212	0.042379	ZNF184	chr6	-	27418522	27440897	3101	protein_coding	zinc_finger_protein_184	338	423	468	541	4.25211	4.51359	5.26453	6.05263
ENSG00000096696	1125.23	1269.58	-0.16337	0.052853	0.14217	DSP	chr6	+	7541808	7586950	9796	protein_coding	desmoplakin	1010	1211	1375	1222	4.02219	4.09052	4.89632	4.32784
ENSG00000096717	1590.1	1702.75	-0.094269	0.17367	0.33953	SIRT1	chr10	+	69644427	69678147	4094	protein_coding	sirtuin_1	1409	1733	1742	1742	13.4262	14.0067	14.8428	14.7621
ENSG00000096746	6592.79	8253.87	-0.3198	1.5731e-16	7.8059e-15	HNRNPH3	chr10	+	70090931	70102948	3356	protein_coding	heterogeneous_nuclear_ribonucleoprotein_H3_(2H9)	5843	7184	8475	8413	67.921	70.8318	88.0914	86.9717
ENSG00000096872	287.275	306.898	-0.078438	0.56039	0.73051	IFT74	chr9	+	26947037	27062928	2163	protein_coding	intraflagellar_transport_74_homolog_(Chlamydomonas)	258	309	308	320	4.65322	4.727	4.96718	5.13266
ENSG00000096968	294.543	344.436	-0.18702	0.16576	0.329	JAK2	chr9	+	4985033	5128183	5285	protein_coding	Janus_kinase_2	277	302	325	380	2.04468	1.8908	2.14513	2.49452
ENSG00000096996	2.42134	5.40036	-0.048093	0.50776	NA	IL12RB1	chr19	-	18169805	18209759	2906	protein_coding	interleukin_12_receptor_beta_1	1	4	11	0	0.0134244	0.0455458	0.132042	0
ENSG00000097007	5818.51	5792.83	0.0057124	0.8942	0.94814	ABL1	chr9	+	133589333	133763062	5766	protein_coding	c-abl_oncogene_1_non-receptor_tyrosine_kinase	5375	6081	5898	5955	36.3659	34.8967	35.6817	35.8308
ENSG00000097021	822.584	2151.32	-1.3234	1.6901e-71	1.0979e-68	ACOT7	chr1	-	6324333	6454451	2429	protein_coding	acyl-CoA_thioesterase_7	747	875	2181	2221	11.9973	11.9197	31.3216	31.7227
ENSG00000097033	4757.96	4407.84	0.1086	0.020666	0.068461	SH3GLB1	chr1	+	87170259	87213867	6371	protein_coding	SH3-domain_GRB2-like_endophilin_B1	4230	5169	4390	4630	25.9014	26.8462	24.0366	25.2129
ENSG00000097046	2398.96	2183.71	0.13095	0.031233	0.094367	CDC7	chr1	+	91966408	91991321	3313	protein_coding	cell_division_cycle_7	2207	2518	2246	2222	25.9879	25.1488	23.6485	23.2687
ENSG00000097096	97.8884	105.062	-0.06317	0.7132	0.83977	SYDE2	chr1	-	85622556	85666729	5512	protein_coding	synapse_defective_1_Rho_GTPase_homolog_2_(C._elegans)	89	104	104	111	0.629899	0.624321	0.658173	0.698655
ENSG00000099139	293.841	416.321	-0.42487	0.00091559	0.0051535	PCSK5	chr9	+	78505560	78977255	9538	protein_coding	proprotein_convertase_subtilisin/kexin_type_5	269	310	408	444	1.10023	1.07544	1.49217	1.61501
ENSG00000099194	10482.9	13367.7	-0.34783	3.6199e-24	3.4719e-22	SCD	chr10	+	102106881	102124591	5362	protein_coding	stearoyl-CoA_desaturase_(delta-9-desaturase)	9661	10983	13528	13825	70.2887	67.7763	88.0081	89.4514
ENSG00000099203	854.708	835.942	0.02935	0.75733	0.86913	TMED1	chr19	-	10943114	10946994	1340	protein_coding	transmembrane_emp24_protein_transport_domain_containing_1	778	907	902	808	22.6498	22.3968	23.481	20.9197
ENSG00000099204	1939.53	2315.63	-0.24771	6.0573e-05	0.00048714	ABLIM1	chr10	-	116190872	116444762	7606	protein_coding	actin_binding_LIM_protein_1	1753	2073	2372	2366	8.99116	9.01834	10.8786	10.7921
ENSG00000099219	197.408	333.276	-0.60392	1.8327e-05	0.00016744	ERMP1	chr9	-	5765076	5833117	5376	protein_coding	endoplasmic_reticulum_metallopeptidase_1	170	221	332	350	1.23362	1.36024	2.15424	2.2587
ENSG00000099246	1279.66	1432.01	-0.15354	0.043306	0.12215	RAB18	chr10	+	27793197	27831143	4886	protein_coding	RAB18_member_RAS_oncogene_family	1121	1410	1469	1461	8.9504	9.54881	10.4878	10.374
ENSG00000099250	941.238	1029.92	-0.12052	0.17081	0.33564	NRP1	chr10	-	33466420	33625190	5882	protein_coding	neuropilin_1	828	1033	1089	1018	5.49156	5.81111	6.4583	6.00443
ENSG00000099251	166.952	152.472	0.092335	0.56322	0.73266	HSD17B7P2	chr10	+	38645305	38667433	1401	pseudogene	hydroxysteroid_(17-beta)_dehydrogenase_7_pseudogene_2	158	170	153	159	4.39956	4.01508	3.80951	3.93739
ENSG00000099256	795.27	754.64	0.070188	0.45908	0.64712	PRTFDC1	chr10	-	25137536	25241533	1944	protein_coding	phosphoribosyl_transferase_domain_containing_1	707	864	780	764	14.1877	14.7062	13.9963	13.6347
[truncated: 26,874 more rows]

## Sheet: BRD4-SvsWT_BRD4_DEG
Gene_ID	BRD4_S	WT_BRD4	log2FoldChange	pvalue	padj	GeneName	Chrom	Strand	Start	End	GeneLength	GeneType	GeneDescription	BRD4_S1_readcount	BRD4_S3_readcount	WT_BRD41_readcount	WT_BRD42_readcount	BRD4_S1_fpkm	BRD4_S3_fpkm	WT_BRD41_fpkm	WT_BRD42_fpkm
ENSG00000000003	1935	1885.49	0.033958	0.6525	0.87001	TSPAN6	chrX	-	99883667	99894988	2206	protein_coding	tetraspanin_6	1896	2545	1776	1557	26.4547	27.8232	28.0836	24.4868
ENSG00000000005	3.05122	1.13114	0.020407	0.49754	NA	TNMD	chrX	+	99839799	99854882	1339	protein_coding	tenomodulin	3	4	1	1	0.0689621	0.0720451	0.0260516	0.0259101
ENSG00000000419	2066.85	2053.6	0.0096539	0.89171	0.96997	DPM1	chr20	-	49551404	49575092	1161	protein_coding	dolichyl-phosphate_mannosyltransferase_polypeptide_1_catalytic_subunit	1969	2790	1820	1811	52.2016	57.9558	54.6833	54.1172
ENSG00000000457	381.22	355.77	0.071713	0.51627	0.79422	SCYL3	chr1	-	169821804	169863408	3477	protein_coding	SCY1-like_3_(S._cerevisiae)	366	511	321	308	3.24001	3.54439	3.22045	3.07323
ENSG00000000460	1476.4	1330.66	0.13388	0.079303	0.30206	C1orf112	chr1	+	169631245	169823221	4355	protein_coding	chromosome_1_open_reading_frame_112	1452	1935	1148	1205	10.2624	10.7156	9.19537	9.59948
ENSG00000000938	0.496997	1.69049	-0.010752	0.58487	NA	FGR	chr1	-	27938575	27961788	2729	protein_coding	Gardner-Rasheed_feline_sarcoma_viral_(v-fgr)_oncogene_homolog	1	0	0	3	0.0112789	0	0	0.0381388
ENSG00000000971	85.9628	137.444	-0.28919	0.016199	0.10884	CFH	chr1	+	196621008	196716634	6985	protein_coding	complement_factor_H	78	121	124	119	0.343715	0.417776	0.619257	0.591057
ENSG00000001036	2065.86	1815.79	0.1688	0.015532	0.106	FUCA2	chr6	-	143816614	143832827	1690	protein_coding	fucosidase_alpha-L-_2_plasma	2113	2604	1545	1666	38.4842	37.1603	31.8902	34.2009
ENSG00000001084	1148.05	1059.53	0.097933	0.26422	0.58905	GCLC	chr6	-	53362139	53481768	3813	protein_coding	glutamate-cysteine_ligase_catalytic_subunit	1150	1478	853	1021	9.28327	9.3483	7.80365	9.28983
ENSG00000001167	2506.76	2481.58	0.012754	0.84216	0.94995	NFYA	chr6	+	41040684	41067715	3811	protein_coding	nuclear_transcription_factor_Y_alpha	2592	3124	2162	2226	20.9347	19.7696	19.7894	20.2645
ENSG00000001460	103.389	107.491	-0.023844	0.84234	0.94995	STPG1	chr1	-	24683489	24743424	6016	protein_coding	sperm-tail_PG-rich_repeat_containing_1	106	130	103	87	0.542335	0.521147	0.597235	0.501719
ENSG00000001461	352.004	352.413	-0.0022407	0.98402	0.99655	NIPAL3	chr1	+	24742284	24799466	5481	protein_coding	NIPA-like_domain_containing_3	370	431	327	296	2.07784	1.89645	2.08115	1.87362
ENSG00000001497	2188.63	2451.02	-0.15046	0.027359	0.1557	LAS1L	chrX	-	64732462	64754655	5205	protein_coding	LAS1-like_(S._cerevisiae)	2309	2669	2131	2203	13.6544	12.3667	14.2817	14.6839
ENSG00000001561	158.984	152.654	0.030121	0.80404	0.93371	ENPP4	chr6	+	46097730	46114436	4651	protein_coding	ectonucleotide_pyrophosphatase/phosphodiesterase_4_(putative)	159	205	123	147	1.05225	1.063	0.922517	1.09653
ENSG00000001617	81.8229	74.6923	0.042276	0.71208	NA	SEMA3F	chr3	+	50192478	50226508	3802	protein_coding	sema_domain_immunoglobulin_domain_(Ig)_short_basic_domain_secreted_(semaphorin)_3F	94	90	75	57	0.761002	0.570894	0.688121	0.52013
ENSG00000001626	0.993994	0	0.0073089	0.57091	NA	CFTR	chr7	+	117105838	117356025	6128	protein_coding	cystic_fibrosis_transmembrane_conductance_regulator_(ATP-binding_cassette_sub-family_C_member_7)	2	0	0	0	0.0100457	0	0	0
ENSG00000001629	2916.12	2780.37	0.064317	0.28268	0.60449	ANKIB1	chr7	+	91875548	92030698	6081	protein_coding	ankyrin_repeat_and_IBR_domain_containing_1	2933	3739	2466	2450	14.8459	14.8288	14.146	13.9778
ENSG00000001630	317.736	214.862	0.34582	0.0035026	0.035975	CYP51A1	chr7	-	91741465	91772266	3210	protein_coding	cytochrome_P450_family_51_subfamily_A_polypeptide_1	283	454	177	203	2.71363	3.41095	1.92346	2.19402
ENSG00000001631	2097.98	2044.93	0.034081	0.60949	0.8491	KRIT1	chr7	-	91828283	91875480	4762	protein_coding	KRIT1_ankyrin_repeat_containing	2096	2708	1769	1847	13.5479	13.7146	12.9585	13.4563
ENSG00000002016	523.181	536.118	-0.02701	0.78922	0.92888	RAD52	chr12	-	1021243	1100356	2826	protein_coding	RAD52_homolog_(S._cerevisiae)	519	680	464	484	5.65282	5.80312	5.72745	5.94186
ENSG00000002079	0	1.13114	-0.010977	0.45685	NA	MYH16	chr7	+	98836417	98908753	6294	pseudogene	myosin_heavy_chain_16_pseudogene	0	0	1	1	0	0	0.00554229	0.00551216
ENSG00000002330	963.865	990.284	-0.034422	0.68827	0.88796	BAD	chr11	-	64037302	64052176	1157	protein_coding	BCL2-associated_agonist_of_cell_death	1007	1188	869	882	26.7896	24.7633	26.2	26.4475
ENSG00000002549	2495.21	2743.06	-0.12551	0.049566	0.22575	LAP3	chr4	+	17578815	17609595	2213	protein_coding	leucine_aminopeptidase_3	2422	3311	2437	2413	33.687	36.083	38.414	37.829
ENSG00000002586	4497.38	4372.97	0.038751	0.46529	0.76143	CD99	chrX	+	2609220	2659350	1245	protein_coding	CD99_molecule	4461	5846	3865	3867	110.289	113.244	108.292	107.759
ENSG00000002587	0	0.563498	-0.0042505	0.71813	NA	HS3ST1	chr4	-	11394774	11431389	8031	protein_coding	heparan_sulfate_(glucosamine)_3-O-sulfotransferase_1	0	0	0	1	0	0	0	0.00431996
ENSG00000002745	1.27711	3.39341	-0.022664	0.47217	NA	WNT16	chr7	+	120965421	120981158	3147	protein_coding	wingless-type_MMTV_integration_site_family_member_16	1	2	3	3	0.00978077	0.015327	0.0332537	0.033073
ENSG00000002746	62.3708	50.3584	0.08638	0.42736	NA	HECW1	chr7	+	43152198	43602938	6839	protein_coding	HECT_C2_and_WW_domain_containing_E3_ubiquitin_protein_ligase_1	58	86	50	39	0.261039	0.303271	0.255031	0.197843
ENSG00000002822	1658.44	1740.1	-0.062953	0.37599	0.68965	MAD1L1	chr7	-	1855429	2272878	2991	protein_coding	MAD1_mitotic_arrest_deficient-like_1_(yeast)	1677	2115	1502	1575	17.2578	17.0537	17.5174	18.2689
ENSG00000002834	9723.27	10197.2	-0.066239	0.13178	0.4032	LASP1	chr17	+	37026112	37078023	4109	protein_coding	LIM_and_SH3_protein_1	9716	12548	8889	9142	72.7816	73.6484	75.4627	77.1887
[truncated: 29,263 more rows]
