# Supplementary material for: BRD4 isoforms have distinct roles in tumour progression and metastasis in rhabdomyosarcoma
Source: EMBO Rep. 2024 Jan 8;25(2):832–52. doi: 10.1038/s44319-023-00033-1 (PMC10897194; doi:10.1038/s44319-023-00033-1)
Supplement: Supplementary file 4 — Source Data Fig. 1 [file 44319_2023_33_MOESM4_ESM.zip]

Archive with 142 entries (129 files):
- Fig.1/
- __MACOSX/._Fig.1
- Fig.1/Fig. 1H.xlsx
- __MACOSX/Fig.1/._Fig. 1H.xlsx
- Fig.1/Fig. 1G/
- Fig.1/.DS_Store
- __MACOSX/Fig.1/._.DS_Store
- Fig.1/Fig. 1H/
- Fig.1/Fig. 1BC.xlsx
- __MACOSX/Fig.1/._Fig. 1BC.xlsx
- Fig.1/Fig. 1D_western.tiff
- __MACOSX/Fig.1/._Fig. 1D_western.tiff
- Fig.1/Fig. 1E/
- Fig.1/Fig. 1G/P6.tiff
- __MACOSX/Fig.1/Fig. 1G/._P6.tiff
- Fig.1/Fig. 1G/.DS_Store
- __MACOSX/Fig.1/Fig. 1G/._.DS_Store
- Fig.1/Fig. 1G/P1.tiff
- __MACOSX/Fig.1/Fig. 1G/._P1.tiff
- Fig.1/Fig. 1G/P2.tiff
- __MACOSX/Fig.1/Fig. 1G/._P2.tiff
- Fig.1/Fig. 1G/P3.tiff
- __MACOSX/Fig.1/Fig. 1G/._P3.tiff
- Fig.1/Fig. 1G/P4.tiff
- __MACOSX/Fig.1/Fig. 1G/._P4.tiff
- Fig.1/Fig. 1G/P5.tiff
- __MACOSX/Fig.1/Fig. 1G/._P5.tiff
- Fig.1/Fig. 1H/P4/
- Fig.1/Fig. 1H/P3/
- Fig.1/Fig. 1H/P2/
- Fig.1/Fig. 1H/P5/
- Fig.1/Fig. 1H/.DS_Store
- __MACOSX/Fig.1/Fig. 1H/._.DS_Store
- Fig.1/Fig. 1H/P1/
- Fig.1/Fig. 1H/NC/
- Fig.1/Fig. 1H/NM/
- Fig.1/Fig. 1E/.DS_Store
- __MACOSX/Fig.1/Fig. 1E/._.DS_Store
- Fig.1/Fig. 1E/NORMAL MUSCLE/
- Fig.1/Fig. 1E/ERMS PATIENT TUMORS/
- Fig.1/Fig. 1H/P4/.DS_Store
- __MACOSX/Fig.1/Fig. 1H/P4/._.DS_Store
- Fig.1/Fig. 1H/P4/P4_merge.tif
- __MACOSX/Fig.1/Fig. 1H/P4/._P4_merge.tif
- Fig.1/Fig. 1H/P4/P4_crop_merge.tif
- __MACOSX/Fig.1/Fig. 1H/P4/._P4_crop_merge.tif
- Fig.1/Fig. 1H/P3/P3_merge.tif
- __MACOSX/Fig.1/Fig. 1H/P3/._P3_merge.tif
- Fig.1/Fig. 1H/P3/.DS_Store
- __MACOSX/Fig.1/Fig. 1H/P3/._.DS_Store
- Fig.1/Fig. 1H/P3/P3_crop_merge.tif
- __MACOSX/Fig.1/Fig. 1H/P3/._P3_crop_merge.tif
- Fig.1/Fig. 1H/P2/.DS_Store
- __MACOSX/Fig.1/Fig. 1H/P2/._.DS_Store
- Fig.1/Fig. 1H/P2/P2_merge.tif
- __MACOSX/Fig.1/Fig. 1H/P2/._P2_merge.tif
- Fig.1/Fig. 1H/P2/P2_merge_Crop.tif
- __MACOSX/Fig.1/Fig. 1H/P2/._P2_merge_Crop.tif
- Fig.1/Fig. 1H/P5/.DS_Store
- __MACOSX/Fig.1/Fig. 1H/P5/._.DS_Store
- Fig.1/Fig. 1H/P5/P5_merge.tif
- __MACOSX/Fig.1/Fig. 1H/P5/._P5_merge.tif
- Fig.1/Fig. 1H/P5/P5_crop_merge.tif
- __MACOSX/Fig.1/Fig. 1H/P5/._P5_crop_merge.tif
- Fig.1/Fig. 1H/P1/.DS_Store
- __MACOSX/Fig.1/Fig. 1H/P1/._.DS_Store
- Fig.1/Fig. 1H/P1/P1_Merge_Crop.tif
- __MACOSX/Fig.1/Fig. 1H/P1/._P1_Merge_Crop.tif
- Fig.1/Fig. 1H/P1/P1_merge.tif
- __MACOSX/Fig.1/Fig. 1H/P1/._P1_merge.tif
- Fig.1/Fig. 1H/NC/.DS_Store
- __MACOSX/Fig.1/Fig. 1H/NC/._.DS_Store
- Fig.1/Fig. 1H/NC/Neg control_merge.tif
- __MACOSX/Fig.1/Fig. 1H/NC/._Neg control_merge.tif
- Fig.1/Fig. 1H/NC/Neg control_merge_Crop.tif
- __MACOSX/Fig.1/Fig. 1H/NC/._Neg control_merge_Crop.tif
- Fig.1/Fig. 1H/NM/.DS_Store
- __MACOSX/Fig.1/Fig. 1H/NM/._.DS_Store
- Fig.1/Fig. 1H/NM/NM_merge.tif
- __MACOSX/Fig.1/Fig. 1H/NM/._NM_merge.tif
- Fig.1/Fig. 1H/NM/NM_merge_crop.tif
- __MACOSX/Fig.1/Fig. 1H/NM/._NM_merge_crop.tif
- Fig.1/Fig. 1E/NORMAL MUSCLE/M5_Fig.tif
- __MACOSX/Fig.1/Fig. 1E/NORMAL MUSCLE/._M5_Fig.tif
- Fig.1/Fig. 1E/NORMAL MUSCLE/.DS_Store
- __MACOSX/Fig.1/Fig. 1E/NORMAL MUSCLE/._.DS_Store
- Fig.1/Fig. 1E/NORMAL MUSCLE/M4_Fig.tif
- __MACOSX/Fig.1/Fig. 1E/NORMAL MUSCLE/._M4_Fig.tif
- Fig.1/Fig. 1E/NORMAL MUSCLE/M6_Fig.tif
- __MACOSX/Fig.1/Fig. 1E/NORMAL MUSCLE/._M6_Fig.tif
- Fig.1/Fig. 1E/NORMAL MUSCLE/M7_Fig.tif
- __MACOSX/Fig.1/Fig. 1E/NORMAL MUSCLE/._M7_Fig.tif
- Fig.1/Fig. 1E/NORMAL MUSCLE/M2_Fig.tif
- __MACOSX/Fig.1/Fig. 1E/NORMAL MUSCLE/._M2_Fig.tif
- Fig.1/Fig. 1E/NORMAL MUSCLE/M3_Fig.tif
- __MACOSX/Fig.1/Fig. 1E/NORMAL MUSCLE/._M3_Fig.tif
- Fig.1/Fig. 1E/NORMAL MUSCLE/M8_Fig.tif
- __MACOSX/Fig.1/Fig. 1E/NORMAL MUSCLE/._M8_Fig.tif
- Fig.1/Fig. 1E/NORMAL MUSCLE/M1_Fig.tif
- __MACOSX/Fig.1/Fig. 1E/NORMAL MUSCLE/._M1_Fig.tif
- Fig.1/Fig. 1E/ERMS PATIENT TUMORS/E19_Fig.tif
- __MACOSX/Fig.1/Fig. 1E/ERMS PATIENT TUMORS/._E19_Fig.tif
- Fig.1/Fig. 1E/ERMS PATIENT TUMORS/E3_Fig.tif
- __MACOSX/Fig.1/Fig. 1E/ERMS PATIENT TUMORS/._E3_Fig.tif
- Fig.1/Fig. 1E/ERMS PATIENT TUMORS/E10_Fig.tif
- __MACOSX/Fig.1/Fig. 1E/ERMS PATIENT TUMORS/._E10_Fig.tif
- Fig.1/Fig. 1E/ERMS PATIENT TUMORS/E2_Fig.tif
- __MACOSX/Fig.1/Fig. 1E/ERMS PATIENT TUMORS/._E2_Fig.tif
- Fig.1/Fig. 1E/ERMS PATIENT TUMORS/E11_Fig.tif
- __MACOSX/Fig.1/Fig. 1E/ERMS PATIENT TUMORS/._E11_Fig.tif
- Fig.1/Fig. 1E/ERMS PATIENT TUMORS/E18_Fig.tif
- __MACOSX/Fig.1/Fig. 1E/ERMS PATIENT TUMORS/._E18_Fig.tif
- Fig.1/Fig. 1E/ERMS PATIENT TUMORS/E13_Fig.tif
- __MACOSX/Fig.1/Fig. 1E/ERMS PATIENT TUMORS/._E13_Fig.tif
- Fig.1/Fig. 1E/ERMS PATIENT TUMORS/E9_Fig.tif
- __MACOSX/Fig.1/Fig. 1E/ERMS PATIENT TUMORS/._E9_Fig.tif
- Fig.1/Fig. 1E/ERMS PATIENT TUMORS/E8_Fig.tif
- __MACOSX/Fig.1/Fig. 1E/ERMS PATIENT TUMORS/._E8_Fig.tif
- Fig.1/Fig. 1E/ERMS PATIENT TUMORS/E12_Fig.tif
- __MACOSX/Fig.1/Fig. 1E/ERMS PATIENT TUMORS/._E12_Fig.tif
- Fig.1/Fig. 1E/ERMS PATIENT TUMORS/E1_Fig.tif
- __MACOSX/Fig.1/Fig. 1E/ERMS PATIENT TUMORS/._E1_Fig.tif
- Fig.1/Fig. 1E/ERMS PATIENT TUMORS/E17_Fig.tif
- __MACOSX/Fig.1/Fig. 1E/ERMS PATIENT TUMORS/._E17_Fig.tif
- Fig.1/Fig. 1E/ERMS PATIENT TUMORS/E4_Fig.tif
- __MACOSX/Fig.1/Fig. 1E/ERMS PATIENT TUMORS/._E4_Fig.tif
- Fig.1/Fig. 1E/ERMS PATIENT TUMORS/E21_Fig.tif
- __MACOSX/Fig.1/Fig. 1E/ERMS PATIENT TUMORS/._E21_Fig.tif
- Fig.1/Fig. 1E/ERMS PATIENT TUMORS/E20_Fig.tif
- __MACOSX/Fig.1/Fig. 1E/ERMS PATIENT TUMORS/._E20_Fig.tif
- Fig.1/Fig. 1E/ERMS PATIENT TUMORS/E16_Fig.tif
- __MACOSX/Fig.1/Fig. 1E/ERMS PATIENT TUMORS/._E16_Fig.tif
- Fig.1/Fig. 1E/ERMS PATIENT TUMORS/E5_Fig.tif
- __MACOSX/Fig.1/Fig. 1E/ERMS PATIENT TUMORS/._E5_Fig.tif
- Fig.1/Fig. 1E/ERMS PATIENT TUMORS/E7_Fig.tif
- __MACOSX/Fig.1/Fig. 1E/ERMS PATIENT TUMORS/._E7_Fig.tif
- Fig.1/Fig. 1E/ERMS PATIENT TUMORS/E14_Fig.tif
- __MACOSX/Fig.1/Fig. 1E/ERMS PATIENT TUMORS/._E14_Fig.tif
- Fig.1/Fig. 1E/ERMS PATIENT TUMORS/E6_Fig.tif
- __MACOSX/Fig.1/Fig. 1E/ERMS PATIENT TUMORS/._E6_Fig.tif
- Fig.1/Fig. 1E/ERMS PATIENT TUMORS/E15_Fig.tif
- __MACOSX/Fig.1/Fig. 1E/ERMS PATIENT TUMORS/._E15_Fig.tif
