# Supplementary material for: BRD4 isoforms have distinct roles in tumour progression and metastasis in rhabdomyosarcoma
Source: EMBO Rep. 2024 Jan 8;25(2):832–52. doi: 10.1038/s44319-023-00033-1 (PMC10897194; doi:10.1038/s44319-023-00033-1)
Supplement: Supplementary file 4 — Source Data Fig. 1 [file 44319_2023_33_MOESM4_ESM.zip › Fig.1/Fig. 1H.xlsx]

## Sheet: 1H
Number of Punctas
		Cy3(BRD4-L)	SE		Cy5(BRD4-S)	SE	t-test
P1	25	25.33	30.033	498	498.67	12.9743	4.56105e-07	****
	25			499
	26			499
P2	313	313.67		520	520.67
	314			521
	314			521
P3	319	320.33		400	400.67
	321			401
	321			401
P4	280	280		541	542
	279			542
	281			543
P5	302	302.67		500	500.67
	303			501
	303			501
