# Supplementary material for: BRD4 isoforms have distinct roles in tumour progression and metastasis in rhabdomyosarcoma
Source: EMBO Rep. 2024 Jan 8;25(2):832–52. doi: 10.1038/s44319-023-00033-1 (PMC10897194; doi:10.1038/s44319-023-00033-1)
Supplement: Supplementary file 4 — Source Data Fig. 1 [file 44319_2023_33_MOESM4_ESM.zip › Fig.1/Fig. 1BC.xlsx]

## Sheet: 1B
HSMM
				AVERAGE
1	0.0017	0.0021	0.0018	0.0019
2	0.0015	0.0019	0.0017	0.0018
3	0.0005	0.0006	0.0009	0.0007
RD
				AVERAGE
1	0.0124	0.0122	0.0126	0.0124
2	0.0127	0.0131	0.0128	0.0129
3	0.0115	0.012	0.0117	0.0118
RD18
				AVERAGE
1	0.0107	0.0113	0.011	0.011
2	0.0091	0.0097	0.0094	0.0095
3	0.0096	0.01	0.0097	0.0098
JR1
				AVERAGE
1	0.0092	0.009	0.0088	0.0093
2	0.0084	0.0086	0.0087	0.0085
3	0.0091	0.0089	0.0092	0.009

## Sheet: 1C
HSMM
				AVERAGE
1	0.0034	0.0038	0.0036	0.0036
2	0.0027	0.0031	0.0028	0.0029
3	0.0034	0.0032	0.003	0.0032
RD
				AVERAGE
1	0.0173	0.0177	0.0175	0.0175
2	0.0178	0.0182	0.0179	0.018
3	0.0168	0.0172	0.0169	0.017
RD18
				AVERAGE
1	0.01195	0.01215	0.01198	0.012
2	0.01218	0.01225	0.01222	0.0122
3	0.01297	0.01309	0.01299	0.013
JR1
				AVERAGE
1	0.0097	0.0101	0.0099	0.0098
2	0.0089	0.0093	0.0091	0.009
3	0.0091	0.0095	0.0093	0.0092
