# Supplementary material for: BRD4 isoforms have distinct roles in tumour progression and metastasis in rhabdomyosarcoma
Source: EMBO Rep. 2024 Jan 8;25(2):832–52. doi: 10.1038/s44319-023-00033-1 (PMC10897194; doi:10.1038/s44319-023-00033-1)
Supplement: Supplementary file 5 — Source Data Fig. 2 [file 44319_2023_33_MOESM5_ESM.zip]

Archive with 159 entries (138 files):
- Fig.2/
- Fig.2/Fig. 2F/
- Fig.2/Fig. 2A/
- Fig.2/.DS_Store
- __MACOSX/Fig.2/._.DS_Store
- Fig.2/Fig. 2I/
- Fig.2/Fig. 2ABDFIKL.xlsx
- __MACOSX/Fig.2/._Fig. 2ABDFIKL.xlsx
- Fig.2/Fig. 2B/
- Fig.2/Fig. 2L/
- Fig.2/Fig. 2D/
- Fig.2/Fig. 2CEHJ_western.tiff
- __MACOSX/Fig.2/._Fig. 2CEHJ_western.tiff
- Fig.2/Fig. 2F/.DS_Store
- __MACOSX/Fig.2/Fig. 2F/._.DS_Store
- Fig.2/Fig. 2F/shScr/
- __MACOSX/Fig.2/Fig. 2F/._shScr
- Fig.2/Fig. 2F/shBRD4-L/
- __MACOSX/Fig.2/Fig. 2F/._shBRD4-L
- Fig.2/Fig. 2F/shBRD4-S/
- __MACOSX/Fig.2/Fig. 2F/._shBRD4-S
- Fig.2/Fig. 2A/.DS_Store
- __MACOSX/Fig.2/Fig. 2A/._.DS_Store
- Fig.2/Fig. 2A/DMSO/
- __MACOSX/Fig.2/Fig. 2A/._DMSO
- Fig.2/Fig. 2A/JQ1/
- __MACOSX/Fig.2/Fig. 2A/._JQ1
- Fig.2/Fig. 2I/.DS_Store
- __MACOSX/Fig.2/Fig. 2I/._.DS_Store
- Fig.2/Fig. 2I/shScr/
- __MACOSX/Fig.2/Fig. 2I/._shScr
- Fig.2/Fig. 2I/shBRD4-L/
- __MACOSX/Fig.2/Fig. 2I/._shBRD4-L
- Fig.2/Fig. 2I/shBRD4-S/
- __MACOSX/Fig.2/Fig. 2I/._shBRD4-S
- Fig.2/Fig. 2B/.DS_Store
- __MACOSX/Fig.2/Fig. 2B/._.DS_Store
- Fig.2/Fig. 2B/DMSO/
- __MACOSX/Fig.2/Fig. 2B/._DMSO
- Fig.2/Fig. 2B/JQ1/
- __MACOSX/Fig.2/Fig. 2B/._JQ1
- Fig.2/Fig. 2L/INVASION/
- __MACOSX/Fig.2/Fig. 2L/._INVASION
- Fig.2/Fig. 2L/.DS_Store
- __MACOSX/Fig.2/Fig. 2L/._.DS_Store
- Fig.2/Fig. 2L/MIGRATION/
- __MACOSX/Fig.2/Fig. 2L/._MIGRATION
- Fig.2/Fig. 2D/INVASION/
- __MACOSX/Fig.2/Fig. 2D/._INVASION
- Fig.2/Fig. 2D/.DS_Store
- __MACOSX/Fig.2/Fig. 2D/._.DS_Store
- Fig.2/Fig. 2D/MIGRATION/
- __MACOSX/Fig.2/Fig. 2D/._MIGRATION
- Fig.2/Fig. 2F/shScr/.DS_Store
- __MACOSX/Fig.2/Fig. 2F/shScr/._.DS_Store
- Fig.2/Fig. 2F/shScr/BRDU.tiff
- __MACOSX/Fig.2/Fig. 2F/shScr/._BRDU.tiff
- Fig.2/Fig. 2F/shScr/DAPI.tiff
- __MACOSX/Fig.2/Fig. 2F/shScr/._DAPI.tiff
- Fig.2/Fig. 2F/shScr/MERGED.tiff
- __MACOSX/Fig.2/Fig. 2F/shScr/._MERGED.tiff
- Fig.2/Fig. 2F/shBRD4-L/.DS_Store
- __MACOSX/Fig.2/Fig. 2F/shBRD4-L/._.DS_Store
- Fig.2/Fig. 2F/shBRD4-L/BRDU.tiff
- __MACOSX/Fig.2/Fig. 2F/shBRD4-L/._BRDU.tiff
- Fig.2/Fig. 2F/shBRD4-L/DAPI.tiff
- __MACOSX/Fig.2/Fig. 2F/shBRD4-L/._DAPI.tiff
- Fig.2/Fig. 2F/shBRD4-L/MERGED.tiff
- __MACOSX/Fig.2/Fig. 2F/shBRD4-L/._MERGED.tiff
- Fig.2/Fig. 2F/shBRD4-S/.DS_Store
- __MACOSX/Fig.2/Fig. 2F/shBRD4-S/._.DS_Store
- Fig.2/Fig. 2F/shBRD4-S/BRDU.tiff
- __MACOSX/Fig.2/Fig. 2F/shBRD4-S/._BRDU.tiff
- Fig.2/Fig. 2F/shBRD4-S/DAPI.tiff
- __MACOSX/Fig.2/Fig. 2F/shBRD4-S/._DAPI.tiff
- Fig.2/Fig. 2F/shBRD4-S/MERGED.tiff
- __MACOSX/Fig.2/Fig. 2F/shBRD4-S/._MERGED.tiff
- Fig.2/Fig. 2A/DMSO/.DS_Store
- __MACOSX/Fig.2/Fig. 2A/DMSO/._.DS_Store
- Fig.2/Fig. 2A/DMSO/BRDU.tiff
- __MACOSX/Fig.2/Fig. 2A/DMSO/._BRDU.tiff
- Fig.2/Fig. 2A/DMSO/DAPI.tiff
- __MACOSX/Fig.2/Fig. 2A/DMSO/._DAPI.tiff
- Fig.2/Fig. 2A/DMSO/MERGED.tiff
- __MACOSX/Fig.2/Fig. 2A/DMSO/._MERGED.tiff
- Fig.2/Fig. 2A/JQ1/.DS_Store
- __MACOSX/Fig.2/Fig. 2A/JQ1/._.DS_Store
- Fig.2/Fig. 2A/JQ1/DAPI_JQ1.tiff
- __MACOSX/Fig.2/Fig. 2A/JQ1/._DAPI_JQ1.tiff
- Fig.2/Fig. 2A/JQ1/MERGED_JQ1.tiff
- __MACOSX/Fig.2/Fig. 2A/JQ1/._MERGED_JQ1.tiff
- Fig.2/Fig. 2A/JQ1/BRDU_JQ1.tiff
- __MACOSX/Fig.2/Fig. 2A/JQ1/._BRDU_JQ1.tiff
- Fig.2/Fig. 2I/shScr/.DS_Store
- __MACOSX/Fig.2/Fig. 2I/shScr/._.DS_Store
- Fig.2/Fig. 2I/shScr/MHC.tiff
- __MACOSX/Fig.2/Fig. 2I/shScr/._MHC.tiff
- Fig.2/Fig. 2I/shScr/DAPI.tiff
- __MACOSX/Fig.2/Fig. 2I/shScr/._DAPI.tiff
- Fig.2/Fig. 2I/shScr/MERGED.tiff
- __MACOSX/Fig.2/Fig. 2I/shScr/._MERGED.tiff
- Fig.2/Fig. 2I/shBRD4-L/.DS_Store
- __MACOSX/Fig.2/Fig. 2I/shBRD4-L/._.DS_Store
- Fig.2/Fig. 2I/shBRD4-L/MHC.tiff
- __MACOSX/Fig.2/Fig. 2I/shBRD4-L/._MHC.tiff
- Fig.2/Fig. 2I/shBRD4-L/DAPI.tiff
- __MACOSX/Fig.2/Fig. 2I/shBRD4-L/._DAPI.tiff
- Fig.2/Fig. 2I/shBRD4-L/MERGED.tiff
- __MACOSX/Fig.2/Fig. 2I/shBRD4-L/._MERGED.tiff
- Fig.2/Fig. 2I/shBRD4-S/.DS_Store
- __MACOSX/Fig.2/Fig. 2I/shBRD4-S/._.DS_Store
- Fig.2/Fig. 2I/shBRD4-S/MHC.tiff
- __MACOSX/Fig.2/Fig. 2I/shBRD4-S/._MHC.tiff
- Fig.2/Fig. 2I/shBRD4-S/DAPI.tiff
- __MACOSX/Fig.2/Fig. 2I/shBRD4-S/._DAPI.tiff
- Fig.2/Fig. 2I/shBRD4-S/MERGED.tiff
- __MACOSX/Fig.2/Fig. 2I/shBRD4-S/._MERGED.tiff
- Fig.2/Fig. 2B/DMSO/.DS_Store
- __MACOSX/Fig.2/Fig. 2B/DMSO/._.DS_Store
- Fig.2/Fig. 2B/DMSO/MHC.tiff
- __MACOSX/Fig.2/Fig. 2B/DMSO/._MHC.tiff
- Fig.2/Fig. 2B/DMSO/DAPI.tiff
- __MACOSX/Fig.2/Fig. 2B/DMSO/._DAPI.tiff
- Fig.2/Fig. 2B/DMSO/MERGED.tiff
- __MACOSX/Fig.2/Fig. 2B/DMSO/._MERGED.tiff
- Fig.2/Fig. 2B/JQ1/.DS_Store
- __MACOSX/Fig.2/Fig. 2B/JQ1/._.DS_Store
- Fig.2/Fig. 2B/JQ1/MHC.tiff
- __MACOSX/Fig.2/Fig. 2B/JQ1/._MHC.tiff
- Fig.2/Fig. 2B/JQ1/DAPI.tiff
- __MACOSX/Fig.2/Fig. 2B/JQ1/._DAPI.tiff
- Fig.2/Fig. 2B/JQ1/MERGED.tiff
- __MACOSX/Fig.2/Fig. 2B/JQ1/._MERGED.tiff
- Fig.2/Fig. 2L/INVASION/Slide1.tiff
- __MACOSX/Fig.2/Fig. 2L/INVASION/._Slide1.tiff
- Fig.2/Fig. 2L/INVASION/Slide3.tiff
- __MACOSX/Fig.2/Fig. 2L/INVASION/._Slide3.tiff
- Fig.2/Fig. 2L/INVASION/Slide2.tiff
- __MACOSX/Fig.2/Fig. 2L/INVASION/._Slide2.tiff
- Fig.2/Fig. 2L/MIGRATION/.DS_Store
- __MACOSX/Fig.2/Fig. 2L/MIGRATION/._.DS_Store
- Fig.2/Fig. 2L/MIGRATION/shScr.tiff
- __MACOSX/Fig.2/Fig. 2L/MIGRATION/._shScr.tiff
- Fig.2/Fig. 2L/MIGRATION/shBRD4-S.tiff
- __MACOSX/Fig.2/Fig. 2L/MIGRATION/._shBRD4-S.tiff
- Fig.2/Fig. 2L/MIGRATION/shBRD4-L.tiff
- __MACOSX/Fig.2/Fig. 2L/MIGRATION/._shBRD4-L.tiff
- Fig.2/Fig. 2D/INVASION/.DS_Store
- __MACOSX/Fig.2/Fig. 2D/INVASION/._.DS_Store
- Fig.2/Fig. 2D/INVASION/JQ1.tiff
- __MACOSX/Fig.2/Fig. 2D/INVASION/._JQ1.tiff
- Fig.2/Fig. 2D/INVASION/DMSO.tiff
- __MACOSX/Fig.2/Fig. 2D/INVASION/._DMSO.tiff
- Fig.2/Fig. 2D/MIGRATION/.DS_Store
- __MACOSX/Fig.2/Fig. 2D/MIGRATION/._.DS_Store
- Fig.2/Fig. 2D/MIGRATION/JQ1.tiff
- __MACOSX/Fig.2/Fig. 2D/MIGRATION/._JQ1.tiff
- Fig.2/Fig. 2D/MIGRATION/DMSO.tiff
- __MACOSX/Fig.2/Fig. 2D/MIGRATION/._DMSO.tiff
