# Supplementary material for: BRD4 isoforms have distinct roles in tumour progression and metastasis in rhabdomyosarcoma
Source: EMBO Rep. 2024 Jan 8;25(2):832–52. doi: 10.1038/s44319-023-00033-1 (PMC10897194; doi:10.1038/s44319-023-00033-1)
Supplement: Supplementary file 5 — Source Data Fig. 2 [file 44319_2023_33_MOESM5_ESM.zip › Fig.2/Fig. 2ABDFIKL.xlsx]

## Sheet: 2A
Proliferation (Percentage of BrdU+ cells )
		DMSO	SE	JQ1	SE	t-test
I	1	63.23	1.01055	32	1.05515	6.00078e-13	****
	2	65.52		33.24
	3	60.43		30.23
II	1	55		31.73
	2	60.34		34.545
	3	62		34.25
III	1	62.23		28
	2	58.34		28.75
	3	62.34		25

## Sheet: 2B
Myogenic Differentiation (Percentage of MHC+ cells)
		DMSO	SE	JQ1	SE	t-test
I	1	1	0.430352	6.12	1.02142	2.04096e-05	****
	2	2.19		13.12
	3	2		10.09
II	1	3.16		12.12
	2	5.09		15.78
	3	1		8.56
III	1	2.23		7
	2	3.32		12
	3	3.32		10.11

## Sheet: 2D_Mig
Cell Motility (% migrated cells)
		DMSO	SE	JQ1	SE	t-test
I	1	92	4.93185	345	15.2406	1.18339e-08	****
	2	82.34		316.78
	3	112.34		345.3
II	1	120		400
	2	110.23		412.76
	3	120.34		410.23
III	1	114		450.32
	2	123.56		428
	3	126.23		426

## Sheet: 2D_Inv
Cell Motility (% invaded cells)
		DMSO	SE	JQ1	SE	t-test
I	1	98.34	6.91761	250.23	15.3791	2.03224e-07	****
	2	105.65		320.3
	3	110.45		270.3
II	1	120.56		290
	2	150.34		352.45
	3	89		323.78
III	1	78.32		375.7
	2	120		245
	3	113		267

## Sheet: 2F
Proliferation (Percentage of BrdU+ cells )
		shScr	SE	shBRD4-L	SE	t-test	shBRD4-S	SE	t-test
I	1	59.6	1.53628	32.41	1.06944	9.44923e-10	55.63	1.86231	0.439276
	2	65		33.24			52.63
	3	68.43		39.65			58.97
II	1	52.72		31.73			63
	2	59		34			65.35
	3	56		34.25			52.7
III	1	58.67		35.49			54.7
	2	60.46		28			54.03
	3	61.38		36.012			67

## Sheet: 2I
Myogenic Differentiation (Percentage of MHC+ cells)
		shScr	SE	shBRD4-L	SE	t-test	shBRD4-S	SE	t-test
I	1	2.12	0.594818	14.23	0.652355	1.11419e-09	0	0.652619	0.478386
	2	3.59		13.12			0
	3	5		12			1
II	1	2.09		12.66			2.09
	2	3.36		16			4.12
	3	4.45		12.09			6
III	1	5.12		14.18			2.23
	2	0		14.66			2.12
	3	1.05		18			3.45

## Sheet: 2K
Relative Luciferase Activity
		shScr	SE	shBRD4-L	SE	t-test	shBRD4-S	SE	t-test
I	1	0.98	0.0528845	4.6234	0.128361	1.7772e-13	1.23879	0.0374302	0.806595
	2	1.3245		4.981			0.952
	3	0.9832		3.9423			1.023
II	1	1.02		4.712			1.215
	2	1.3		4.895			0.975
	3	0.9		4.895			1.005
III	1	0.96		4.55			1.245
	2	1.4		5.042			0.93
	3	1		3.865			1.035
IV	1	1.05		4.689			1.255
	2	1.25		5.013			0.94
	3	0.85		3.897			1.011

## Sheet: 2L_Mig
Cell Motility (% migrated cells)
		shScr	SE	shBRD4-L	SE	t-test	shBRD4-S	SE	t-test
I	1	100.45	3.73646	120.34	5.94321	0.144204	412.34	6.16956	2.18295e-15
	2	110		125.45			400.23
	3	125		110			420
II	1	125.45		130.3			450.3
	2	100		150.12			420
	3	95.23		145			410
III	1	115.68		112			380.34
	2	115.89		120.45			410.12
	3	120		92			415

## Sheet: 2L_Inv
Cell Motility (% invaded cells)
		shScr	SE	shBRD4-L	SE	t-test	shBRD4-S	SE	t-test
I	1	92.3	8.25358	125	9.26309	0.851147	390.23	15.0162	1.01895e-09
	2	110.67		132			386
	3	108		85.87			330
II	1	130.54		72.56			450.22
	2	165.5		76.89			350
	3	103.5		100			425.23
III	1	105.78		95.23			422.12
	2	85		132.12			410
	3	90		150.32			320.78
