# Supplementary material for: BRD4 isoforms have distinct roles in tumour progression and metastasis in rhabdomyosarcoma
Source: EMBO Rep. 2024 Jan 8;25(2):832–52. doi: 10.1038/s44319-023-00033-1 (PMC10897194; doi:10.1038/s44319-023-00033-1)
Supplement: Supplementary file 6 — Source Data Fig. 3 [file 44319_2023_33_MOESM6_ESM.zip]

Archive with 16 entries (14 files):
- Fig.3/
- Fig.3/.DS_Store
- __MACOSX/Fig.3/._.DS_Store
- Fig.3/~$Fig. 3BCEF.xlsx
- __MACOSX/Fig.3/._~$Fig. 3BCEF.xlsx
- Fig.3/Fig. 3D.jpg
- __MACOSX/Fig.3/._Fig. 3D.jpg
- Fig.3/Fig. 3BCEF.xlsx
- __MACOSX/Fig.3/._Fig. 3BCEF.xlsx
- Fig.3/Fig. 3A/
- Fig.3/Fig. 3A/.DS_Store
- __MACOSX/Fig.3/Fig. 3A/._.DS_Store
- Fig.3/Fig. 3A/Fig. 3A.jpg
- __MACOSX/Fig.3/Fig. 3A/._Fig. 3A.jpg
- Fig.3/Fig. 3A/3A.png
- __MACOSX/Fig.3/Fig. 3A/._3A.png
