# Supplementary material for: BRD4 isoforms have distinct roles in tumour progression and metastasis in rhabdomyosarcoma
Source: EMBO Rep. 2024 Jan 8;25(2):832–52. doi: 10.1038/s44319-023-00033-1 (PMC10897194; doi:10.1038/s44319-023-00033-1)
Supplement: Supplementary file 6 — Source Data Fig. 3 [file 44319_2023_33_MOESM6_ESM.zip › Fig.3/Fig. 3BCEF.xlsx]

## Sheet: 3B
		shScr 1					shScr 2					shBRD4-L1					shBRD4-L2					shBRD4-S1					shBRD4-S2										Std Deviation			Standard Error			p-value		significance
Remarks
Mice/Date	Days	Right	Left Right	Left	2 Left	No Cut	Right	Left Right	Left	2 Left	No Cut	No Cut	Right	Left Right	Left	2 Left	No Cut	Right	Left Right			No Cut	Left Right	Left	2 Left		No Cut	Right	Left Right	2 Left			shScr	shBRD4-L	shBRD4-S		shScr	shBRD4L	shBRD4S	shScr	shBRD4L	shBRD4S	shLong	shShort	Long	Short	N (shScr)	N(Long)	N( Short)
2021-08-09	D0	0	0	0	0	0	0	0	0	0	0	0	0	0	0	0	0	0	0			0	0	0	0		0	0	0				0	0	0		0	0	0	0	0						0	0	0
2021-08-16	D7	0	0	0	0	0	0	0	0	0	0	0	0	0	0	0	0	0	0			0	0	0	0		0	0	0				0	0	0		0	0	0	0	0						0	0	0
2021-08-23	D14	0	8.6	0	0	0	0	0	0	0	0	0	0	0	0	0	0	0	0			0	0	0	0		0	0	0				0.86	0	0		2.71956	0	0	2.71956	0	0	0.343436	0.343436			1	0	0
2021-08-31	D21	23.04	26.624	0	0	0	0	0	0	0	0	0	0	0	0	0	0	0	0			10.4	0	0	0		1.584	0	0				4.9664	0	1.712		10.5041	0	3.87626	7.42753	0	2.74093	0.16909	0.387442			2	0	2
2021-09-06	D28	84.1	52	0	23.85	0	0	0	14.336	0	0	0	0	0	0.6	0	0	0	0			49.6	0	17.64	0		14.4	10.4	21.6				17.4286	0.075	16.2343		28.8937	0.212132	16.8748	14.4468	0	7.54662	0.0899977	0.916096			4	1	5
2021-09-14	D35	99.944	152.1	0	52.92	47.5	0	0	30.375	15.376	40.204	0	0	2.646	1.05	0	0	0	1.35			110.864	25.6	37.004	108.375		24.576	42.875	50.625				43.8419	0.63075	57.1313		73.6559	0.981511	37.0087	27.8393	0	13.988	0.021383	0.534701	*	*	7	3	7
2021-09-20	D41	168.75	243.36	36.75	85	52.728	0	40.56	47.32	36.98	50.024	0	0	12.6	2.016	0	0	0	3.24			180	54.08	85.75	170.1		49.6	54.15	95.992				76.1472	2.232	98.5246		73.6559	4.36655	55.1799	24.552	2.52103	20.856	0.0113074	0.48524	*		9	3	7
2021-09-22	D43	234.639	296.225	66.15	125.316	71.442	0	53.312	78.4	70.644	55.9625	0	2.1675	13.5	3.6	0.9	0	0	6.05			309.375	116.64	127.896	225.318		105.338	93.312	147.6				105.209	3.27719	160.783		90.9275	4.65067	78.6075	30.3092	2.07984	29.7108	0.00625736	0.199999	**	*	9	5	7
2021-09-24	D45	336.14	380.88	102.5	173.4	93.6	0	81.12	111.476	105.625	74.42	0	6.75	16.384	6.642	1.512	0	2.205	17.15			368	194.996	163.2	267.264		195.201	124.384	310.284				145.916	6.33038	231.904		120.269	6.95697	86.512	40.0897	2.84017	32.6985	0.00514207	0.107089	**	*	9	6	7
2021-09-27	D47	375	456.19	151.25	200.9	116.188	23.104	125.023	155.52	150.336	131.066	0	9	30.8025	9	3.6	0	4.704	34.56			403.44	198.4	218.736	302.526		233.28	211.25	389.992				188.458	11.4583	279.661		129.288	13.5748	86.7597	40.8845	5.5419	32.7921	0.00187041	0.102306	**		10	6	7
2021-09-30	D50	460.676	510	215.04	302.58	212.94	60.025	159.25	198.4	198.4	160.083	5	12.6	46.464	15	6.48	1.44	7.2	43.264			494.1	252.875	291.6	350		322.752	328.536	536.238				247.739	17.181	368.014		139.455	17.6224	105.85	44.0996	6.23047	40.0074	0.000496775	0.061825	***	*	10	8	7
2021-10-03	D52	594.05	665.5	254.32	432.45	338.56	113.4	173.192	257.433	234.812	204.624	6.8355	15.376	58.752	19.6	8	5.67	7.2	72			624.26	315.9	376.36	451.584		441.099	386.63	660				326.834	24.1792	465.119		182.583	26.1152	129.338	57.7378	9.23312	48.8851	0.000496775	0.0875512	***	**	10	8	7
2021-10-07	D55	773.72	773.72	284.2	540	425	183.75	230.4	350	475.2	185.6	21.504	22.016	65	26.112	8.82	8	9.216	76.88			675	370.025	420	576		572.22	577.6	816.48				422.159	29.6935	572.475		220.532	26.5588	149.624	69.7383	9.38996	56.5524	0.000302746	0.11482	***	**	10	8	7
2021-10-09	D57	864	893.04	289.1	653.455	647.514	249.444	315.9	435.6	573.44	221.88	48.3513	39.7535	78.03	31.85	10.406	11.616	17.6	115.52			828.144	432.18	496.125	687.5		695.75	784.146	1044.3				514.337	44.1409	709.735		249.059	36.5119	206.094	78.7592	12.9089	77.8961	0.00018868	0.098848	***	***	10	8	7
2021-10-11	D59	1163.26	1115.4	365.04	793.5	859.375	356.445	325.125	540.716	710.775	378.895	81.12	58.136	81.12	34.3	22.95	23.4	26.46	121.296			940.8	475	574.75	760.5		835.44	974.68	1116				660.853	56.0977	811.024		317.165	35.9139	226.76	100.296	12.6975	85.7074	0.000182486	0.272896	***	***	10	8	7
2021-10-14	D61	1326.68	1352.47	473.062	907.2	1056.25	574.75	533.232	692.9	933.75	756.25	113.4	81	81.12	39.701	23.4	36.75	40	136.89			1094.4	524.576	636.804	861.888		1056.25	1140.62	1368.9				860.654	69.0326	954.778		313.234	40.8659	297.388	99.0533	14.4483	112.402	1.90392e-05	0.540319	***	***	10	8	7

## Sheet: 3C
		shScr 1					shScr 2					shBRD4-L1					shBRD4-L2					shBRD4-S1					shBRD4-S2
Remarks																																	Body Weight (g)					Std Deviation
Mice/Date	Days	No Cut	Right	Left Right	Left	2 Left	No Cut	Right	Left Right	Left	2 Left	No Cut	Right	Left Right	Left	2 Left	No Cut	Right	Left Right	Left	2 Left	No Cut	Right	Left Right	Left	2 Left	No Cut	Right	Left Right	Left	2 Left		shScr	shBRD4-L	shBRD4-S			shScr	shBRD4-L	shBRD4-S
2021-08-09	D0	14.3	17	14.5	12.6	14.9	14.8	14.5	13.7	15	14.9	14.3	14.5	15.6	14.8	14.5	13.4	15.9	13.9	14.3	14.7	13.5	16.3	15.5	16.8	13.8	13.2	13.1	14.8	14.3	14	D0	14.62	14.7867	14.53			1.10835	0.735527	1.29276
2021-08-16	D7	14.4	17.2	15.8	12.3	14.8	15.9	15.4	15.3	16.3	15.5	16.1	15.4	15.3	15.3	14.2	14.2	18	15.6	15.6	15.3	14.4	16	15.8	17.3	15.8	14	14.4	16.4	15.6	14.5	D7	15.29	15.62	15.42			1.30508	1.06145	1.05914
2021-08-23	D14	13.9	17.5	16.8	12.6	15.4	15.4	16.2	15.5	17.3	16.7	17	17.4	15.3	17	14.7	15.9	17.6	17.1	16.9	17.5	15.5	15.5	17.2	18.5	16.8	15	15.3	18.1	15.8	16.8	D14	15.73	16.66	16.45			1.53916	0.993535	1.21952
2021-08-31	D21	15.5	18.3	17.3	13.7	15.9	16.9	16.9	16.8	17.6	17	16.8	17.3	15.9	17.1	15.6	15.7	19.3	18	17	17.3	15.8	16	18.3	19.2	17	15.8	16.7	17.9	16.7	17.3	D21	16.59	17.0867	17.07			1.28534	1.12448	1.12748
2021-09-06	D28	15.6	18.9	18.9	14.3	16.8	17.7	18	17.7	19.2	18.4	18.7	18.5	17	18.5	16	17.1	20.4	19.6	18.1	18.8	16.7	16.5	18.8	20.4	18.3	16.6	17.6	19.3	17.1	18.9	D28	17.55	18.2267	18.02			1.57286	1.29276	1.32732
2021-09-14	D35	15.5	18.8	19.3	14.4	16.6	16.9	17.9	17	18.8	17.8	17.9	18.6	16.9	18.1	16.5	17	19.8	18.8	18.2	18.6	16.1	16.8	18.9	19.7	17.6	16.4	17	18.9	dead	18.2	D35	17.3	17.9667	17.7333			1.5456	1.00576	1.25897
2021-09-20	D42	15.9	19.2	19.4	14.7	17.1	18.9	18.5	17.9	17.8	18.4	17.8	19.1	18.5	16.8	18.6	19	20.1	18.6	17.3	19.4	17.8	20.2	19.8	18.3	16.8	18.9	17.5	20.3	dead	18.6	D42	17.78	18.54	18.6889			1.5017	0.989725	1.22927
2021-09-27	D48	15.8	18.8	19.6	14.6	17.1	20	18.3	17.4	17.3	17.9	17.6	18.9	18.3	18.9	17.6	19	20.2	19.2	17.4	19.5	18	21	19.6	18.3	17.5	19.2	15.2	19.9	dead	18.5	D48	17.68	18.7333	18.5778			1.64438	0.916758	1.65965
2021-10-04	D56	17.1	19.7	20.7	15.8	17.8	19.9	19.2	18.4	17.9	18.9	20.2	17.8	18.8	19.7	19	19.4	21	19.3	18.5	21.3	18.4	21.3	20.6	19.2	18	21.2	14.6	22.3	dead	19.2	D56	18.54	19.5	19.4222			1.45235	1.09036	2.31235
2021-10-11	D63	17.2	20	15.3	17.4	20.4	18.8	20.6	19.3	20.6	18.8	19.8	15.3	18.5	18.5	17.5	19.4	21.6	18.6	20.8	19.7	20.7	21	21.7	18.1	dead	19.2	19.4	21.3	dead	20.9	D63	18.84	19.3714	20.2875			1.74751	1.76008	1.24377
2021-10-14	D67	17.5	20.2	15.7	17.8	20.8	19	21	19.8	20	18.9	19.9	15.8	18	19	17.7	19.8	22	18.9	21	20	20	20	21	17.8	dead	19	19	20.8	dead	20	D67	19.07	19.35	19.7			1.66203	1.76223	1.05289

## Sheet: 3E
shScr	SE	shBRD4-L	SE		shBRD4-S
2	0.377964	4	0.295048	0.447948	8	0.654654	1.44005e-05
5		2			10
3		3			12
4		2			10
5		3			8
3		4			6
3		4			8
3		3			10

## Sheet: 3F
		shScr 1					shScr 2					shBRD4-L1					shBRRD4L-2					shBRD4-S1					shBRD4-S2
Remarks																																	Body Weight (g)					Std Deviation
Mice/Date	Days	No Cut	Right	Left Right	Left	2 Left	No Cut	Right	Left Right	Left	2 Left	No Cut	Right	Left Right	Left	2 Left	No Cut	Right	Left Right	Left	2 Left	No Cut	Right	Left Right	Left	2 Left	No Cut	Right	Left Right	Left	2 Left		shScr	shBRD4-L	shBRD4-S			shScr	shBRD4L	shBRD4S
2021-08-09	D0	20.2	22.5	22.3	22.2	20.3	20.5	20.5	19.5	17	19.7	19	15.8	18.2	20.3	18.1	20.6	21.6	19.4	21.1	20.8	20	16.9	19.3	20.4	22.5	22.8	20.4	21	19.5	21.1	D0	20.47	19.6	20.39			1.63778	1.76726	1.68157
2021-08-16	D7	21.8	23.2	22.2	23.2	21	22	21.6	20.6	18.5	21.3		18.5	18.3	21.4	19.2	21.3	22.5	20.2	21.8	22	18.5	20.8	19.7	18	22.7	23.9	21.5	22	20.2	21.9	D7	21.54	20.35	20.92			1.36235	1.57938	1.85341
2021-08-23	D14	22	23.5	23.3	24.2	20.8	22.5	22.7	21.3	18.9	22.8		19.2	19.9	22.2	18.9	22.1	22.1	21	22.5	23.5	21	21.8	20	20.3	23.2	24.6	22.2	21.7	20.8	22.2	D14	22.2	21.2643	21.78			1.5384	1.6039	1.38468
2021-08-31	D21	22.2	23.3	23.9	25	21.2	22.8	23.1	22.3	20.5	22.6		21.5	20.7	22	20.4	22.3	23	22.3	22.9	23.9	20.9	22.5	20.7	20.2	23.3	25.4	23	22.4	21.2	22.3	D21	22.69	21.9	22.19			1.28102	1.178	1.53366
2021-09-06	D28	22.3	23.2	24.3	25	21.2	22.7	23.1	22.4	20.5	23.2		21.8	20.8	21.3	20.5	22.5	22.4	22.6	23.5	23.9	20.3	22.2	20.3	21	23.6	25.3	22.9	23	20.7	23.1	D28	22.79	21.9071	22.24			1.32367	1.15446	1.64668
2021-09-14	D35	22.3	23.1	24.4	25.7	22.4	23.8	24.1	23	20.7	23.6		21.4	20.7	22.5	21.5	19.6	23	22.9	23.2	23.9	20.3	22.6	20	21.6	24.3	26.4	24.1	21.7	21.2	24.3	D35	23.31	21.9643	22.65			1.36011	1.37457	2.06196
2021-09-20	D42	23	24	25	27	22	23	24	24	21	23		20	21	23	22	22	23	23	24	24	22	23	20.6	22	24	26	24	23.8	22	25	D42	23.6	22.4	23.24			1.64655	1.33333	1.62699
2021-09-27	D48	24.1	25.3	26	26.3	23.8	23.8	24.2	24.6	20.2	23.6		20.2	20.9	24.6	22.7	22.3	24	22.7	24.4	25.6	22.3	22.9	20	21	24.1	26.6	24.1	24	22.4	24.3	D48	24.19	22.6929	23.17			1.69013	1.7742	1.87501
2021-10-04	D56	23.5	24.8	26.6		21.7	24	24.5	24.6	20.9	23.2		20.9	21.8	23	22.6	23.2	25.1	23.5	24.5	26.3	22.1	23.5	21.1	21.6	23.9	27.7	23.8	24.7	22.8	24.8	D56	23.7556	23.0786	23.6			1.70522	1.66433	1.9073
2021-10-11	D63	24	26	27		23	25	25	24	22	24		22	23		24	24	26	25	25	26	23	25		23	26	28	25	24.8	23	25	D63	24.4444	24.3333	24.7556			1.50923	1.40789	1.63944
2021-10-14	D67																												26			D67	#DIV/0!	#DIV/0!	26			#DIV/0!	#DIV/0!	#DIV/0!
