# Supplementary material for: BRD4 isoforms have distinct roles in tumour progression and metastasis in rhabdomyosarcoma
Source: EMBO Rep. 2024 Jan 8;25(2):832–52. doi: 10.1038/s44319-023-00033-1 (PMC10897194; doi:10.1038/s44319-023-00033-1)
Supplement: Supplementary file 7 — Source Data Fig. 4 [file 44319_2023_33_MOESM7_ESM.zip]

Archive with 101 entries (92 files):
- Fig.4/
- Fig.4/.DS_Store
- __MACOSX/Fig.4/._.DS_Store
- Fig.4/4HI.xlsx
- __MACOSX/Fig.4/._4HI.xlsx
- Fig.4/Fig 4ABJ_Western.tiff
- __MACOSX/Fig.4/._Fig 4ABJ_Western.tiff
- Fig.4/Fig. 4I/
- Fig.4/Fig. 4H/
- Fig.4/Fig. 4I/.DS_Store
- __MACOSX/Fig.4/Fig. 4I/._.DS_Store
- Fig.4/Fig. 4I/shScr/
- Fig.4/Fig. 4I/shBRD4-L/
- Fig.4/Fig. 4I/shBRD4-S/
- Fig.4/Fig. 4H/.DS_Store
- __MACOSX/Fig.4/Fig. 4H/._.DS_Store
- Fig.4/Fig. 4H/shScr/
- Fig.4/Fig. 4H/shBRD4-L/
- Fig.4/Fig. 4H/shBRD4-S/
- Fig.4/Fig. 4I/shScr/shScr+MSTN_DAPI.tiff
- __MACOSX/Fig.4/Fig. 4I/shScr/._shScr+MSTN_DAPI.tiff
- Fig.4/Fig. 4I/shScr/MHC.tiff
- __MACOSX/Fig.4/Fig. 4I/shScr/._MHC.tiff
- Fig.4/Fig. 4I/shScr/DAPI.tiff
- __MACOSX/Fig.4/Fig. 4I/shScr/._DAPI.tiff
- Fig.4/Fig. 4I/shScr/MERGED.tiff
- __MACOSX/Fig.4/Fig. 4I/shScr/._MERGED.tiff
- Fig.4/Fig. 4I/shScr/shScr+MSTN_MHC.tiff
- __MACOSX/Fig.4/Fig. 4I/shScr/._shScr+MSTN_MHC.tiff
- Fig.4/Fig. 4I/shScr/shScr+MSTN_MERGED.tiff
- __MACOSX/Fig.4/Fig. 4I/shScr/._shScr+MSTN_MERGED.tiff
- Fig.4/Fig. 4I/shBRD4-L/.DS_Store
- __MACOSX/Fig.4/Fig. 4I/shBRD4-L/._.DS_Store
- Fig.4/Fig. 4I/shBRD4-L/MHC.tiff
- __MACOSX/Fig.4/Fig. 4I/shBRD4-L/._MHC.tiff
- Fig.4/Fig. 4I/shBRD4-L/DAPI.tiff
- __MACOSX/Fig.4/Fig. 4I/shBRD4-L/._DAPI.tiff
- Fig.4/Fig. 4I/shBRD4-L/MERGED.tiff
- __MACOSX/Fig.4/Fig. 4I/shBRD4-L/._MERGED.tiff
- Fig.4/Fig. 4I/shBRD4-L/shBRD4-L_MHC.tiff
- __MACOSX/Fig.4/Fig. 4I/shBRD4-L/._shBRD4-L_MHC.tiff
- Fig.4/Fig. 4I/shBRD4-L/shBRD4-L_DAPI.tiff
- __MACOSX/Fig.4/Fig. 4I/shBRD4-L/._shBRD4-L_DAPI.tiff
- Fig.4/Fig. 4I/shBRD4-L/shBRD4-L_MERGED.tiff
- __MACOSX/Fig.4/Fig. 4I/shBRD4-L/._shBRD4-L_MERGED.tiff
- Fig.4/Fig. 4I/shBRD4-S/.DS_Store
- __MACOSX/Fig.4/Fig. 4I/shBRD4-S/._.DS_Store
- Fig.4/Fig. 4I/shBRD4-S/MHC.tiff
- __MACOSX/Fig.4/Fig. 4I/shBRD4-S/._MHC.tiff
- Fig.4/Fig. 4I/shBRD4-S/DAPI.tiff
- __MACOSX/Fig.4/Fig. 4I/shBRD4-S/._DAPI.tiff
- Fig.4/Fig. 4I/shBRD4-S/MERGED.tiff
- __MACOSX/Fig.4/Fig. 4I/shBRD4-S/._MERGED.tiff
- Fig.4/Fig. 4I/shBRD4-S/shBRD4_S_MHC.tiff
- __MACOSX/Fig.4/Fig. 4I/shBRD4-S/._shBRD4_S_MHC.tiff
- Fig.4/Fig. 4I/shBRD4-S/shBRD4-S_DAPI.tiff
- __MACOSX/Fig.4/Fig. 4I/shBRD4-S/._shBRD4-S_DAPI.tiff
- Fig.4/Fig. 4I/shBRD4-S/shBRD4-S_MERGED.tiff
- __MACOSX/Fig.4/Fig. 4I/shBRD4-S/._shBRD4-S_MERGED.tiff
- Fig.4/Fig. 4H/shScr/.DS_Store
- __MACOSX/Fig.4/Fig. 4H/shScr/._.DS_Store
- Fig.4/Fig. 4H/shScr/shScr+MSTN_DAPI.tiff
- __MACOSX/Fig.4/Fig. 4H/shScr/._shScr+MSTN_DAPI.tiff
- Fig.4/Fig. 4H/shScr/BRDU.tiff
- __MACOSX/Fig.4/Fig. 4H/shScr/._BRDU.tiff
- Fig.4/Fig. 4H/shScr/DAPI.tiff
- __MACOSX/Fig.4/Fig. 4H/shScr/._DAPI.tiff
- Fig.4/Fig. 4H/shScr/shScr+MSTN_BRDU.tiff
- __MACOSX/Fig.4/Fig. 4H/shScr/._shScr+MSTN_BRDU.tiff
- Fig.4/Fig. 4H/shScr/MERGED.tiff
- __MACOSX/Fig.4/Fig. 4H/shScr/._MERGED.tiff
- Fig.4/Fig. 4H/shScr/shScr+MSTN_MERGED.tiff
- __MACOSX/Fig.4/Fig. 4H/shScr/._shScr+MSTN_MERGED.tiff
- Fig.4/Fig. 4H/shBRD4-L/.DS_Store
- __MACOSX/Fig.4/Fig. 4H/shBRD4-L/._.DS_Store
- Fig.4/Fig. 4H/shBRD4-L/shScr+MSTN_DAPI.tiff
- __MACOSX/Fig.4/Fig. 4H/shBRD4-L/._shScr+MSTN_DAPI.tiff
- Fig.4/Fig. 4H/shBRD4-L/BRDU.tiff
- __MACOSX/Fig.4/Fig. 4H/shBRD4-L/._BRDU.tiff
- Fig.4/Fig. 4H/shBRD4-L/DAPI.tiff
- __MACOSX/Fig.4/Fig. 4H/shBRD4-L/._DAPI.tiff
- Fig.4/Fig. 4H/shBRD4-L/shScr+MSTN_BRDU.tiff
- __MACOSX/Fig.4/Fig. 4H/shBRD4-L/._shScr+MSTN_BRDU.tiff
- Fig.4/Fig. 4H/shBRD4-L/MERGED.tiff
- __MACOSX/Fig.4/Fig. 4H/shBRD4-L/._MERGED.tiff
- Fig.4/Fig. 4H/shBRD4-L/shScr+MSTN_MERGED.tiff
- __MACOSX/Fig.4/Fig. 4H/shBRD4-L/._shScr+MSTN_MERGED.tiff
- Fig.4/Fig. 4H/shBRD4-S/shBRD4-S+MSTN_BRDU.tiff
- __MACOSX/Fig.4/Fig. 4H/shBRD4-S/._shBRD4-S+MSTN_BRDU.tiff
- Fig.4/Fig. 4H/shBRD4-S/.DS_Store
- __MACOSX/Fig.4/Fig. 4H/shBRD4-S/._.DS_Store
- Fig.4/Fig. 4H/shBRD4-S/BRDU.tiff
- __MACOSX/Fig.4/Fig. 4H/shBRD4-S/._BRDU.tiff
- Fig.4/Fig. 4H/shBRD4-S/DAPI.tiff
- __MACOSX/Fig.4/Fig. 4H/shBRD4-S/._DAPI.tiff
- Fig.4/Fig. 4H/shBRD4-S/MERGED.tiff
- __MACOSX/Fig.4/Fig. 4H/shBRD4-S/._MERGED.tiff
- Fig.4/Fig. 4H/shBRD4-S/shBRD4-S+MSTN_DAPI.tiff
- __MACOSX/Fig.4/Fig. 4H/shBRD4-S/._shBRD4-S+MSTN_DAPI.tiff
- Fig.4/Fig. 4H/shBRD4-S/shBRD4-S+MSTN_MERGED.tiff
- __MACOSX/Fig.4/Fig. 4H/shBRD4-S/._shBRD4-S+MSTN_MERGED.tiff
