# Supplementary material for: BRD4 isoforms have distinct roles in tumour progression and metastasis in rhabdomyosarcoma
Source: EMBO Rep. 2024 Jan 8;25(2):832–52. doi: 10.1038/s44319-023-00033-1 (PMC10897194; doi:10.1038/s44319-023-00033-1)
Supplement: Supplementary file 7 — Source Data Fig. 4 [file 44319_2023_33_MOESM7_ESM.zip › Fig.4/4HI.xlsx]

## Sheet: 4H
Proliferation (Percentage of BrdU+ cells )
	shScr	SE	shBRD4-L	SE	t-test	shBRD4-S	SE	t-test	shScr+MSTN	SE	t-test	shBRD4-L+MSTN	SE	t-test	shBRD4-S+MSTN	SE	t-test
I	65.23	1.95308	32.23	2.21682	5.02497e-08	65.45	2.15313	0.996097	50.12	2.28739	0.0065231	65.22	1.75482	0.554212	50.12	1.86368	0.00102585
	78.67		35.12			72.12			59.23			60.12			48.22
	60.32		46.12			59.23			62.32			72.32			60.08
II	68.76		46.11			62.9			65			68.12			56.14
	62		42.89			70.11			68.45			75			60.56
	68.11		38.22			75.13			60.78			69.09			62
III	70.12		39			75.9			62.09			70.22			65.78
	75		29.14			73.11			52.55			70.1			55.88
	65.87		48.09			60			48.63			78.17			58
										1.86093e-08

## Sheet: 4I
Myogenic Differentiation (Percentage of MHC+ cells)
	shScr	SE	shBRD4-L	SE	t-test	shBRD4-S	SE	t-test	shScr+MSTN	SE	t-test	shBRD4-L+MSTN	SE	t-test	shBRD4-S+MSTN	SE	t-test
I	2.12	0.46583	10.12	0.883791	9.54812e-07	1	0.465325	0.279729	2.67	0.686763	0.865916	2.33	0.697889	0.0162561	3.54	0.706999	0.970185
	1		12.56			2			1.98			2			4.12
	3.23		13.21			1			2.11			4.98			6
II	1.35		8.18			3.12			0			5.54			0
	0		7.31			0			0			3.12			0
	4.44		10.67			0			1.76			2.87			0
III	2		14.09			0			3			8.12			1.09
	3.78		15.12			3.31			3			6.71			2.76
	2.12		10.21			2.98			6.98			5			2.24
													2.31501e-05
