# Supplementary material for: BRD4 isoforms have distinct roles in tumour progression and metastasis in rhabdomyosarcoma
Source: EMBO Rep. 2024 Jan 8;25(2):832–52. doi: 10.1038/s44319-023-00033-1 (PMC10897194; doi:10.1038/s44319-023-00033-1)
Supplement: Supplementary file 8 — Source Data Fig. 5 [file 44319_2023_33_MOESM8_ESM.zip]

Archive with 32 entries (28 files):
- Fig.5/
- Fig.5/Fig. 5I.xlsx
- __MACOSX/Fig.5/._Fig. 5I.xlsx
- Fig.5/.DS_Store
- __MACOSX/Fig.5/._.DS_Store
- Fig.5/Fig. 5I/
- Fig.5/Fig. 5ABJ_Western.tiff
- __MACOSX/Fig.5/._Fig. 5ABJ_Western.tiff
- Fig.5/Fig. 5I/INVASION/
- Fig.5/Fig. 5I/.DS_Store
- __MACOSX/Fig.5/Fig. 5I/._.DS_Store
- Fig.5/Fig. 5I/MIGRATION/
- Fig.5/Fig. 5I/INVASION/.DS_Store
- __MACOSX/Fig.5/Fig. 5I/INVASION/._.DS_Store
- Fig.5/Fig. 5I/INVASION/shScr.tiff
- __MACOSX/Fig.5/Fig. 5I/INVASION/._shScr.tiff
- Fig.5/Fig. 5I/INVASION/shBRD4-S+siBRD4-L.tiff
- __MACOSX/Fig.5/Fig. 5I/INVASION/._shBRD4-S+siBRD4-L.tiff
- Fig.5/Fig. 5I/INVASION/shBRD4-S.tiff
- __MACOSX/Fig.5/Fig. 5I/INVASION/._shBRD4-S.tiff
- Fig.5/Fig. 5I/INVASION/shBRD4-L.tiff
- __MACOSX/Fig.5/Fig. 5I/INVASION/._shBRD4-L.tiff
- Fig.5/Fig. 5I/MIGRATION/.DS_Store
- __MACOSX/Fig.5/Fig. 5I/MIGRATION/._.DS_Store
- Fig.5/Fig. 5I/MIGRATION/shScr.tiff
- __MACOSX/Fig.5/Fig. 5I/MIGRATION/._shScr.tiff
- Fig.5/Fig. 5I/MIGRATION/shBRD4-S+siBRD4-L.tiff
- __MACOSX/Fig.5/Fig. 5I/MIGRATION/._shBRD4-S+siBRD4-L.tiff
- Fig.5/Fig. 5I/MIGRATION/shBRD4-S.tiff
- __MACOSX/Fig.5/Fig. 5I/MIGRATION/._shBRD4-S.tiff
- Fig.5/Fig. 5I/MIGRATION/shBRD4-L.tiff
- __MACOSX/Fig.5/Fig. 5I/MIGRATION/._shBRD4-L.tiff
