# Supplementary material for: BRD4 isoforms have distinct roles in tumour progression and metastasis in rhabdomyosarcoma
Source: EMBO Rep. 2024 Jan 8;25(2):832–52. doi: 10.1038/s44319-023-00033-1 (PMC10897194; doi:10.1038/s44319-023-00033-1)
Supplement: Supplementary file 8 — Source Data Fig. 5 [file 44319_2023_33_MOESM8_ESM.zip › Fig.5/Fig. 5I.xlsx]

## Sheet: 5I_Mig
Cell Motility (% migrated cells)
	shScr	SE	shBRD4-L	SE	t-test	shBRD4-S	SE	t-test	shBRD4-S+siBRD4-L	SE	t-test
I	100.45	9.81241	190.23	8.1881	0.503808	350.67	18.3533	4.81508e-09	120.78	7.8453	0.492635
	110.56		150.56			400			130.95
II	120.34		110.89			427.79			140.76
	180		120.67			450.97			110
III	130.32		130.45			320.78			120.67
	150		111.32			310.67			160.89
IV	130.23		100			420.987			100
	200		120.34			450.89			120
V	120.23		120.43			470.21			180
	140		140			450.86			110

## Sheet: 5I_Inv
	Cell Motility (% invaded cells)
		shScr	SE	shBRD4-L	SE	t-test	shBRD4-S	SE	t-test	shBRD4-S+siBRD4-L	SE	t-test
	I	80	5.3455	120	11.7627	0.579878	300.45	18.4227	3.00749e-07	120	7.13227	0.0943087
		95		130			250			110
	II	100		125			352			180
		110		80			280.56			109.56
	III	120.45		120			400.34			107.34
		125		80			250.46			109.45
	IV	95.23		75			380.45			110.34
		80		60			390			102.56
	V	110.56		180			350			120.45
		125.34		145			275			130
