# Supplementary material for: BRD4 isoforms have distinct roles in tumour progression and metastasis in rhabdomyosarcoma
Source: EMBO Rep. 2024 Jan 8;25(2):832–52. doi: 10.1038/s44319-023-00033-1 (PMC10897194; doi:10.1038/s44319-023-00033-1)
Supplement: Supplementary file 9 — Source Data Fig. EV5 [file 44319_2023_33_MOESM9_ESM.zip]

Archive with 61 entries (58 files):
- Fig EV5/
- Fig EV5/.DS_Store
- __MACOSX/Fig EV5/._.DS_Store
- Fig EV5/EV5A_MIGRATION/
- __MACOSX/Fig EV5/._EV5A_MIGRATION
- Fig EV5/EV5B_INVASION/
- __MACOSX/Fig EV5/._EV5B_INVASION
- Fig EV5/EV5AB.xlsx
- __MACOSX/Fig EV5/._EV5AB.xlsx
- Fig EV5/EV5A_MIGRATION/shBRD4-L+siITGA4:5.tiff
- __MACOSX/Fig EV5/EV5A_MIGRATION/._shBRD4-L+siITGA4:5.tiff
- Fig EV5/EV5A_MIGRATION/.DS_Store
- __MACOSX/Fig EV5/EV5A_MIGRATION/._.DS_Store
- Fig EV5/EV5A_MIGRATION/shBRD4-L+siScr.tiff
- __MACOSX/Fig EV5/EV5A_MIGRATION/._shBRD4-L+siScr.tiff
- Fig EV5/EV5A_MIGRATION/shScr+siITGA5.tiff
- __MACOSX/Fig EV5/EV5A_MIGRATION/._shScr+siITGA5.tiff
- Fig EV5/EV5A_MIGRATION/shBRD4-S+siScr.tiff
- __MACOSX/Fig EV5/EV5A_MIGRATION/._shBRD4-S+siScr.tiff
- Fig EV5/EV5A_MIGRATION/shScr+siITGA4.tiff
- __MACOSX/Fig EV5/EV5A_MIGRATION/._shScr+siITGA4.tiff
- Fig EV5/EV5A_MIGRATION/shBRD4-S+siITGA4:5.tiff
- __MACOSX/Fig EV5/EV5A_MIGRATION/._shBRD4-S+siITGA4:5.tiff
- Fig EV5/EV5A_MIGRATION/shBRD4-S+siITGA5.tiff
- __MACOSX/Fig EV5/EV5A_MIGRATION/._shBRD4-S+siITGA5.tiff
- Fig EV5/EV5A_MIGRATION/shScr+siScr.tiff
- __MACOSX/Fig EV5/EV5A_MIGRATION/._shScr+siScr.tiff
- Fig EV5/EV5A_MIGRATION/shBRD4-L+siITGA5.tiff
- __MACOSX/Fig EV5/EV5A_MIGRATION/._shBRD4-L+siITGA5.tiff
- Fig EV5/EV5A_MIGRATION/shBRD4-L+siITGA4.tiff
- __MACOSX/Fig EV5/EV5A_MIGRATION/._shBRD4-L+siITGA4.tiff
- Fig EV5/EV5A_MIGRATION/shBRD4-S+siITGA4.tiff
- __MACOSX/Fig EV5/EV5A_MIGRATION/._shBRD4-S+siITGA4.tiff
- Fig EV5/EV5A_MIGRATION/shScr+siITGA4:5.tiff
- __MACOSX/Fig EV5/EV5A_MIGRATION/._shScr+siITGA4:5.tiff
- Fig EV5/EV5B_INVASION/.DS_Store
- __MACOSX/Fig EV5/EV5B_INVASION/._.DS_Store
- Fig EV5/EV5B_INVASION/shBRD4-L+siScr.tiff
- __MACOSX/Fig EV5/EV5B_INVASION/._shBRD4-L+siScr.tiff
- Fig EV5/EV5B_INVASION/shBRD4-L+siITA4:5.tiff
- __MACOSX/Fig EV5/EV5B_INVASION/._shBRD4-L+siITA4:5.tiff
- Fig EV5/EV5B_INVASION/shScr+siITGA5.tiff
- __MACOSX/Fig EV5/EV5B_INVASION/._shScr+siITGA5.tiff
- Fig EV5/EV5B_INVASION/shBRD4-S+siScr.tiff
- __MACOSX/Fig EV5/EV5B_INVASION/._shBRD4-S+siScr.tiff
- Fig EV5/EV5B_INVASION/shScr+siITGA4.tiff
- __MACOSX/Fig EV5/EV5B_INVASION/._shScr+siITGA4.tiff
- Fig EV5/EV5B_INVASION/shBRD4-S+siITGA4:5.tiff
- __MACOSX/Fig EV5/EV5B_INVASION/._shBRD4-S+siITGA4:5.tiff
- Fig EV5/EV5B_INVASION/shBRD4-S+siITGA5.tiff
- __MACOSX/Fig EV5/EV5B_INVASION/._shBRD4-S+siITGA5.tiff
- Fig EV5/EV5B_INVASION/shScr+siScr.tiff
- __MACOSX/Fig EV5/EV5B_INVASION/._shScr+siScr.tiff
- Fig EV5/EV5B_INVASION/shBRD4-L+siITGA5.tiff
- __MACOSX/Fig EV5/EV5B_INVASION/._shBRD4-L+siITGA5.tiff
- Fig EV5/EV5B_INVASION/shBRD4-L+siITGA4.tiff
- __MACOSX/Fig EV5/EV5B_INVASION/._shBRD4-L+siITGA4.tiff
- Fig EV5/EV5B_INVASION/shBRD4-S+siITGA4.tiff
- __MACOSX/Fig EV5/EV5B_INVASION/._shBRD4-S+siITGA4.tiff
- Fig EV5/EV5B_INVASION/shScr+siITGA4:5.tiff
- __MACOSX/Fig EV5/EV5B_INVASION/._shScr+siITGA4:5.tiff
