# Supplementary material for: BRD4 isoforms have distinct roles in tumour progression and metastasis in rhabdomyosarcoma
Source: EMBO Rep. 2024 Jan 8;25(2):832–52. doi: 10.1038/s44319-023-00033-1 (PMC10897194; doi:10.1038/s44319-023-00033-1)
Supplement: Supplementary file 9 — Source Data Fig. EV5 [file 44319_2023_33_MOESM9_ESM.zip › Fig EV5/EV5AB.xlsx]

## Sheet: EV5A
Cell Motility (% migrated cells)
	shScr+siScr	SE	shBRD4-L+siScr	SE	t-test	shBRD4-S+siScr	SE	t-test	shScr+siITGA4	SE	t-test	shBRD4-L+siITGA4	SE	t-test	shBRD4-S+siITGA4	SE	t-test	shScr+siITGA5	SE	t-test	shBRD4-L+siITGA5	SE	t-test	shBRD4-S+siITGA5	SE	t-test	shScr+ITGA4/ITGA5	SE	t-test	shBRD4-L+siITGA4/ITGA5	SE	t-test	shBRD4-S+siITGA4/ITGA5	SE	t-test
I	100.234	6.6675	123.45	6.26736	0.579821	300.45	20.2369	1.97854e-07	100.23	7.85766	0.596306	110	5.0656	0.246855	210.32	5.87921	1.4223e-09	110.345	5.91873	0.206758	120	4.07715	0.129696	220.345	7.51058	1.32564e-08	80.344	4.38076	0.116613	120.3	4.9668	0.230556	100.23	6.22577	0.697013
	120.4		134.78			350.324			150.679			78			190.23			109.234			110.234			210.23			75.34			92.345			100
II	140.32		80			462			65.34			115			200			120.345			80.435			190.32			92.34			110			110.23
	135		73.45			350.23			120.34			120.3			210			130.234			85			189.234			100.356			85.234			90.345
III	124		120.98			300			100.23			110.23			220.23			110			90			199.234			108.234			75.12			130.234
	102		110.23			280.34			108			120.56			250.45			92			92.35			230.345			120.345			90.23			120.12
IV	128.567		100.36			320			125			80.45			192			85			91.27			210.342			90			100.289			105.23
	89.234		105.24			340.72			120.34			88.98			220.21			81			110			220			98.234			125			102
V	78.234		92.45			460.46			89.23			92			200.23			80			100.345			250.512			105.234			110			140.345
	95		120.45			390.23			78			97			230.32			78			108			260.345			110			101			150.35

## Sheet: EV5B
Cell Motility (% invaded cells)
	shScr+siScr	SE	shBRD4-L+siScr	SE	t-test	shBRD4-S+siScr	SE	t-test	shScr+siITGA4	SE	t-test	shBRD4-L+siITGA4	SE	t-test	shBRD4-S+siITGA4	SE	t-test	shScr+siITGA5	SE	t-test	shBRD4-L+siITGA5	SE	t-test	shBRD4-S+siITGA5	SE	t-test	shScr+ITGA4/ITGA5	SE	t-test	shBRD4-L+siITGA4/ITGA5	SE	t-test	shBRD4-S+siITGA4/ITGA5	SE	t-test
I	100.234	6.41003	123.45	5.83101	0.392751	300.45	16.3817	1.21915e-08	100.23	7.85766	0.931989	110	6.89891	0.583001	210.32	7.01878	3.53678e-08	110.345	6.60381	0.584508	120	4.91134	0.752511	220.345	8.92878	1.00096e-07	80.344	6.409	0.848885	120.3	5.13972	0.954908	100.23	5.85555	0.524761
	120.4		134.78			350.324			150.679			78			190.23			109.234			110.234			210.23			75.34			92.345			100
II	100.345		80			380			65.34			124			200			120.345			109.45			190.32			145.67			110			110.23
	135		128			320			120.34			110.345			174			100			115.89			189.234			102.3			85.234			90.345
III	127.36		132.35			390			100.23			126			150.456			132			123.45			150.56			109			92.34			130.234
	103.34		120.456			243			108			128			230.349			125			92.35			182.34			118			86.787			120.12
IV	128.567		102.34			332			125			74			192			82			84.568			210.342			95.42			109			105.34
	80.345		100			352			120.34			88.98			180.35			78			76			220			98.234			125			102.45
V	78.234		95.34			420.345			89.23			72.1908			200.23			80			100.345			250.512			104.34			110			132.34
	92.345		125.35			390.23			78			102			210.46			78			108			230.456			120			130.45			149.789
